# Supplementary material for: Crystal structures of 2,2′-bipyridin-1-ium 1,1,3,3-tetracyano-2-ethoxyprop-2-en-1-ide and bis(2,2′-bipyridin-1-ium) 1,1,3,3-tetracyano-2-(dicyanomethylene)propane-1,3-diide
Source: Acta Crystallogr E Crystallogr Commun. 2015 Apr 18;71(Pt 5):509–15. doi: 10.1107/S2056989015007306 (PMC4420140; doi:10.1107/S2056989015007306)
Supplement: Supplementary file 1 [file e-71-00509-sup1.cif]

##############################################################################
#                                                                            #
# This CIF contains the data in a paper accepted for publication in          #
# Acta Crystallographica Section E. It conforms to the requirements of       #
# Notes for Authors for Acta Crystallographica Section E, and has been       #
# peer reviewed under the auspices of the IUCr Commission on Journals.       #
#                                                                            #
# Full details of the Crystallographic Information File format               #
# are given in the paper "The Crystallographic Information File (CIF):       #
# a New Standard Archive File for Crystallography" by S. R. Hall, F. H.      #
# Allen and I. D. Brown [Acta Cryst. (1991), A47, 655-685].                  #
#                                                                            #
# The current version of the core CIF dictionary is obtainable from          #
# ftp://ftp.iucr.org/pub/cif_core.dic.                                       #
#                                                                            #
# Software is freely available for graphical display of the structure(s)     #
# in this CIF. For information consult the CIF software page                 #
# http://www.iucr.org/resources/cif/software.                                #
#                                                                            #
# This file may be used for bona fide research purposes within the           #
# scientific community so long as proper attribution is given to the journal # 
# article from which it was obtained.                                        #
#                                                                            #
##############################################################################
data_global
_audit_creation_method     'from SHELXL-2014'
_journal_date_recd_electronic     2015-04-09
_journal_date_accepted     2015-04-12
_journal_name_full     'Acta Crystallographica, Section E'
_journal_year     2015
_journal_volume     71
_journal_issue      5
_journal_page_first     509
_journal_page_last     515
_journal_paper_category     GO
_journal_paper_doi     10.1107/S2056989015007306
_journal_coeditor_code     HB7404
loop_
    _publ_contact_author_name
    _publ_contact_author_address
    _publ_contact_author_email
    'Professor Fatima Setifi'
;
Laboratoire de Chimie, Ing\'enierie Mol\'eculaire et
Nanostructures (LCIMN),
Universit\'e Ferhat Abbas S\'etif 1,
S\'etif 19000,
Algeria
;
 fat_setifi@yahoo.fr
    'Professor Christopher Glidewell'
;
School of Chemistry,
University of St Andrews,
Fife KY16 9ST,
Scotland
;
 cg@st-andrews.ac.uk
_publ_contact_author_fax     '+213 (36) 62 01 24'
_publ_contact_author_phone     '+213 (36) 72 40 39'
_publ_section_title
;
Crystal structures of 2,2'-bipyridin-1-ium
1,1,3,3-tetracyano-2-ethoxyprop-2-en-1-ide and bis(2,2'-bipyridin-1-ium)
1,1,3,3-tetracyano-2-(dicyanomethylene)propane-1,3-diide
;
loop_
    _publ_author_name
    _publ_author_footnote
    _publ_author_address
    'Setifi, Zouaoui' .
;
Laboratoire de Chimie, Ing\'enierie Mol\'eculaire et Nanostructures (LCIMN)
Universit\'e Ferhat Abbas S\'etif 1
S\'etif 19000
Algeria
Unit\'e de Recherche de Chimie de l'Environnement et
Mol\'eculaire Structurale (CHEMS)
Universit\'e Constantine 1
Constantine 25000
Algeria
;
    'Valkonen, Arto' .
;
Department of Chemistry
University of Jyv\"askyl\"a
PO Box 35
FI-40014 Jyv\"askyl\"a
Finland
;
    'Fernandes, Manuel A.' .
;
School of Chemistry
University of the Witwatersrand
PO Wits, 2050 Johannesburg
South Africa
;
    'Nummelin, Sami' .
;
Molecular Materials
Department of Applied Physics
School of Science
Aalto University
PO Box 15100, FI-00076 Aalto
Finland
;
    'Boughzala, Habib' .
;
Laboratoire de Mat\'eriaux et Cristallochimie
Facult\'e des Sciences de Tunis
Universit\'e de Tunis El Manar
2092 Manar II Tunis, Tunisia
;
    'Setifi, Fatima' .
;
Laboratoire de Chimie, Ing\'enierie Mol\'eculaire et Nanostructures (LCIMN)
Universit\'e Ferhat Abbas S\'etif 1
S\'etif 19000
Algeria
;
    'Glidewell, Christopher' .
;
School of Chemistry,
University of St Andrews,
Fife KY16 9ST,
Scotland
;
_publ_section_synopsis
;
In each of the title compounds, the anion shows evidence of extensive
electronic delocalization. A combination of N---H...N and <i>X</i>---H...N
hydrogen bonds links the ions in (I) into a ribbon of alternating
centrosymmetric <i>R</i>~4~^4^(18) and <i>R</i>~4~^4^(26) rings, and those in
(II) into simple <i>C</i>~2~^1^(7) chains of alternating cations and anion
with further cations pendent from the chain.
;
data_I
_database_code_depnum_ccdc_archive 'CCDC 1059033'
_audit_creation_method     SHELXL-2014
_chemical_name_systematic
;
2,2'-Bipyridin-1-ium 1,1,3,3-tetracyano-2-ethoxyprop-2-en-1-ide
;
_chemical_name_common     ?
_chemical_formula_moiety     'C10 H9 N2 +, C9 H5 N4 O -'
_chemical_formula_sum     'C19 H14 N6 O'
_chemical_formula_iupac     'C10 H9 N2 +, C9 H5 N4 O -'
_chemical_formula_weight     342.36
_chemical_melting_point     ?
_shelx_space_group_comment
;
The symmetry employed for this shelxl refinement is uniquely defined
by the following loop, which should always be used as a source of
symmetry information in preference to the above space-group names.
They are only intended as comments.
;
_space_group_crystal_system     triclinic
_space_group_name_H-M_alt     'P -1'
_space_group_name_Hall     '-P 1'
loop_
    _space_group_symop_operation_xyz
    'x, y, z'
    '-x, -y, -z'
_cell_length_a     7.25140(10)
_cell_length_b     10.6647(2)
_cell_length_c     11.5619(2)
_cell_angle_alpha     100.0200(10)
_cell_angle_beta     104.3720(10)
_cell_angle_gamma     92.5900(10)
_cell_volume     849.27(3)
_cell_formula_units_Z     2
_cell_measurement_reflns_used     4152
_cell_measurement_theta_min     2.912
_cell_measurement_theta_max     28.302
_cell_measurement_temperature     123(2)
_exptl_crystal_description     plate
_exptl_crystal_colour     'pale orange'
_exptl_crystal_size_max     0.400
_exptl_crystal_size_mid     0.350
_exptl_crystal_size_min     0.130
_exptl_crystal_density_diffrn     1.339
_exptl_crystal_density_meas     ?
_exptl_crystal_density_method     ?
_exptl_crystal_F_000     356
_exptl_absorpt_coefficient_mu     0.089
_exptl_absorpt_correction_type     multi-scan
_exptl_absorpt_process_details
;
(SADABS; Sheldrick, 2003)
;
_shelx_estimated_absorpt_T_min     0.965
_shelx_estimated_absorpt_T_max     0.989
_exptl_absorpt_correction_T_min     0.870
_exptl_absorpt_correction_T_max     0.988
_exptl_special_details     ?
_diffrn_ambient_temperature     123(2)
_diffrn_radiation_type     MoK\a
_diffrn_radiation_wavelength     0.71073
_diffrn_radiation_source     'fine-focus sealed tube'
_diffrn_radiation_monochromator     graphite
_diffrn_measurement_device_type     'Bruker APEXII CCD'
_diffrn_measurement_method     '\f  & \w scans'
_diffrn_detector_area_resol_mean     ?
_diffrn_reflns_number     6234
_diffrn_reflns_av_R_equivalents     0.0170
_diffrn_reflns_theta_min     2.912
_diffrn_reflns_theta_max     28.302
_diffrn_reflns_theta_full     25.242
_diffrn_measured_fraction_theta_max     0.981
_diffrn_measured_fraction_theta_full     0.992
_diffrn_reflns_limit_h_min     -9
_diffrn_reflns_limit_h_max     9
_diffrn_reflns_limit_k_min     -11
_diffrn_reflns_limit_k_max     14
_diffrn_reflns_limit_l_min     -15
_diffrn_reflns_limit_l_max     15
_diffrn_standards_number     0
_diffrn_standards_interval_count     0
_diffrn_standards_interval_time     0
_diffrn_standards_decay_%     0
_refine_special_details     ?
_reflns_number_total     4152
_reflns_number_gt     3447
_reflns_threshold_expression     I>2\s(I)
_refine_ls_structure_factor_coef     Fsqd
_refine_ls_matrix_type     full
_refine_ls_R_factor_all     0.0536
_refine_ls_R_factor_gt     0.0419
_refine_ls_wR_factor_gt     0.0966
_refine_ls_wR_factor_ref     0.1029
_refine_ls_goodness_of_fit_ref     1.021
_refine_ls_restrained_S_all     1.028
_refine_ls_number_reflns     4152
_refine_ls_number_parameters     259
_refine_ls_number_restraints     3
_refine_ls_hydrogen_treatment     mixed
_refine_ls_weighting_scheme     calc
_refine_ls_weighting_details
              'w=1/[\s^2^(Fo^2^)+(0.0362P)^2^+0.2911P] where P=(Fo^2^+2Fc^2^)/3'
_atom_sites_solution_hydrogens     mixed
_atom_sites_solution_primary     ?
_atom_sites_solution_secondary     ?
_refine_ls_shift/su_max     0.000
_refine_ls_shift/su_mean     0.000
_refine_diff_density_max     0.247
_refine_diff_density_min     -0.197
_refine_ls_extinction_method     none
_refine_ls_extinction_coef     .
loop_
    _atom_type_symbol
    _atom_type_description
    _atom_type_scat_dispersion_real
    _atom_type_scat_dispersion_imag
    _atom_type_scat_source
    'C' 'C' 0.0033 0.0016
                         'International Tables Vol C Tables 4.2.6.8 and 6.1.1.4'
    'H' 'H' 0.0000 0.0000
                         'International Tables Vol C Tables 4.2.6.8 and 6.1.1.4'
    'N' 'N' 0.0061 0.0033
                         'International Tables Vol C Tables 4.2.6.8 and 6.1.1.4'
    'O' 'O' 0.0106 0.0060
                         'International Tables Vol C Tables 4.2.6.8 and 6.1.1.4'
_computing_data_collection
;
COLLECT (Bruker, 2008)
;
_computing_cell_refinement
;
DENZO-SMN (Otwinowski & Minor, 1997)
;
_computing_data_reduction
;
DENZO-SMN (Otwinowski & Minor, 1997)
;
_computing_structure_solution
;
SIR2011 (Burla <i>et al.</i>,  2012)
;
_computing_structure_refinement
;
SHELXL2014 (Sheldrick, 2015)
;
_computing_molecular_graphics
;
PLATON (Spek, 2009)
;
_computing_publication_material
;
SHELXL2014  (Sheldrick, 2015) and PLATON (Spek, 2009)
;
loop_
    _atom_site_type_symbol
    _atom_site_label
    _atom_site_fract_x
    _atom_site_fract_y
    _atom_site_fract_z
    _atom_site_U_iso_or_equiv
    _atom_site_adp_type
    _atom_site_calc_flag
    _atom_site_occupancy
    _atom_site_disorder_assembly
    _atom_site_disorder_group
    N N11 0.21857(15) 0.52707(9) 0.43771(10) 0.0285(2) Uani d 1 . .
    H H11 0.304(2) 0.5526(14) 0.5105(14) 0.034 Uiso d 1 . .
    C C12 0.13048(16) 0.40769(10) 0.41532(11) 0.0250(2) Uani d 1 . .
    C C13 -0.00916(18) 0.36846(12) 0.30713(11) 0.0300(3) Uani d 1 . .
    H H13 -0.0760 0.2858 0.2891 0.036 Uiso calc 1 . .
    C C14 -0.0511(2) 0.45071(13) 0.22510(12) 0.0354(3) Uani d 1 . .
    H H14 -0.1463 0.4240 0.1505 0.042 Uiso calc 1 . .
    C C15 0.0455(2) 0.57160(13) 0.25183(13) 0.0370(3) Uani d 1 . .
    H H15 0.0191 0.6278 0.1956 0.044 Uiso calc 1 . .
    C C16 0.18018(19) 0.60851(12) 0.36102(13) 0.0347(3) Uani d 1 . .
    H H16 0.2459 0.6917 0.3820 0.042 Uiso calc 1 . .
    N N21 0.33192(15) 0.39123(10) 0.60741(9) 0.0298(2) Uani d 1 . .
    C C22 0.19143(16) 0.33195(11) 0.51119(10) 0.0248(2) Uani d 1 . .
    C C23 0.10772(18) 0.20973(12) 0.50218(12) 0.0316(3) Uani d 1 . .
    H H23 0.0098 0.1704 0.4324 0.038 Uiso calc 1 . .
    C C24 0.1711(2) 0.14670(12) 0.59796(13) 0.0358(3) Uani d 1 . .
    H H24 0.1167 0.0631 0.5949 0.043 Uiso calc 1 . .
    C C25 0.31365(19) 0.20658(13) 0.69753(12) 0.0336(3) Uani d 1 . .
    H H25 0.3585 0.1656 0.7645 0.040 Uiso calc 1 . .
    C C26 0.39027(18) 0.32811(13) 0.69780(12) 0.0334(3) Uani d 1 . .
    H H26 0.4898 0.3686 0.7662 0.040 Uiso calc 1 . .
    C C31 0.63575(17) 0.92545(11) 0.75796(11) 0.0258(2) Uani d 1 . .
    C C32 0.66992(16) 0.94146(11) 0.88432(11) 0.0243(2) Uani d 1 . .
    C C33 0.73776(16) 1.05351(11) 0.97022(10) 0.0252(2) Uani d 1 . .
    C C311 0.52991(19) 0.81335(12) 0.68277(12) 0.0327(3) Uani d 1 . .
    N N311 0.4472(2) 0.72078(12) 0.62292(12) 0.0525(4) Uani d 1 . .
    C C312 0.69653(17) 1.01940(11) 0.69840(11) 0.0278(3) Uani d 1 . .
    N N312 0.74430(19) 1.09353(11) 0.64791(11) 0.0396(3) Uani d 1 . .
    C C331 0.78777(17) 1.04922(11) 1.09671(11) 0.0281(3) Uani d 1 . .
    N N331 0.83067(17) 1.05186(11) 1.19987(10) 0.0365(3) Uani d 1 . .
    C C332 0.74824(17) 1.17768(11) 0.94263(11) 0.0277(2) Uani d 1 . .
    N N332 0.75833(18) 1.28170(10) 0.92815(10) 0.0366(3) Uani d 1 . .
    O O321 0.62639(12) 0.83982(8) 0.93268(8) 0.0279(2) Uani d 0.634(9) A -1
    C C321 0.7550(4) 0.7422(3) 0.9381(5) 0.0381(9) Uani d 0.634(9) A -1
    H H32A 0.8632 0.7663 1.0117 0.046 Uiso calc 0.634(9) A -1
    H H32B 0.8069 0.7308 0.8658 0.046 Uiso calc 0.634(9) A -1
    C C322 0.6481(8) 0.6213(3) 0.9417(6) 0.0430(11) Uani d 0.634(9) A -1
    H H32C 0.7343 0.5530 0.9458 0.064 Uiso calc 0.634(9) A -1
    H H32D 0.5422 0.5977 0.8681 0.064 Uiso calc 0.634(9) A -1
    H H32E 0.5974 0.6334 1.0135 0.064 Uiso calc 0.634(9) A -1
    O O341 0.62639(12) 0.83982(8) 0.93268(8) 0.0279(2) Uani d 0.366(9) A -2
    C C341 0.6787(17) 0.7134(5) 0.8864(6) 0.051(2) Uani d 0.366(9) A -2
    H H34A 0.8019 0.7218 0.8647 0.061 Uiso calc 0.366(9) A -2
    H H34B 0.5796 0.6712 0.8125 0.061 Uiso calc 0.366(9) A -2
    C C342 0.6957(17) 0.6360(6) 0.9825(6) 0.0423(18) Uani d 0.366(9) A -2
    H H42C 0.7350 0.5519 0.9541 0.063 Uiso calc 0.366(9) A -2
    H H42D 0.5718 0.6252 1.0010 0.063 Uiso calc 0.366(9) A -2
    H H42E 0.7914 0.6796 1.0560 0.063 Uiso calc 0.366(9) A -2
loop_
    _atom_site_aniso_label
    _atom_site_aniso_U_11
    _atom_site_aniso_U_22
    _atom_site_aniso_U_33
    _atom_site_aniso_U_12
    _atom_site_aniso_U_13
    _atom_site_aniso_U_23
    N11 0.0302(5) 0.0213(5) 0.0365(6) -0.0010(4) 0.0157(4) 0.0026(4)
    C12 0.0269(6) 0.0197(5) 0.0310(6) 0.0016(4) 0.0148(5) 0.0016(4)
    C13 0.0346(6) 0.0245(6) 0.0316(6) 0.0005(5) 0.0123(5) 0.0021(5)
    C14 0.0414(7) 0.0367(7) 0.0310(6) 0.0075(6) 0.0142(6) 0.0065(5)
    C15 0.0456(8) 0.0347(7) 0.0422(7) 0.0120(6) 0.0257(6) 0.0161(6)
    C16 0.0394(7) 0.0243(6) 0.0491(8) 0.0029(5) 0.0261(6) 0.0097(5)
    N21 0.0296(5) 0.0285(5) 0.0301(5) -0.0028(4) 0.0097(4) 0.0011(4)
    C22 0.0254(5) 0.0216(5) 0.0283(6) 0.0006(4) 0.0113(4) 0.0012(4)
    C23 0.0338(6) 0.0232(6) 0.0342(6) -0.0026(5) 0.0047(5) 0.0035(5)
    C24 0.0398(7) 0.0245(6) 0.0419(7) -0.0003(5) 0.0076(6) 0.0084(5)
    C25 0.0326(6) 0.0342(7) 0.0361(7) 0.0068(5) 0.0092(5) 0.0107(5)
    C26 0.0293(6) 0.0373(7) 0.0313(6) -0.0007(5) 0.0066(5) 0.0031(5)
    C31 0.0275(6) 0.0206(5) 0.0310(6) -0.0001(4) 0.0110(5) 0.0049(4)
    C32 0.0212(5) 0.0218(5) 0.0332(6) 0.0027(4) 0.0102(4) 0.0092(4)
    C33 0.0241(5) 0.0246(6) 0.0280(6) 0.0020(4) 0.0067(4) 0.0082(4)
    C311 0.0382(7) 0.0266(6) 0.0371(7) -0.0017(5) 0.0197(5) 0.0027(5)
    N311 0.0676(9) 0.0374(7) 0.0510(8) -0.0208(6) 0.0312(7) -0.0117(6)
    C312 0.0327(6) 0.0219(5) 0.0297(6) 0.0019(4) 0.0116(5) 0.0020(4)
    N312 0.0552(7) 0.0269(5) 0.0423(6) 0.0002(5) 0.0233(6) 0.0075(5)
    C331 0.0272(6) 0.0240(6) 0.0334(7) -0.0001(4) 0.0071(5) 0.0082(5)
    N331 0.0447(7) 0.0315(6) 0.0314(6) -0.0005(5) 0.0047(5) 0.0095(4)
    C332 0.0308(6) 0.0257(6) 0.0253(6) 0.0025(4) 0.0057(5) 0.0042(4)
    N332 0.0522(7) 0.0265(6) 0.0300(6) 0.0033(5) 0.0082(5) 0.0063(4)
    O321 0.0309(4) 0.0215(4) 0.0357(5) 0.0025(3) 0.0145(4) 0.0092(3)
    C321 0.0313(13) 0.0412(15) 0.055(2) 0.0185(11) 0.0194(12) 0.0291(14)
    C322 0.061(3) 0.0208(13) 0.054(3) 0.0070(12) 0.027(2) 0.0080(15)
    O341 0.0309(4) 0.0215(4) 0.0357(5) 0.0025(3) 0.0145(4) 0.0092(3)
    C341 0.090(6) 0.037(3) 0.039(3) 0.033(3) 0.029(3) 0.019(2)
    C342 0.061(5) 0.026(3) 0.043(4) 0.010(2) 0.018(3) 0.007(2)
_geom_special_details
;
All e.s.d.'s (except the e.s.d. in the dihedral angle between two l.s. planes)
are estimated using the full covariance matrix. The cell e.s.d.'s are taken
into account individually in the estimation of e.s.d.'s in distances, angles
and torsion angles; correlations between e.s.d.'s in cell parameters are only
used when they are defined by crystal symmetry. An approximate (isotropic)
treatment of cell e.s.d.'s is used for estimating e.s.d.'s involving l.s.
planes.
;
loop_
    _geom_bond_atom_site_label_1
    _geom_bond_atom_site_label_2
    _geom_bond_site_symmetry_2
    _geom_bond_distance
    _geom_bond_publ_flag
    N11 C16 . 1.3361(17) ?
    N11 C12 . 1.3512(14) ?
    N11 H11 . 0.901(16) ?
    C12 C13 . 1.3842(17) ?
    C12 C22 . 1.4755(17) ?
    C13 C14 . 1.3900(18) ?
    C13 H13 . 0.9500 ?
    C14 C15 . 1.3860(19) ?
    C14 H14 . 0.9500 ?
    C15 C16 . 1.372(2) ?
    C15 H15 . 0.9500 ?
    C16 H16 . 0.9500 ?
    N21 C26 . 1.3325(17) ?
    N21 C22 . 1.3451(15) ?
    C22 C23 . 1.3886(16) ?
    C23 C24 . 1.3870(18) ?
    C23 H23 . 0.9500 ?
    C24 C25 . 1.3767(19) ?
    C24 H24 . 0.9500 ?
    C25 C26 . 1.3861(18) ?
    C25 H25 . 0.9500 ?
    C26 H26 . 0.9500 ?
    C31 C32 . 1.3982(17) y
    C32 C33 . 1.3956(16) y
    C31 C311 . 1.4136(16) y
    C31 C312 . 1.4224(16) y
    C33 C331 . 1.4261(17) y
    C33 C332 . 1.4181(16) y
    C32 O321 . 1.3618(13) y
    O321 C321 . 1.428(2) y
    C311 N311 . 1.1471(17) y
    C312 N312 . 1.1498(16) y
    C331 N331 . 1.1504(16) y
    C332 N332 . 1.1522(16) y
    C321 C322 . 1.487(3) ?
    C321 H32A . 0.9900 ?
    C321 H32B . 0.9900 ?
    C322 H32C . 0.9800 ?
    C322 H32D . 0.9800 ?
    C322 H32E . 0.9800 ?
    C341 C342 . 1.480(4) ?
    C341 H34A . 0.9900 ?
    C341 H34B . 0.9900 ?
    C342 H42C . 0.9800 ?
    C342 H42D . 0.9800 ?
    C342 H42E . 0.9800 ?
loop_
    _geom_angle_atom_site_label_1
    _geom_angle_atom_site_label_2
    _geom_angle_atom_site_label_3
    _geom_angle_site_symmetry_1
    _geom_angle_site_symmetry_3
    _geom_angle
    _geom_angle_publ_flag
    C16 N11 C12 . . 123.83(12) ?
    C16 N11 H11 . . 119.5(10) ?
    C12 N11 H11 . . 116.6(10) ?
    N11 C12 C13 . . 117.84(11) ?
    N11 C12 C22 . . 116.02(11) ?
    C13 C12 C22 . . 126.13(10) ?
    C12 C13 C14 . . 119.62(12) ?
    C12 C13 H13 . . 120.2 ?
    C14 C13 H13 . . 120.2 ?
    C15 C14 C13 . . 120.18(13) ?
    C15 C14 H14 . . 119.9 ?
    C13 C14 H14 . . 119.9 ?
    C16 C15 C14 . . 118.72(12) ?
    C16 C15 H15 . . 120.6 ?
    C14 C15 H15 . . 120.6 ?
    N11 C16 C15 . . 119.78(12) ?
    N11 C16 H16 . . 120.1 ?
    C15 C16 H16 . . 120.1 ?
    C26 N21 C22 . . 117.27(11) ?
    N21 C22 C23 . . 123.22(11) ?
    N21 C22 C12 . . 114.70(10) ?
    C23 C22 C12 . . 122.08(11) ?
    C24 C23 C22 . . 118.13(12) ?
    C24 C23 H23 . . 120.9 ?
    C22 C23 H23 . . 120.9 ?
    C25 C24 C23 . . 119.32(12) ?
    C25 C24 H24 . . 120.3 ?
    C23 C24 H24 . . 120.3 ?
    C24 C25 C26 . . 118.46(12) ?
    C24 C25 H25 . . 120.8 ?
    C26 C25 H25 . . 120.8 ?
    N21 C26 C25 . . 123.59(12) ?
    N21 C26 H26 . . 118.2 ?
    C25 C26 H26 . . 118.2 ?
    C32 C31 C311 . . 119.84(11) y
    C32 C31 C312 . . 123.31(10) y
    C311 C31 C312 . . 116.80(11) y
    N311 C311 C31 . . 178.44(17) y
    N312 C312 C31 . . 178.53(13) y
    N331 C331 C33 . . 176.77(13) y
    N332 C332 C33 . . 175.54(13) y
    C32 C33 C331 . . 119.94(10) y
    C32 C33 C332 . . 124.72(11) y
    C331 C33 C332 . . 115.15(10) y
    C31 C32 C33 . . 127.46(10) y
    O321 C32 C31 . . 118.45(10) y
    O321 C32 C33 . . 114.02(10) y
    C32 O321 C321 . . 117.18(14) ?
    O321 C321 C322 . . 108.2(3) ?
    O321 C321 H32A . . 110.1 ?
    C322 C321 H32A . . 110.1 ?
    O321 C321 H32B . . 110.1 ?
    C322 C321 H32B . . 110.1 ?
    H32A C321 H32B . . 108.4 ?
    C321 C322 H32C . . 109.5 ?
    C321 C322 H32D . . 109.5 ?
    H32C C322 H32D . . 109.5 ?
    C321 C322 H32E . . 109.5 ?
    H32C C322 H32E . . 109.5 ?
    H32D C322 H32E . . 109.5 ?
    C342 C341 H34A . . 110.0 ?
    C342 C341 H34B . . 110.0 ?
    H34A C341 H34B . . 108.4 ?
    C341 C342 H42C . . 109.5 ?
    C341 C342 H42D . . 109.5 ?
    H42C C342 H42D . . 109.5 ?
    C341 C342 H42E . . 109.5 ?
    H42C C342 H42E . . 109.5 ?
    H42D C342 H42E . . 109.5 ?
loop_
    _geom_torsion_atom_site_label_1
    _geom_torsion_atom_site_label_2
    _geom_torsion_atom_site_label_3
    _geom_torsion_atom_site_label_4
    _geom_torsion_site_symmetry_1
    _geom_torsion_site_symmetry_2
    _geom_torsion_site_symmetry_3
    _geom_torsion_site_symmetry_4
    _geom_torsion
    _geom_torsion_publ_flag
    C16 N11 C12 C13 . . . . -0.79(17) ?
    C16 N11 C12 C22 . . . . -179.72(10) ?
    N11 C12 C13 C14 . . . . 1.28(17) ?
    C22 C12 C13 C14 . . . . -179.92(11) ?
    C12 C13 C14 C15 . . . . -0.39(19) ?
    C13 C14 C15 C16 . . . . -1.02(19) ?
    C12 N11 C16 C15 . . . . -0.64(18) ?
    C14 C15 C16 N11 . . . . 1.53(19) ?
    C26 N21 C22 C23 . . . . -0.53(17) ?
    C26 N21 C22 C12 . . . . 178.83(10) ?
    N11 C12 C22 N21 . . . . -1.88(15) ?
    C13 C12 C22 N21 . . . . 179.30(11) ?
    N11 C12 C22 C23 . . . . 177.49(11) ?
    C13 C12 C22 C23 . . . . -1.34(18) ?
    N21 C22 C23 C24 . . . . 0.76(19) ?
    C12 C22 C23 C24 . . . . -178.54(11) ?
    C22 C23 C24 C25 . . . . -0.2(2) ?
    C23 C24 C25 C26 . . . . -0.6(2) ?
    C22 N21 C26 C25 . . . . -0.31(18) ?
    C24 C25 C26 N21 . . . . 0.9(2) ?
    C311 C31 C32 O321 . . . . 10.27(17) ?
    C312 C31 C32 O321 . . . . -172.13(11) ?
    O321 C32 C33 C331 . . . . 11.01(16) ?
    O321 C32 C33 C332 . . . . -163.73(11) ?
    C31 C32 C33 C331 . . . . -171.92(11) y
    C31 C32 C33 C332 . . . . 13.3(2) y
    C33 C32 C31 C311 . . . . -166.68(12) y
    C33 C32 C31 C312 . . . . 10.92(19) y
    C31 C32 O321 C321 . . . . 76.5(3) y
    C33 C32 O321 C321 . . . . -106.2(3) y
    C32 O321 C321 C322 . . . . -156.1(4) y
loop_
    _geom_hbond_atom_site_label_D
    _geom_hbond_atom_site_label_H
    _geom_hbond_atom_site_label_A
    _geom_hbond_site_symmetry_A
    _geom_hbond_distance_DH
    _geom_hbond_distance_HA
    _geom_hbond_distance_DA
    _geom_hbond_angle_DHA
    _geom_hbond_publ_flag
    N11 H11 N21 . 0.901(15) 2.202(15) 2.6306(15) 108.5(12) y
    N11 H11 N311 . 0.901(15) 2.082(15) 2.8268(17) 139.2(13) y
    C13 H13 N331 1_444 0.95 2.52 3.4294(18) 160 y
    C16 H16 N312 2_676 0.95 2.38 3.2238(18) 148 y
_shelx_hkl_file
;
   1   0   0 13.3299  0.6185
  -1   0   0 13.1362  1.6558
   3   0   0 366.522   9.575
  -3   0   0 345.739  11.978
   4   0   0 78.4655  2.9463
  -4   0   0 75.1272  3.6970
   5   0   0 172.482   5.704
  -5   0   0 173.053   7.009
   6   0   0 133.135   4.135
  -6   0   0 116.927   5.725
   7   0   0 74.9736  3.2321
  -7   0   0 78.7472  5.9103
   8   0   0 13.7147  3.7035
   9   0   0 0.27010 5.86994
   9  -1   0 17.4038  4.8913
   8  -1   0 13.1613  3.2827
   7  -1   0 23.6790  2.1437
  -6   1   0 8.36072 2.69916
   6  -1   0 8.83300 1.90630
  -5   1   0 2988.26  105.75
   5  -1   0 3019.25  100.46
  -4   1   0 86.6970  2.4473
   4  -1   0 82.3220  3.0470
  -3   1   0 2020.64   61.28
   3  -1   0 2013.51   83.06
   2   1   0 180.720   5.520
  -2  -1   0 184.905   7.764
   3   1   0 1714.77   44.81
  -3  -1   0 1727.80   61.31
   4   1   0 225.366   5.686
  -4  -1   0 224.468   8.160
   5   1   0 1028.90   26.87
  -5  -1   0 1018.04   33.83
   6   1   0 0.32028 0.85953
  -6  -1   0 0.36985 2.09001
   7   1   0 2.26166 1.18318
  -7  -1   0 3.20955 2.63599
   8   1   0 87.4031  5.3120
   9   1   0 13.8045  5.7687
   9  -2   0 7.16537 6.16383
   8  -2   0 81.1026  5.3623
  -7   2   0 37.6991  4.6600
   7  -2   0 47.5553  2.8383
  -6   2   0 402.828  10.965
   6  -2   0 374.175  11.746
  -5   2   0 2.44381 1.61949
   5  -2   0 3.44199 2.82897
  -4   2   0 34.7823  1.6597
   4  -2   0 34.6206  2.2013
  -3   2   0 3494.41   97.39
   3  -2   0 3533.61  105.40
  -2   2   0 434.915  10.925
   2  -2   0 418.173  16.283
  -1   2   0 495.156  17.352
   1  -2   0 488.656  25.219
   0   2   0 16.3539  2.5988
   0  -2   0 14.5561  2.1006
   2   2   0 1133.87   41.76
  -2  -2   0 1176.65   42.54
   3   2   0 927.218  27.059
  -3  -2   0 1003.65   30.10
   4   2   0 -0.6961  0.8324
  -4  -2   0 -0.3848  2.0420
   5   2   0 12.3448  1.0706
  -5  -2   0 13.2360  3.5827
   6   2   0 0.66956 0.89052
  -6  -2   0 2.51370 2.10427
   7   2   0 211.921   5.413
   8   2   0 8.70519 3.61611
   9   2   0 1.66609 5.53215
   9  -3   0 19.8410  6.6493
   8  -3   0 116.335   9.195
  -7   3   0 12.1159  2.2554
   7  -3   0 12.1840  2.3585
  -6   3   0 7.67742 1.55986
   6  -3   0 11.1190  2.0262
  -5   3   0 485.912  12.601
   5  -3   0 467.770  17.133
  -4   3   0 45.7815  1.9728
   4  -3   0 45.5635  2.9811
  -3   3   0 1369.08   32.55
   3  -3   0 1347.19   43.13
  -2   3   0 7116.63  301.33
  -1   3   0 1428.14   61.03
   1  -3   0 1471.55   59.51
   0   3   0 1002.49   48.45
   0  -3   0 1009.95   43.60
   1   3   0 481.775  36.664
   2   3   0 1667.51   64.85
   3   3   0 348.374   9.667
  -3  -3   0 363.994  15.266
   4   3   0 14.3335  2.5267
  -4  -3   0 11.1339  3.0417
   5   3   0 1022.62   23.01
  -5  -3   0 1048.64   35.82
   6   3   0 242.716   5.568
  -6  -3   0 223.062   8.556
   7   3   0 30.6099  3.8620
   8   3   0 -4.6369  3.3311
   9  -4   0 2.27435 4.47813
  -8   4   0 2.36651 2.11546
   8  -4   0 -2.8450  5.9521
  -7   4   0 14.8900  1.6332
   7  -4   0 11.1256  2.5310
  -6   4   0 23.8916  1.9022
   6  -4   0 25.4043  3.3066
  -5   4   0 153.132   4.145
   5  -4   0 163.843   6.479
  -4   4   0 1294.65   33.37
   4  -4   0 1302.24   47.44
  -3   4   0 30.8740  1.8548
   3  -4   0 30.9733  3.8149
  -2   4   0 326.409  11.375
   2  -4   0 332.081  13.695
  -1   4   0 1421.12   68.14
   1  -4   0 1443.82   60.65
   0   4   0 973.618  40.450
   0  -4   0 935.699  40.465
   1   4   0 1011.52   44.07
  -1  -4   0 1039.64   77.45
   2   4   0 55.0450  2.4948
   3   4   0 489.711  14.457
  -3  -4   0 501.589  24.850
   4   4   0 79.9717  2.9887
  -4  -4   0 76.3974  5.3724
   5   4   0 122.992   4.113
  -5  -4   0 129.092   7.280
   6   4   0 1440.23   30.16
  -6  -4   0 1479.28   64.27
   7   4   0 1.65961 3.21974
   8   4   0 27.3357  3.4426
  -8   5   0 51.4424  4.9996
  -7   5   0 1.76667 1.84255
   7  -5   0 7.66637 3.41090
  -6   5   0 -0.1679  1.7674
   6  -5   0 -1.4623  3.1529
  -5   5   0 699.532  16.501
   5  -5   0 698.145  40.930
  -4   5   0 15.9442  1.7765
   4  -5   0 14.5184  3.5044
  -3   5   0 120.738   3.636
   3  -5   0 103.574   7.776
  -2   5   0 172.111   6.343
   2  -5   0 197.725   8.793
  -1   5   0 2373.20   99.77
   1  -5   0 2447.13  103.32
   0   5   0 868.228  35.264
   0  -5   0 825.675  36.544
   2   5   0 391.359  12.444
   3   5   0 118.155   3.919
   4   5   0 1054.67   33.04
   5   5   0 131.653   4.643
   6   5   0 705.441  15.500
   7   5   0 99.7834  5.2010
   8   5   0 4.73400 3.44486
  -8   6   0 139.186   8.177
  -7   6   0 -2.2467  3.5818
  -6   6   0 16.2318  2.6278
   6  -6   0 16.0370  3.0725
  -5   6   0 232.946   6.855
   5  -6   0 196.715  12.959
  -4   6   0 454.783  11.044
   4  -6   0 424.351  23.550
  -3   6   0 283.532   9.282
   3  -6   0 284.866   8.638
  -2   6   0 177.171   7.118
   2  -6   0 184.992   8.402
  -1   6   0 10.3863  2.8154
   1  -6   0 11.0062  3.4690
   0   6   0 97.7160  3.7093
   0  -6   0 103.699   5.783
   1   6   0 976.218  42.896
  -1  -6   0 1012.03   49.65
   2   6   0 495.304  17.593
   3   6   0 373.051  10.491
   4   6   0 297.463   7.860
   5   6   0 41.1803  2.2120
   6   6   0 47.2795  1.9313
   7   6   0 16.2745  3.4025
   8   6   0 109.977   7.319
  -8   7   0 1.27351 2.86061
   8  -7   0 0.43585 5.03850
  -7   7   0 35.4469  3.6357
  -6   7   0 23.8898  2.8570
  -5   7   0 42.0704  2.7460
   5  -7   0 42.3077  2.5305
  -4   7   0 117.706   3.726
   4  -7   0 115.774   3.990
  -3   7   0 128.572   5.016
   3  -7   0 130.085   7.571
  -2   7   0 -3.5479  2.1930
   2  -7   0 0.42662 3.59199
  -1   7   0 192.099  10.449
   1  -7   0 193.784   9.082
   0   7   0 134.827   4.669
   0  -7   0 141.828   9.762
   1   7   0 222.582  11.348
  -1  -7   0 250.985  13.647
   2   7   0 529.506  18.625
   3   7   0 600.700  17.156
   4   7   0 99.2857  3.8345
   5   7   0 22.7085  2.0612
   6   7   0 65.9219  4.2969
   7   7   0 -0.1589  3.1250
  -8   8   0 2.51960 4.58444
  -7   8   0 16.1022  2.4969
   7  -8   0 13.9653  3.0420
  -6   8   0 68.9271  4.0025
   6  -8   0 56.0727  3.0945
  -5   8   0 19.0912  2.7122
   5  -8   0 18.6935  1.5825
  -4   8   0 15.2172  2.2779
  -3   8   0 45.8433  3.5050
   3  -8   0 36.9861  5.2291
  -2   8   0 -0.4216  2.4425
   2  -8   0 1.78435 2.86505
  -1   8   0 18.7379  4.4781
   1  -8   0 23.9768  4.2990
   0   8   0 816.889  26.085
   0  -8   0 801.579  44.836
   1   8   0 90.6692  6.0973
   2   8   0 45.1625  3.0948
   3   8   0 3.53415 2.01920
   4   8   0 16.9749  2.0299
   5   8   0 61.2154  2.8653
   6   8   0 1.94870 2.54238
   7   8   0 67.9217  6.4389
  -7   9   0 -0.2125  2.5288
  -6   9   0 5.61446 2.51258
  -5   9   0 -0.1148  2.3574
  -4   9   0 7.48638 3.38168
  -3   9   0 46.5431  4.9283
  -2   9   0 430.884  14.773
  -1   9   0 39.6291  5.4765
   1  -9   0 33.0976  5.0175
   0   9   0 1456.76   46.07
   0  -9   0 1386.82   63.82
   1   9   0 403.913  14.721
   2   9   0 216.915   8.347
   3   9   0 58.2808  2.8147
   4   9   0 1.23612 1.73772
   5   9   0 78.1308  3.5159
   6   9   0 87.6365  6.8724
  -7  10   0 1.61090 2.68343
  -6  10   0 4.76903 2.57286
  -5  10   0 26.4810  3.7451
  -4  10   0 454.085  15.755
  -3  10   0 190.367  10.838
  -2  10   0 566.604  25.853
  -1  10   0 8.91979 3.54321
   0  10   0 27.1808  1.1412
   1  10   0 158.274   6.604
   2  10   0 245.474   7.081
   3  10   0 61.9685  3.2150
   4  10   0 214.539   6.926
   5  10   0 618.372  20.919
  -6  11   0 242.114  10.812
  -5  11   0 4.16831 2.95145
  -4  11   0 829.720  30.159
  -3  11   0 315.164  15.218
  -2  11   0 133.676   9.276
  -1  11   0 401.421  20.870
   0  11   0 11.2977  3.8990
   1  11   0 15.8393  1.8608
   2  11   0 4.18452 1.70509
   3  11   0 21.7642  1.8297
   4  11   0 13.4508  2.0376
   5  11   0 25.9104  4.7331
  -5  12   0 101.835   6.039
  -4  12   0 362.679  12.854
  -3  12   0 88.4062  8.1879
  -2  12   0 104.219   8.384
  -1  12   0 239.042  13.080
   0  12   0 36.8084  5.8085
   1  12   0 24.8609  3.2586
   2  12   0 77.1387  4.2855
   3  12   0 37.9953  3.7984
   4  12   0 12.3465  3.9345
  -4  13   0 350.577  22.533
  -3  13   0 171.240   8.556
  -2  13   0 10.7807  4.3461
  -1  13   0 21.2615  4.5715
   0  13   0 8.89875 5.11937
   1  13   0 -3.3391  3.2813
   2  13   0 42.4045  4.7296
   0  14  -1 2.32944 3.74867
  -1  14  -1 94.3616  7.5767
   3  13  -1 13.6419  4.5157
   2  13  -1 9.73571 4.47006
   1  13  -1 33.1375  4.8277
   0  13  -1 254.176  13.276
  -1  13  -1 17.5315  4.5072
  -2  13  -1 522.049  28.789
  -3  13  -1 24.9726  6.1664
  -4  13  -1 73.2807  5.5877
   4  12  -1 11.6754  4.2967
   3  12  -1 10.0817  1.9894
   2  12  -1 175.156   7.994
   1  12  -1 27.7224  3.2742
   0  12  -1 34.9559  4.6374
  -1  12  -1 57.8721  6.8029
  -2  12  -1 272.142  16.393
  -3  12  -1 28.7153  6.2095
  -4  12  -1 5.45654 2.76413
  -5  12  -1 0.18754 3.39668
   5  11  -1 19.3452  4.7462
   4  11  -1 0.93077 1.83861
   3  11  -1 45.6636  3.6406
   2  11  -1 5.86190 2.88354
   1  11  -1 308.727  10.275
   0  11  -1 75.2657  5.8959
  -1  11  -1 10.1095  3.8526
  -2  11  -1 523.694  27.009
  -3  11  -1 87.1370  7.7455
  -4  11  -1 35.5483  5.0436
  -5  11  -1 23.2594  3.8713
  -6  11  -1 7.12455 3.24109
   6  10  -1 12.8427  4.6716
   5  10  -1 9.86499 3.21116
   4  10  -1 80.4336  3.2752
   3  10  -1 86.9413  5.8647
   2  10  -1 168.779   6.533
  -1 -10   1 880.447  67.080
   1  10  -1 956.195  26.612
   0  10  -1 2004.75   84.81
  -1  10  -1 146.547   9.267
  -2  10  -1 339.963  16.579
  -3  10  -1 613.409  25.142
  -4  10  -1 439.091  24.428
  -5  10  -1 99.5733  5.3443
  -6  10  -1 117.454   5.670
  -7  10  -1 -0.4465  4.8205
   6   9  -1 -1.0653  2.5965
   5   9  -1 8.35276 1.54489
   4   9  -1 13.9732  2.1474
   3   9  -1 8.32672 2.50599
   2   9  -1 1047.72   33.69
  -1  -9   1 22.8657  4.0866
   1   9  -1 21.0974  1.9542
   0  -9   1 627.763  27.884
   0   9  -1 617.801  17.110
   1  -9   1 1214.59   53.84
  -1   9  -1 1259.50   53.47
  -2   9  -1 207.902  11.295
  -3   9  -1 46.9673  6.0565
  -4   9  -1 81.0474  6.1793
   5  -9   1 1.65959 0.64443
  -5   9  -1 3.76733 2.89086
  -6   9  -1 26.8554  3.3672
  -7   9  -1 5.04846 2.81659
   7   8  -1 12.1379  4.7865
   6   8  -1 29.9234  3.7599
   5   8  -1 16.5452  1.8022
   4   8  -1 213.611   6.575
   3   8  -1 1512.15   40.03
   2   8  -1 1119.44   36.34
  -1  -8   1 27.0842  3.8962
   1   8  -1 27.3676  4.1126
   0   8  -1 45.1151  1.7883
   1  -8   1 801.840  51.805
  -1   8  -1 814.116  39.458
   2  -8   1 173.595   9.918
  -2   8  -1 191.161   9.313
   3  -8   1 272.587  13.910
  -3   8  -1 274.785   9.925
   4  -8   1 2.35118 0.69510
  -4   8  -1 1.92022 2.20160
   5  -8   1 67.2289  3.2003
  -5   8  -1 75.5190  4.2036
   6  -8   1 7.68122 2.96917
  -6   8  -1 13.5062  2.6824
   7  -8   1 11.5948  3.3598
  -7   8  -1 17.3759  2.5136
  -8   8  -1 -3.5446  4.3523
   7   7  -1 120.881   5.692
   6   7  -1 2.49695 1.85440
   5   7  -1 215.927   6.717
   4   7  -1 14.0170  1.9652
   3   7  -1 424.866  11.820
   2   7  -1 291.399   9.804
  -1  -7   1 658.941  35.291
   1   7  -1 661.712  42.043
   0  -7   1 218.523  13.426
   0   7  -1 210.247   7.394
   1  -7   1 189.223   8.817
  -1   7  -1 174.407   9.310
   2  -7   1 313.609  14.090
  -2   7  -1 340.572  14.146
   3  -7   1 146.204   7.694
  -3   7  -1 150.011   6.093
   4  -7   1 87.3298  4.7293
  -4   7  -1 88.4339  3.6222
   5  -7   1 102.184   9.497
  -5   7  -1 109.819   3.891
   6  -7   1 8.04000 3.09966
  -6   7  -1 5.64387 2.19687
   7  -7   1 76.8347  6.7520
  -7   7  -1 82.3963  4.2471
   8  -7   1 66.7636  6.1523
  -8   7  -1 55.6713  5.2004
   8   6  -1 13.2208  5.0031
   7   6  -1 -1.7356  3.2747
   6   6  -1 128.132   4.560
   5   6  -1 388.614  10.718
   4   6  -1 167.706   5.276
   3   6  -1 28.4672  1.8005
   2   6  -1 61.0266  2.8389
  -1  -6   1 183.441  13.521
   1   6  -1 167.791   9.255
   0  -6   1 34.7880  3.9766
   0   6  -1 34.3958  1.9748
   1  -6   1 82.7137  5.2501
  -1   6  -1 87.3250  5.1402
   2  -6   1 54.1226  5.0184
  -2   6  -1 53.4379  5.3385
   3  -6   1 31.5604  2.0555
  -3   6  -1 31.7291  2.4281
   4  -6   1 33.0033  2.3903
  -4   6  -1 35.5829  2.3738
   5  -6   1 11.2594  3.0491
  -5   6  -1 12.5986  1.9187
  -6   6  -1 110.209   4.075
   7  -6   1 31.0271  4.8694
  -7   6  -1 30.1586  2.3590
   8  -6   1 302.649  19.982
  -8   6  -1 345.435  18.405
   8   5  -1 13.6283  3.6275
   7   5  -1 193.218   7.700
   6   5  -1 55.2223  2.9000
  -5  -5   1 575.078  24.665
   5   5  -1 571.463  15.698
   4   5  -1 123.552   3.843
   3   5  -1 168.441   4.971
  -2  -5   1 38.7176  3.0126
   2   5  -1 34.7295  2.3071
  -1  -5   1 1006.61   59.00
   1   5  -1 1017.98   42.63
   0  -5   1 299.988  15.002
   0   5  -1 308.681  11.119
   1  -5   1 37.9104  4.6315
  -1   5  -1 33.1384  4.3541
   2  -5   1 539.961  20.925
  -2   5  -1 550.611  17.996
   3  -5   1 2456.69  114.38
  -3   5  -1 2424.23   72.16
   4  -5   1 -0.4230  2.1421
  -4   5  -1 2.19169 1.35574
   5  -5   1 320.957  17.670
  -5   5  -1 333.308   7.948
   6  -5   1 4.58361 3.44421
  -6   5  -1 5.76207 1.48749
   7  -5   1 11.5858  3.6753
  -7   5  -1 12.5623  1.5218
   8   4  -1 36.8679  4.2296
   7   4  -1 9.40603 3.44738
  -6  -4   1 1598.46   67.91
   6   4  -1 1599.97   36.86
  -5  -4   1 109.411   7.559
   5   4  -1 113.963   2.596
  -4  -4   1 114.733   6.778
   4   4  -1 103.442   3.548
  -3  -4   1 1673.49   64.83
   3   4  -1 1625.05   58.91
   2   4  -1 2339.02  100.66
   1   4  -1 2013.08   93.82
   0  -4   1 2188.17   95.31
   0   4  -1 2145.37  107.30
   1  -4   1 922.489  40.126
  -1   4  -1 908.854  41.050
   2  -4   1 1503.32   65.23
  -2   4  -1 1500.51   50.13
   3  -4   1 384.978  18.159
  -3   4  -1 377.524  10.962
   4  -4   1 357.375  18.069
  -4   4  -1 385.156  10.571
   5  -4   1 26.0797  3.6174
  -5   4  -1 29.5001  1.6646
   6  -4   1 -1.5657  2.5545
  -6   4  -1 0.14108 1.10901
   7  -4   1 6.61893 2.57609
  -7   4  -1 7.85484 3.25319
   8  -4   1 54.9313  6.2751
   9   3  -1 19.6121  4.5819
   8   3  -1 74.1027  4.6988
   7   3  -1 9.94967 1.73813
  -6  -3   1 41.2221  3.4643
   6   3  -1 35.8671  2.2457
  -5  -3   1 121.215   5.010
   5   3  -1 123.328   4.424
  -4  -3   1 81.4653  3.5326
   4   3  -1 89.1964  2.0774
  -3  -3   1 117.219   6.163
   3   3  -1 108.791   3.840
  -2  -3   1 26.4912  3.7890
   2   3  -1 28.0452  1.6615
  -1  -3   1 578.053  40.914
   1   3  -1 562.597  17.530
   0  -3   1 475.591  21.145
   0   3  -1 457.756  16.089
   1  -3   1 982.394  42.311
  -1   3  -1 1018.64   49.01
   2  -3   1 1513.03   74.47
  -2   3  -1 1506.53   52.53
   3  -3   1 23.4412  3.4031
  -3   3  -1 23.3860  1.9893
   4  -3   1 359.837  12.317
  -4   3  -1 368.726   8.415
   5  -3   1 5.69428 1.81422
  -5   3  -1 6.46777 1.45265
   6  -3   1 282.108  10.932
  -6   3  -1 273.392   9.356
   7  -3   1 53.4282  3.5424
  -7   3  -1 48.1536  4.8975
   8  -3   1 24.2416  6.2964
   9  -3   1 60.5921  8.1611
   9   2  -1 23.8883  6.4292
   8   2  -1 33.5928  3.7737
   7   2  -1 65.7657  3.1280
  -6  -2   1 20.1270  2.6356
   6   2  -1 21.5719  2.0038
  -5  -2   1 249.545   9.652
   5   2  -1 256.798   6.727
  -4  -2   1 813.503  27.852
   4   2  -1 828.775  21.935
  -3  -2   1 520.854  19.168
   3   2  -1 508.723  10.248
  -2  -2   1 567.083  28.151
   2   2  -1 531.636  19.160
  -1  -2   1 24.6914  1.4906
   1   2  -1 22.6807  1.3392
   0  -2   1 962.876  46.473
   0   2  -1 988.137  45.820
   2  -2   1 2241.07   78.72
  -2   2  -1 2241.15   74.68
   3  -2   1 2.43771 1.57582
  -3   2  -1 3.35511 1.02492
   4  -2   1 1270.85   32.89
  -4   2  -1 1238.94   34.42
   5  -2   1 2.46198 1.33679
  -5   2  -1 7.86647 1.70512
   6  -2   1 443.106  15.252
  -6   2  -1 417.939  13.556
   7  -2   1 165.077   5.495
  -7   2  -1 163.172   8.881
   8  -2   1 121.605   5.922
   9  -2   1 3.51553 5.86045
   9   1  -1 97.4778  8.7224
   8   1  -1 11.8405  3.2081
   7   1  -1 109.633   3.780
  -6  -1   1 2.88611 2.66755
   6   1  -1 2.25685 0.85406
  -5  -1   1 402.192  13.125
   5   1  -1 423.317  10.487
  -4  -1   1 724.743  24.723
   4   1  -1 718.156  18.519
  -3  -1   1 491.339  14.326
   3   1  -1 488.661  12.485
  -2  -1   1 83.3624  3.9845
   2   1  -1 80.1475  2.9578
   1   1  -1 1210.66   50.21
  -1   1  -1 2423.68   63.66
   2  -1   1 776.542  20.619
  -2   1  -1 756.812  23.388
   3  -1   1 66.0109  2.5868
  -3   1  -1 65.6377  2.3694
   4  -1   1 722.507  18.191
  -4   1  -1 667.578  22.854
   5  -1   1 98.0180  3.7859
  -5   1  -1 94.7156  4.3745
   6  -1   1 197.962   6.644
  -6   1  -1 188.497   7.935
   7  -1   1 10.1669  1.8510
  -7   1  -1 13.5172  3.8230
   8  -1   1 66.6774  4.5319
   9  -1   1 18.3894  6.4068
   9   0  -1 11.4341  3.4684
   8   0  -1 34.1429  4.2569
  -7   0   1 173.519  10.977
   7   0  -1 172.544   5.638
  -6   0   1 309.760  12.313
   6   0  -1 329.822   8.196
  -5   0   1 104.299   4.867
   5   0  -1 104.276   3.036
  -4   0   1 698.956  20.520
   4   0  -1 705.145  19.418
  -3   0   1 313.643   7.600
   3   0  -1 318.394   7.814
  -2   0   1 3755.30  119.31
   2   0   1 237.914   7.705
  -2   0  -1 232.943   9.424
   3   0   1 4525.12  206.59
  -3   0  -1 4387.37  189.31
   4   0   1 19.9723  1.7905
  -4   0  -1 19.6604  2.3008
   5   0   1 29.1086  1.8540
  -5   0  -1 32.7191  2.7577
   6   0   1 117.427   4.186
  -6   0  -1 110.806   4.847
   7   0   1 -0.4143  1.5522
  -7   0  -1 0.83976 3.34783
   8   0   1 203.959   8.975
   9   0   1 119.377   9.457
   9  -1  -1 21.8440  5.7231
   8  -1  -1 27.3372  6.5164
  -7   1   1 49.4238  5.3650
   7  -1  -1 58.6562  4.1870
  -6   1   1 7.93881 2.27800
   6  -1  -1 6.10353 1.69427
  -5   1   1 207.573   5.132
   5  -1  -1 211.149   5.674
  -4   1   1 1582.09   37.14
   4  -1  -1 1646.15   39.89
  -3   1   1 685.312  16.966
   3  -1  -1 688.105  18.239
  -1   1   1 45.1470  1.5597
   1  -1  -1 45.5255  1.6873
   1   1   1 762.887  28.140
  -1  -1  -1 774.272  23.398
   2   1   1 928.037  36.578
  -2  -1  -1 952.322  34.147
   3   1   1 379.782  10.591
  -3  -1  -1 369.629  16.659
   4   1   1 1012.22   28.64
  -4  -1  -1 1043.52   29.61
   5   1   1 93.2508  3.3318
  -5  -1  -1 88.4733  4.2446
   6   1   1 16.6790  1.8169
  -6  -1  -1 10.6772  2.6840
   7   1   1 22.4579  1.9489
  -7  -1  -1 20.8219  3.3425
   8   1   1 0.77771 2.51818
   9   1   1 6.77716 5.55079
   9  -2  -1 3.76544 3.20086
   8  -2  -1 29.7324  3.7994
   7  -2  -1 282.982  10.282
  -6   2   1 2.80484 1.30341
   6  -2  -1 5.48305 1.79694
  -5   2   1 1671.99   39.81
   5  -2  -1 1730.73   51.06
  -4   2   1 1497.58   39.11
   4  -2  -1 1505.58   45.70
  -3   2   1 282.836   7.682
   3  -2  -1 265.685   7.413
  -2   2   1 896.528  21.034
   2  -2  -1 919.404  33.473
  -1   2   1 2182.60   54.11
   1  -2  -1 2160.44   70.95
   0   2   1 431.070  13.004
   1   2   1 407.596  14.415
   3   2   1 732.721  26.364
  -3  -2  -1 724.337  29.142
   4   2   1 272.246   8.321
  -4  -2  -1 262.758   8.569
   5   2   1 51.7480  1.7172
  -5  -2  -1 55.0000  3.2755
   6   2   1 1.26045 0.52172
  -6  -2  -1 2.10089 1.90928
   7   2   1 140.118   5.606
   8   2   1 5.50824 3.36202
   9  -3  -1 29.2887  5.5729
   8  -3  -1 22.9128  4.8803
  -7   3   1 83.4143  3.6121
   7  -3  -1 76.7815  4.2748
  -6   3   1 203.259   5.682
   6  -3  -1 188.950   8.664
  -5   3   1 452.458  11.277
   5  -3  -1 471.093  15.853
  -4   3   1 4031.32  101.11
   4  -3  -1 4147.64  117.94
  -3   3   1 2546.47   56.01
   3  -3  -1 2490.40   76.97
  -2   3   1 515.487  13.391
   2  -3  -1 492.907  13.843
  -1   3   1 171.510   4.943
   1  -3  -1 176.855   6.019
   0   3   1 39.2785  1.9351
   1   3   1 6.88046 2.17824
   2   3   1 85.6790  3.6317
   3   3   1 2.94685 1.61360
  -3  -3  -1 7.84427 2.79974
   4   3   1 2.45363 1.79496
  -4  -3  -1 0.80232 1.50769
   5   3   1 32.7806  1.8701
  -5  -3  -1 39.0051  3.0168
   6   3   1 28.7431  1.4735
  -6  -3  -1 30.1115  3.0805
   7   3   1 9.51042 2.68816
   8   3   1 6.61314 3.35773
   9  -4  -1 15.3752  6.7139
  -8   4   1 20.6509  3.8721
   8  -4  -1 26.7823  5.0378
  -7   4   1 156.420   6.439
   7  -4  -1 136.202   6.922
  -6   4   1 1074.51   29.37
   6  -4  -1 1057.78   35.93
  -5   4   1 16.1686  1.4735
   5  -4  -1 12.3506  4.8663
  -4   4   1 2046.75   48.43
   4  -4  -1 2130.26   64.32
  -3   4   1 212.387   5.234
   3  -4  -1 207.476   7.813
  -2   4   1 274.651   9.413
   2  -4  -1 281.255   8.890
  -1   4   1 78.6533  2.7642
   1  -4  -1 75.5712  3.5815
   0   4   1 23.8614  1.7252
   0  -4  -1 30.9093  3.5304
   1   4   1 815.331  36.325
   2   4   1 34.2375  1.8611
   3   4   1 382.330  11.146
   4   4   1 131.223   4.203
  -4  -4  -1 111.408   6.282
   5   4   1 12.8991  1.7936
  -5  -4  -1 10.3030  2.7910
   6   4   1 149.358   3.573
  -6  -4  -1 148.092   8.771
   7   4   1 1.69205 2.43637
   8   4   1 28.2320  5.4319
  -8   5   1 23.4542  3.9892
   8  -5  -1 20.5494  5.1626
  -7   5   1 103.393   4.536
   7  -5  -1 94.8399  5.6773
  -6   5   1 225.376   6.724
   6  -5  -1 203.721   8.200
  -5   5   1 229.359   5.640
   5  -5  -1 241.410  11.701
  -4   5   1 24.3254  1.9224
   4  -5  -1 22.0040  1.9704
  -3   5   1 599.279  13.724
   3  -5  -1 568.101  20.284
  -2   5   1 821.194  25.985
   2  -5  -1 831.468  40.303
  -1   5   1 336.524  11.233
   1  -5  -1 336.136  18.062
   0   5   1 1327.48   47.81
   0  -5  -1 1324.22   62.93
   1   5   1 39.5242  4.2063
   2   5   1 42.3696  1.9792
   3   5   1 0.84538 1.36773
   4   5   1 1788.44   46.05
   5   5   1 9.75265 1.81105
   6   5   1 17.0520  1.1125
   7   5   1 78.3133  4.6655
   8   5   1 3.27156 4.48662
  -8   6   1 5.39157 3.83240
  -7   6   1 253.437   9.997
  -6   6   1 67.6136  5.2803
   6  -6  -1 65.4004  5.5231
  -5   6   1 715.191  17.553
   5  -6  -1 698.662  25.410
  -4   6   1 272.552   6.452
   4  -6  -1 274.369   9.828
  -3   6   1 684.955  17.931
   3  -6  -1 665.441  22.360
  -2   6   1 7.65978 2.13008
   2  -6  -1 6.59153 3.49561
  -1   6   1 2856.80  156.44
   1  -6  -1 2862.28  135.22
   0   6   1 128.105   5.012
   0  -6  -1 129.754   6.845
   1   6   1 152.781   8.752
   2   6   1 271.541   9.867
   3   6   1 435.603  11.493
   4   6   1 245.988   7.077
   5   6   1 209.679   6.555
   6   6   1 9.37310 1.62452
   7   6   1 18.1298  4.4633
  -8   7   1 138.412   8.005
  -7   7   1 22.0118  2.8079
  -6   7   1 237.780   8.536
   6  -7  -1 201.426  12.322
  -5   7   1 58.6591  3.1595
   5  -7  -1 61.4124  3.3873
  -4   7   1 374.059   8.827
   4  -7  -1 348.239  13.420
  -3   7   1 377.855  13.892
   3  -7  -1 367.398  17.250
  -2   7   1 50.7381  3.1774
   2  -7  -1 52.3538  5.0606
  -1   7   1 13.4529  0.7371
   1  -7  -1 7.75048 3.81466
   0   7   1 20.9821  1.7390
   1   7   1 86.0732  4.0898
   2   7   1 15.8999  2.1592
   3   7   1 19.8027  1.9349
   4   7   1 236.275   7.261
   5   7   1 213.534   7.794
   6   7   1 73.7507  4.1211
   7   7   1 4.94740 3.99354
  -8   8   1 -3.7601  2.9656
  -7   8   1 3.23420 2.45494
  -6   8   1 18.3970  3.1289
   6  -8  -1 18.8826  2.6581
  -5   8   1 202.696   7.655
   5  -8  -1 176.576   7.521
  -4   8   1 36.0494  3.5592
  -3   8   1 311.942   9.102
   3  -8  -1 285.517  15.295
  -2   8   1 217.977   7.360
   2  -8  -1 200.843  12.291
  -1   8   1 -5.6535  4.2145
   1  -8  -1 4.08168 3.77778
   0   8   1 401.384  13.924
   1   8   1 198.306   6.888
   2   8   1 227.780   6.856
   3   8   1 142.160   4.584
   4   8   1 -0.4600  1.7108
   5   8   1 8.69671 1.97113
   6   8   1 0.75568 2.42806
  -7   9   1 3.14088 2.37020
  -6   9   1 36.0708  3.1522
  -5   9   1 17.6418  3.4907
  -4   9   1 197.362   7.702
  -3   9   1 354.292   9.534
  -2   9   1 803.589  24.772
  -1   9   1 -5.2053  4.4921
   0   9   1 738.895  26.171
   1   9   1 209.276   7.860
   2   9   1 154.182   4.865
   3   9   1 78.1920  2.8024
   4   9   1 76.0369  3.2341
   5   9   1 94.5311  3.5783
   6   9   1 192.408  13.987
  -7  10   1 0.49129 2.85841
  -6  10   1 11.8470  2.9227
  -5  10   1 337.867  12.229
  -4  10   1 35.0315  3.6651
  -3  10   1 11.0468  3.8574
  -2  10   1 1050.39   35.65
  -1  10   1 49.0150  5.0350
   0  10   1 35.5815  2.2976
   1  10   1 6.75921 1.92686
   2  10   1 20.8397  2.0370
   3  10   1 240.174   6.644
   4  10   1 5.74480 1.63436
   5  10   1 -2.6630  2.4877
  -6  11   1 52.2486  4.6375
  -5  11   1 -2.7056  3.4725
  -4  11   1 736.862  23.121
  -3  11   1 178.921   7.833
  -2  11   1 247.175  12.896
  -1  11   1 176.107  11.129
   1  11   1 173.384   8.028
   2  11   1 437.121  13.855
   3  11   1 365.040  10.192
   4  11   1 20.4419  2.4736
  -5  12   1 12.3960  3.9604
  -4  12   1 2.48546 3.83025
  -3  12   1 178.288   8.351
  -2  12   1 10.1676  5.4949
  -1  12   1 61.3569  6.8961
   0  12   1 10.1819  3.6032
   1  12   1 94.4243  4.9488
   2  12   1 14.9001  3.3849
   3  12   1 37.5903  3.3221
  -3  13   1 3.63990 3.26553
  -2  13   1 19.2522  5.9314
  -1  13   1 3.91868 5.31596
   0  13   1 86.7435  7.7630
   1  13   1 162.038  12.214
   2  13   1 8.45584 3.42194
   0  14  -2 0.20871 3.38960
  -1  14  -2 30.8695  5.0666
   3  13  -2 256.600  15.567
   2  13  -2 5.92688 3.14652
   1  13  -2 45.7584  4.4016
   0  13  -2 6.29331 5.12108
  -1  13  -2 -6.8474  5.0482
  -2  13  -2 14.2605  5.7125
  -3  13  -2 115.162  11.318
   4  12  -2 87.6491  7.1099
   3  12  -2 8.39774 2.60482
   2  12  -2 87.9584  5.1606
   1  12  -2 29.8429  3.0685
   0  12  -2 401.384  21.307
  -1  12  -2 133.692   8.340
  -2  12  -2 1.60613 5.00929
  -3  12  -2 14.0402  4.2442
  -4  12  -2 267.407  14.884
  -5  12  -2 1.69639 2.50150
   5  11  -2 9.09921 4.55117
   4  11  -2 120.460   4.466
   3  11  -2 5.90020 2.57417
   2  11  -2 -0.8144  2.2387
   1  11  -2 2.71692 1.19741
   0  11  -2 61.7603  6.3964
  -1  11  -2 83.3181  6.3310
  -2  11  -2 663.332  34.784
  -3  11  -2 57.1137  6.7833
  -4  11  -2 110.822   7.675
  -5  11  -2 64.5848  4.7424
  -6  11  -2 49.3587  3.9705
   6  10  -2 1.70570 4.60605
   5  10  -2 13.1795  2.8138
   4  10  -2 42.0981  2.5555
   3  10  -2 3.60776 2.40376
  -2 -10   2 106.325   6.940
   2  10  -2 101.385   4.028
  -1 -10   2 114.733   6.996
   1  10  -2 99.9591  4.2476
   0  10  -2 9.84101 4.85796
  -1  10  -2 1103.31   46.01
  -2  10  -2 1009.72   51.75
  -3  10  -2 84.8889  6.7093
  -4  10  -2 -0.5354  3.3596
  -5  10  -2 7.42428 2.30477
  -6  10  -2 12.7975  3.3879
   6   9  -2 108.900   5.234
   5   9  -2 9.29608 1.57999
   4   9  -2 559.484  14.097
   3   9  -2 744.134  25.766
  -2  -9   2 1611.19   92.18
   2   9  -2 1633.28   43.44
  -1  -9   2 246.848  11.779
   1   9  -2 277.767   9.289
   0  -9   2 10.4947  4.1051
   0   9  -2 12.1353  1.3511
   1  -9   2 939.362  57.298
  -1   9  -2 985.217  41.440
  -2   9  -2 1320.41   54.15
  -3   9  -2 1202.15   54.73
  -4   9  -2 146.641   8.984
   5  -9   2 8.85432 1.24827
  -5   9  -2 13.4598  2.6782
   6  -9   2 13.7336  2.2050
  -6   9  -2 21.7622  5.2402
  -7   9  -2 1.39079 3.30544
   7   8  -2 77.3021  6.2505
   6   8  -2 247.646   9.025
   5   8  -2 373.548  11.209
   4   8  -2 942.194  24.977
   3   8  -2 29.3353  2.5130
  -2  -8   2 863.092  36.210
   2   8  -2 842.173  29.484
  -1  -8   2 235.022  10.684
   1   8  -2 242.832   7.984
   0  -8   2 42.1616  4.5702
   0   8  -2 49.7055  2.3514
   1  -8   2 4.94336 3.88588
  -1   8  -2 5.93632 4.24239
   2  -8   2 175.156   9.625
  -2   8  -2 188.943   9.131
   3  -8   2 174.172  10.608
  -3   8  -2 180.808   6.934
   4  -8   2 142.228   9.820
  -4   8  -2 144.485   6.094
   5  -8   2 74.4498  5.9398
  -5   8  -2 77.9231  4.4122
   6  -8   2 235.177  22.688
  -6   8  -2 250.838   9.258
   7  -8   2 46.9604  4.9257
  -7   8  -2 33.3665  4.4943
   8   7  -2 8.69292 5.23073
   7   7  -2 63.0259  4.6716
   6   7  -2 99.8559  3.8519
   5   7  -2 1316.29   32.48
   4   7  -2 1549.43   40.88
   3   7  -2 166.210   5.804
  -2  -7   2 2.36331 2.44580
   2   7  -2 3.46069 1.67495
  -1  -7   2 246.372  13.627
   1   7  -2 252.808   9.300
   0  -7   2 188.862  12.991
   0   7  -2 181.581   6.083
   1  -7   2 1178.47   45.68
  -1   7  -2 1183.94   55.08
   2  -7   2 3.53154 3.80068
  -2   7  -2 2.87527 3.84354
   3  -7   2 396.551  15.397
  -3   7  -2 413.560  13.524
   4  -7   2 25.2360  2.4337
  -4   7  -2 23.5500  3.0374
   5  -7   2 -1.0907  2.4534
  -5   7  -2 -0.2538  1.7006
   6  -7   2 38.2749  4.3110
  -6   7  -2 45.0615  3.0122
   7  -7   2 129.552  11.391
  -7   7  -2 134.016   8.467
   8  -7   2 34.8098  5.3223
  -8   7  -2 41.7613  5.5020
   8   6  -2 8.00451 3.74837
   7   6  -2 356.756  12.460
   6   6  -2 385.081  11.662
   5   6  -2 142.768   4.416
   4   6  -2 289.960   7.981
   3   6  -2 48.8322  2.4991
  -2  -6   2 198.372  14.690
   2   6  -2 194.883   7.004
  -1  -6   2 2.51297 2.60220
   1   6  -2 -0.1852  1.6168
   0  -6   2 1363.48   73.23
   0   6  -2 1380.41   44.40
   1  -6   2 90.6289  5.1393
  -1   6  -2 85.6310  3.4997
   2  -6   2 700.838  24.859
  -2   6  -2 710.158  29.599
   3  -6   2 1.76731 1.41135
  -3   6  -2 -1.4980  1.5890
   4  -6   2 50.1272  3.2096
  -4   6  -2 41.3859  2.5762
   5  -6   2 13.4776  3.1009
  -5   6  -2 14.8200  2.0682
   6  -6   2 6.69367 3.79610
  -6   6  -2 9.72070 1.78428
   7  -6   2 55.3536  5.6219
  -7   6  -2 47.4710  3.6242
   8  -6   2 285.831  14.750
   8   5  -2 -0.3295  2.8993
   7   5  -2 91.0139  5.2027
   6   5  -2 127.040   4.424
  -5  -5   2 131.104   8.643
   5   5  -2 146.288   4.693
  -4  -5   2 5.34331 3.74961
   4   5  -2 12.6239  1.2556
   3   5  -2 842.311  23.157
  -2  -5   2 1909.28   84.73
   2   5  -2 1845.07   64.86
   1   5  -2 1193.58   42.43
   0  -5   2 63.8532  4.6708
   0   5  -2 66.5162  2.8757
   1  -5   2 7.94007 1.52351
  -1   5  -2 8.15269 1.21378
   2  -5   2 720.998  27.398
  -2   5  -2 752.411  33.285
   3  -5   2 1223.77   46.83
  -3   5  -2 1222.15   33.90
   4  -5   2 106.245   4.887
  -4   5  -2 101.266   3.659
   5  -5   2 0.03854 1.87709
  -5   5  -2 2.26527 1.38179
   6  -5   2 206.542   8.843
  -6   5  -2 210.061   6.663
   7  -5   2 -7.8902  4.6233
  -7   5  -2 2.76324 2.63851
   8  -5   2 155.131  10.636
   8   4  -2 200.845   7.824
   7   4  -2 353.117  10.072
  -6  -4   2 66.8022  5.3136
   6   4  -2 69.6202  4.0195
  -5  -4   2 272.314  11.867
   5   4  -2 265.276   7.249
  -4  -4   2 710.564  28.939
   4   4  -2 704.429  16.566
  -3  -4   2 208.406  12.986
   3   4  -2 210.796   6.180
  -2  -4   2 48.6981  3.1569
   2   4  -2 47.0426  2.5805
  -1  -4   2 430.240  30.815
   1   4  -2 428.730  11.918
   0  -4   2 328.067  17.705
   0   4  -2 326.843  10.754
   1  -4   2 243.569   8.093
  -1   4  -2 243.127   9.033
   2  -4   2 281.035  10.818
  -2   4  -2 283.056  10.206
   3  -4   2 1341.61   54.82
  -3   4  -2 1400.69   36.27
   4  -4   2 80.9101  3.6636
  -4   4  -2 81.0181  2.5758
   5  -4   2 73.9337  5.3199
  -5   4  -2 78.8802  2.5958
   6  -4   2 72.1103  5.0241
  -6   4  -2 89.6192  4.1617
   7  -4   2 222.875  13.307
   8  -4   2 20.3083  4.5295
   9   3  -2 44.1693  5.5447
   8   3  -2 866.534  26.848
   7   3  -2 614.270  16.977
  -6  -3   2 56.4753  3.9828
   6   3  -2 60.1537  2.9229
  -5  -3   2 111.747   7.234
   5   3  -2 122.473   4.284
  -4  -3   2 200.953  11.291
   4   3  -2 208.902   6.064
  -3  -3   2 244.567  13.235
   3   3  -2 246.065   6.447
   2   3  -2 4806.33  211.96
  -1  -3   2 3131.18  133.45
   1   3  -2 3016.99  137.68
   1  -3   2 -1.0167  1.1676
  -1   3  -2 -0.2460  1.0025
   2  -3   2 89.7015  3.5898
  -2   3  -2 90.0543  3.8982
   3  -3   2 103.674   4.610
  -3   3  -2 104.133   3.318
   4  -3   2 423.333  14.028
  -4   3  -2 416.317  10.971
   5  -3   2 119.788   5.432
  -5   3  -2 131.139   4.071
   6  -3   2 74.3766  4.1958
  -6   3  -2 80.3240  5.5569
   7  -3   2 5.21489 2.56294
  -7   3  -2 1.40000 3.35931
   8  -3   2 29.7461  4.8062
   9   2  -2 92.7012  8.4112
   8   2  -2 9.64875 2.83455
   7   2  -2 437.551  12.115
  -6  -2   2 -0.1052  2.7349
   6   2  -2 8.27298 2.02861
  -5  -2   2 1.74549 3.43674
   5   2  -2 3.36867 1.52577
  -4  -2   2 1567.35   51.10
   4   2  -2 1545.52   39.35
  -3  -2   2 93.9326  3.9226
   3   2  -2 84.5645  3.2451
  -2  -2   2 224.138   8.631
   2   2  -2 216.008   6.080
   1   2  -2 4909.63  216.80
   0  -2   2 408.903  15.168
   0   2  -2 382.200  13.454
   1  -2   2 1703.01   82.91
  -1   2  -2 1673.88   59.26
   2  -2   2 64.9863  2.9032
  -2   2  -2 58.6345  2.2653
   3  -2   2 333.723  14.202
  -3   2  -2 355.712   9.710
   4  -2   2 667.588  17.875
  -4   2  -2 639.224  21.722
   5  -2   2 2.39016 1.69241
  -5   2  -2 2.28274 2.12116
   6  -2   2 58.5543  3.0473
  -6   2  -2 61.8804  4.8353
   7  -2   2 27.3939  2.5209
  -7   2  -2 27.0604  3.4459
   8  -2   2 25.8415  6.2256
   9   1  -2 12.0005  4.1508
   8   1  -2 -0.9131  3.7112
   7   1  -2 179.402   6.123
  -6  -1   2 9.56007 2.83640
   6   1  -2 7.24257 1.81234
  -5  -1   2 158.053   6.904
   5   1  -2 163.089   4.751
  -4  -1   2 490.656  16.785
   4   1  -2 486.781  15.965
  -3  -1   2 874.887  23.357
   3   1  -2 887.547  24.124
  -2  -1   2 736.252  20.223
   2   1  -2 708.651  20.672
  -1  -1   2 387.067  11.357
   1   1  -2 386.052  10.542
   0  -1   2 1399.97   47.83
   0   1  -2 1381.15   46.21
   1  -1   2 2092.65   72.24
  -1   1  -2 2128.50   57.53
   2  -1   2 170.260   3.905
  -2   1  -2 169.330   7.418
   3  -1   2 2014.86   51.92
  -3   1  -2 2051.73   59.25
   4  -1   2 52.9691  2.2621
  -4   1  -2 52.9948  2.9132
   5  -1   2 36.3175  2.1727
  -5   1  -2 35.8831  2.8074
   6  -1   2 3.87864 1.72234
  -6   1  -2 2.69103 2.02031
   7  -1   2 -0.2774  1.9083
  -7   1  -2 1.27033 3.13335
   8  -1   2 6.24996 3.01004
   9   0  -2 71.6046  6.5596
   8   0  -2 69.4233  5.2154
   7   0  -2 27.4270  2.2140
  -6   0   2 180.774   7.573
   6   0  -2 185.573   5.713
  -5   0   2 84.8127  2.4162
   5   0  -2 82.1402  2.9788
  -4   0   2 1083.80   26.50
   4   0  -2 1103.02   30.92
  -3   0   2 344.128   8.626
   3   0  -2 337.482   9.322
  -1   0   2 1516.03   35.90
   1   0  -2 1512.27   36.58
   0   0   2 255.118   7.721
   0   0  -2 249.726   9.819
   1   0   2 1456.39   70.53
  -1   0  -2 1431.80   63.19
   2   0   2 16.6845  0.9463
  -2   0  -2 13.1201  2.3230
   3   0   2 2194.43   78.08
  -3   0  -2 2281.54   81.62
   4   0   2 403.150  10.850
  -4   0  -2 392.244  15.112
   5   0   2 98.2891  3.3941
  -5   0  -2 95.5767  3.9301
   6   0   2 268.990   8.113
  -6   0  -2 270.412   8.815
   7   0   2 6.99901 2.00627
   8   0   2 47.2580  3.6332
   9  -1  -2 5.67608 3.44025
   8  -1  -2 120.409   6.529
   7  -1  -2 159.333   6.634
  -6   1   2 285.552   6.826
   6  -1  -2 287.653   7.463
  -5   1   2 596.044  13.369
   5  -1  -2 617.348  14.521
  -4   1   2 1707.77   41.73
   4  -1  -2 1719.92   49.92
  -3   1   2 777.321  17.380
   3  -1  -2 761.044  18.223
  -1   1   2 4203.13  177.95
   1  -1  -2 4042.97  199.86
   0   1   2 3441.44  170.66
   0  -1  -2 3361.27  138.74
   1   1   2 839.646  21.630
   2   1   2 921.418  29.647
  -2  -1  -2 960.743  37.242
   3   1   2 1059.45   36.09
  -3  -1  -2 1050.89   39.55
   4   1   2 1211.38   31.63
  -4  -1  -2 1286.90   40.13
   5   1   2 214.633   6.510
  -5  -1  -2 217.275   8.346
   6   1   2 598.539  18.567
  -6  -1  -2 563.891  19.765
   7   1   2 40.3457  3.7885
  -7  -1  -2 32.4667  4.3774
   8   1   2 50.5076  4.2958
   9  -2  -2 1.26525 3.20139
   8  -2  -2 24.1434  4.3199
  -7   2   2 75.6680  3.3991
   7  -2  -2 74.2411  3.3982
  -6   2   2 104.438   3.762
   6  -2  -2 113.436   4.507
  -5   2   2 731.544  18.272
   5  -2  -2 741.755  17.582
  -4   2   2 214.776   5.889
   4  -2  -2 218.039   5.516
  -3   2   2 505.125  12.689
   3  -2  -2 522.364  12.093
  -2   2   2 54.9603  2.0019
   2  -2  -2 58.7132  2.1194
   0   2   2 5732.89  261.88
   1   2   2 2155.00   59.64
   2   2   2 265.349  10.071
  -2  -2  -2 266.773  17.094
   3   2   2 237.306   9.609
  -3  -2  -2 235.388   8.271
   4   2   2 27.7832  1.6550
  -4  -2  -2 25.5778  1.9967
   5   2   2 156.187   3.879
  -5  -2  -2 159.975   6.424
   6   2   2 19.2942  1.7407
  -6  -2  -2 18.7727  3.1481
   7   2   2 1.74601 3.00147
  -7  -2  -2 -0.2660  2.3526
   8   2   2 4.49222 3.19547
   9  -3  -2 -0.9651  4.4917
  -8   3   2 2.64372 1.66634
   8  -3  -2 3.09106 3.24271
  -7   3   2 607.177  23.188
   7  -3  -2 604.126  18.578
  -6   3   2 26.2644  1.9527
   6  -3  -2 21.7105  2.2345
  -5   3   2 1.70904 1.61460
   5  -3  -2 -1.4876  1.8522
  -4   3   2 522.322  12.367
   4  -3  -2 542.753  21.125
  -3   3   2 330.059   7.782
   3  -3  -2 330.488   9.312
  -2   3   2 569.690  14.941
   2  -3  -2 584.171  16.984
  -1   3   2 1028.52   22.92
   1  -3  -2 1061.21   51.41
   1   3   2 55.3416  2.5982
   2   3   2 1362.74   60.94
   3   3   2 157.735   5.931
   4   3   2 8.08838 2.14631
  -4  -3  -2 6.04925 1.96156
   5   3   2 485.311  12.395
  -5  -3  -2 496.516  17.307
   6   3   2 -0.3925  1.4794
  -6  -3  -2 -0.4265  1.8397
   7   3   2 18.1008  3.3315
   8   3   2 0.42167 3.25034
   9  -4  -2 29.4404  7.0866
  -8   4   2 22.4130  2.0483
   8  -4  -2 30.7952  6.5056
  -7   4   2 18.7333  2.3034
   7  -4  -2 15.3780  3.1184
  -6   4   2 1155.35   31.01
   6  -4  -2 1163.65   46.51
  -5   4   2 677.042  16.154
   5  -4  -2 711.333  22.867
  -4   4   2 122.373   3.406
   4  -4  -2 118.714   4.231
  -3   4   2 1779.72   37.98
   3  -4  -2 1780.82   49.91
  -2   4   2 1622.30   43.59
   2  -4  -2 1639.48   51.30
  -1   4   2 16.8579  1.3237
   1  -4  -2 19.5801  2.0987
   0   4   2 122.508   4.277
   1   4   2 444.240  13.915
   2   4   2 7.40847 1.89527
   3   4   2 710.064  25.026
   4   4   2 881.575  32.049
   5   4   2 2.14875 2.10238
  -5  -4  -2 1.62763 2.39642
   6   4   2 52.6226  1.7491
  -6  -4  -2 54.3765  5.0623
   7   4   2 67.6831  4.2974
   8   4   2 20.7228  4.9309
   9  -5  -2 65.7343  8.2969
  -8   5   2 245.309   9.612
   8  -5  -2 242.716  12.738
  -7   5   2 0.03496 2.04848
   7  -5  -2 0.15486 2.05084
  -6   5   2 64.3222  2.9917
   6  -5  -2 59.4092  3.1414
  -5   5   2 127.117   3.772
   5  -5  -2 134.642   5.633
  -4   5   2 388.195  10.205
   4  -5  -2 380.496   9.957
  -3   5   2 -0.6877  1.2751
   3  -5  -2 -0.2276  1.5734
  -2   5   2 315.088   8.396
   2  -5  -2 295.995  11.114
  -1   5   2 1493.96   38.18
   0   5   2 190.942   6.729
   1   5   2 39.7564  2.2889
   2   5   2 80.6443  2.9465
   3   5   2 1.35110 1.50229
   4   5   2 2955.42   75.53
   5   5   2 20.3998  2.0370
   6   5   2 41.6684  2.0045
   7   5   2 4.35140 2.85383
  -8   6   2 132.645   6.107
  -7   6   2 196.575   7.492
   7  -6  -2 161.862  11.016
  -6   6   2 5.60421 2.51595
   6  -6  -2 9.02042 2.42268
  -5   6   2 0.07901 1.45971
   5  -6  -2 -1.3246  1.9533
  -4   6   2 121.392   3.859
   4  -6  -2 120.928   5.303
  -3   6   2 1.29642 1.96893
   3  -6  -2 1.95979 1.25841
  -2   6   2 1095.40   27.00
   2  -6  -2 1129.25   37.17
  -1   6   2 2046.89   68.39
   0   6   2 0.53895 1.45692
   1   6   2 7.35371 1.69506
   2   6   2 176.621   4.493
   3   6   2 57.2932  2.6205
   4   6   2 248.987   6.934
   5   6   2 685.916  21.323
   6   6   2 45.5694  2.2102
   7   6   2 8.44708 2.52573
  -8   7   2 67.7680  3.9540
  -7   7   2 39.2046  3.1602
  -6   7   2 226.598   8.711
   6  -7  -2 203.215  11.334
  -5   7   2 -0.5547  2.7347
   5  -7  -2 -0.1500  2.2369
  -4   7   2 155.304   4.124
   4  -7  -2 150.456   6.239
  -3   7   2 43.9941  2.4394
   3  -7  -2 44.2696  2.4261
  -2   7   2 47.1015  2.8483
   2  -7  -2 48.0591  5.0907
  -1   7   2 359.407  12.391
   0   7   2 20.5768  2.0929
   1   7   2 345.758  12.448
   2   7   2 187.038   4.774
   3   7   2 -2.9748  1.5355
   4   7   2 378.479  11.159
   5   7   2 -0.6114  1.8249
   6   7   2 3.88260 2.00089
   7   7   2 7.88680 4.19595
  -8   8   2 8.02398 3.17228
  -7   8   2 -0.4005  2.3136
  -6   8   2 24.7039  5.1184
   6  -8  -2 20.4129  2.7322
  -5   8   2 164.692   6.867
   5  -8  -2 166.741   8.474
  -4   8   2 1.26106 2.01351
  -3   8   2 74.7978  3.3697
  -2   8   2 4.10595 2.32724
   2  -8  -2 -0.0398  4.0793
  -1   8   2 3.88656 1.32316
   0   8   2 123.424   4.823
   1   8   2 111.705   4.983
   2   8   2 196.011   4.922
   3   8   2 152.126   4.027
   4   8   2 19.9876  1.9358
   5   8   2 39.1916  2.2511
   6   8   2 114.697   5.288
  -7   9   2 49.0215  4.1401
  -6   9   2 109.820   5.655
  -5   9   2 10.0182  3.3677
  -4   9   2 227.538   9.204
  -3   9   2 9.59224 2.41125
  -2   9   2 241.858   8.431
  -1   9   2 0.57717 1.00659
   0   9   2 666.598  24.389
   1   9   2 134.951   5.513
   2   9   2 86.6678  2.9679
   3   9   2 9.29312 1.72632
   4   9   2 9.54212 1.82663
   5   9   2 37.9259  2.9911
  -7  10   2 2.29711 3.23953
  -6  10   2 50.6630  4.4560
  -5  10   2 85.8024  5.3336
  -4  10   2 243.220   9.022
  -3  10   2 41.0041  4.3174
  -2  10   2 112.728   4.356
  -1  10   2 324.736  12.618
   0  10   2 31.6976  2.3153
   1  10   2 54.4421  3.5019
   2  10   2 3.99546 1.57641
   3  10   2 60.4929  2.5979
   4  10   2 198.027   5.482
   5  10   2 48.4349  5.5809
  -6  11   2 88.6026  5.6219
  -5  11   2 2.56520 3.59732
  -4  11   2 7.67183 3.80660
  -3  11   2 -1.6356  2.9169
  -2  11   2 4.00280 2.99488
  -1  11   2 15.7021  2.6833
   0  11   2 26.2436  4.2227
   1  11   2 50.5421  3.1361
   2  11   2 4.13398 1.61404
   3  11   2 45.0826  2.4364
   4  11   2 25.9207  3.2421
  -5  12   2 246.284  12.059
  -4  12   2 2.88461 3.11325
  -3  12   2 58.2301  4.6218
  -2  12   2 1.60402 3.57912
  -1  12   2 14.5969  4.0475
   0  12   2 253.009  15.732
   1  12   2 0.18174 2.30853
   2  12   2 9.09801 3.31917
   3  12   2 8.58222 4.14412
  -3  13   2 16.7065  3.6768
  -2  13   2 12.6077  3.0589
  -1  13   2 26.1865  4.4266
   0  13   2 4.84450 3.79488
   1  13   2 27.1925  5.5678
   1  14  -3 51.0848  5.3642
   0  14  -3 46.3945  6.5495
  -1  14  -3 0.10082 3.85637
   3  13  -3 38.1563  4.9241
   2  13  -3 21.0455  3.7721
   1  13  -3 153.169   6.991
   0  13  -3 3.90420 3.63475
  -1  13  -3 33.4800  5.0242
  -2  13  -3 3.19012 5.18775
  -3  13  -3 2.79180 4.12243
   4  12  -3 88.7200  6.6869
   3  12  -3 27.3354  3.4229
   2  12  -3 18.8504  2.9402
   1  12  -3 14.7681  2.9157
   0  12  -3 29.8821  5.3698
  -1  12  -3 0.65069 3.34314
  -2  12  -3 5.31054 3.89191
  -3  12  -3 3.44802 5.49918
  -4  12  -3 4.90698 5.50785
  -5  12  -3 -1.2828  3.6657
   5  11  -3 1.56328 3.28375
   4  11  -3 5.79914 2.08593
   3  11  -3 93.2784  4.8358
   2  11  -3 132.991   6.093
   1  11  -3 37.0382  2.2460
   0  11  -3 28.9158  4.1401
  -1  11  -3 140.294   9.018
  -2  11  -3 106.911   8.619
  -3  11  -3 4.47190 5.02916
  -4  11  -3 10.8864  5.3062
  -5  11  -3 219.820  12.446
  -6  11  -3 3.24474 2.92196
   6  10  -3 6.95987 4.88953
   5  10  -3 -1.5886  2.4867
   4  10  -3 5.06070 1.79850
   3  10  -3 57.9325  2.9013
  -2 -10   3 0.30799 3.34009
   2  10  -3 0.96179 1.50390
  -1 -10   3 42.8970  4.9547
   1  10  -3 49.7388  2.5705
   0  10  -3 959.928  32.962
  -1  10  -3 3.10170 3.37726
  -2  10  -3 961.586  42.869
  -3  10  -3 13.1512  5.1552
  -4  10  -3 329.004  16.200
  -5  10  -3 31.5457  4.8193
  -6  10  -3 45.2113  3.7931
   7   9  -3 73.6048  7.1855
   6   9  -3 35.4120  3.6379
   5   9  -3 4.85305 1.43575
   4   9  -3 13.6034  1.8914
  -3  -9   3 694.645  29.731
   3   9  -3 674.141  23.050
  -2  -9   3 304.439  19.354
   2   9  -3 295.353   8.101
  -1  -9   3 1849.91   82.81
   1   9  -3 1897.68   62.88
   0  -9   3 214.186  11.133
   0   9  -3 234.371   8.604
   1  -9   3 8.84850 4.41630
  -1   9  -3 8.34712 3.48655
  -2   9  -3 -1.2766  4.8040
  -3   9  -3 12.6204  3.8336
   4  -9   3 18.0488  1.7441
  -4   9  -3 24.2754  5.2716
   5  -9   3 3.27158 2.12473
  -5   9  -3 5.24495 3.63919
  -6   9  -3 11.1971  4.9603
  -7   9  -3 103.709   8.170
   7   8  -3 15.1682  3.1526
   6   8  -3 165.769   6.822
   5   8  -3 310.781   8.428
   4   8  -3 273.630   8.239
  -3  -8   3 75.0798  5.1827
   3   8  -3 68.0240  3.6263
  -2  -8   3 13.3314  3.1219
   2   8  -3 9.43930 1.74050
  -1  -8   3 32.2972  3.3752
   1   8  -3 31.0300  2.0191
   0  -8   3 1281.24   80.32
   0   8  -3 1263.90   48.01
   1  -8   3 310.082  16.066
  -1   8  -3 323.553  15.681
   2  -8   3 55.5573  4.7670
  -2   8  -3 54.2580  5.5161
   3  -8   3 68.8171  3.9416
  -3   8  -3 69.1921  5.5981
   4  -8   3 86.1173  5.6386
  -4   8  -3 87.8843  4.3445
   5  -8   3 1.41486 2.71642
  -5   8  -3 -4.7167  4.4713
   6  -8   3 14.7105  3.1456
  -6   8  -3 18.5696  2.5314
   7  -8   3 36.8448  4.2366
  -7   8  -3 28.6448  5.5772
   8   7  -3 140.246   9.631
   7   7  -3 367.433  13.794
   6   7  -3 161.723   5.348
   5   7  -3 15.8771  1.4601
   4   7  -3 107.364   3.771
  -3  -7   3 -2.7216  2.4044
   3   7  -3 0.52613 1.81318
  -2  -7   3 90.6716  7.0450
   2   7  -3 96.6524  3.3100
  -1  -7   3 250.276  12.890
   1   7  -3 268.807   6.943
   0  -7   3 7.58909 3.28078
   0   7  -3 11.9538  1.7108
   1  -7   3 127.908   6.705
  -1   7  -3 125.666   4.842
   2  -7   3 43.2226  2.5921
  -2   7  -3 46.1288  4.1761
   3  -7   3 131.079   6.014
  -3   7  -3 126.410   4.995
   4  -7   3 850.649  55.350
  -4   7  -3 815.763  26.727
   5  -7   3 24.1912  3.7864
  -5   7  -3 22.8591  2.7270
   6  -7   3 68.2384  5.9638
  -6   7  -3 73.7128  3.7875
   7  -7   3 18.3571  4.4290
  -7   7  -3 24.3669  5.0284
   8   6  -3 -2.5588  3.7513
   7   6  -3 265.715  10.903
   6   6  -3 489.098  13.434
  -5  -6   3 14.6137  3.5812
   5   6  -3 9.52506 2.09669
   4   6  -3 66.9987  2.6615
  -3  -6   3 441.655  23.475
   3   6  -3 414.850  13.897
  -2  -6   3 497.771  35.571
   2   6  -3 483.096  14.402
  -1  -6   3 1.05317 2.53806
   1   6  -3 2.77165 1.29094
   0  -6   3 224.909  11.104
   0   6  -3 213.633   6.959
   1  -6   3 38.1830  2.2302
  -1   6  -3 38.0163  1.9692
   2  -6   3 102.944   4.746
  -2   6  -3 121.807   6.989
   3  -6   3 54.6911  3.0423
  -3   6  -3 49.2609  3.3952
   4  -6   3 176.754   7.655
  -4   6  -3 168.766   5.198
   5  -6   3 44.0082  3.3993
  -5   6  -3 45.2441  2.2940
   6  -6   3 224.218  14.439
  -6   6  -3 211.803   6.362
   7  -6   3 38.7734  5.4904
  -7   6  -3 41.4997  4.6444
   8  -6   3 8.13026 5.28471
   8   5  -3 206.227   8.209
   7   5  -3 11.6020  2.2647
   6   5  -3 169.710   5.678
  -5  -5   3 284.437  13.317
   5   5  -3 305.427   8.926
  -4  -5   3 458.104  27.428
   4   5  -3 440.044   9.799
  -3  -5   3 616.251  39.038
   3   5  -3 618.560  17.688
   2   5  -3 2502.44   68.53
  -1  -5   3 19.7192  2.3987
   1   5  -3 22.0006  1.5334
   0  -5   3 470.277  16.505
   0   5  -3 450.649  14.853
   1  -5   3 28.2451  2.2896
  -1   5  -3 31.3558  2.1151
   2  -5   3 175.360   7.586
  -2   5  -3 204.402   9.246
   3  -5   3 493.330  20.041
  -3   5  -3 518.282  14.967
   4  -5   3 111.819   4.931
  -4   5  -3 123.228   3.927
   5  -5   3 40.4414  3.3018
  -5   5  -3 40.1862  2.0408
   6  -5   3 884.066  39.893
  -6   5  -3 917.085  20.029
   7  -5   3 127.160   8.554
   8  -5   3 195.836  13.533
   9   4  -3 27.3126  5.0383
   8   4  -3 457.773  14.974
   7   4  -3 156.279   5.198
  -6  -4   3 9.86233 4.36533
   6   4  -3 9.29771 2.17907
  -5  -4   3 50.6124  4.8743
   5   4  -3 50.8174  2.5707
  -4  -4   3 1098.45   53.52
   4   4  -3 1059.30   26.11
  -3  -4   3 2804.51  130.96
   3   4  -3 2802.21   76.06
  -2  -4   3 163.427   7.185
   2   4  -3 157.857   4.925
  -1  -4   3 551.978  35.333
   1   4  -3 536.944  15.780
   0  -4   3 1632.91   79.65
   0   4  -3 1555.28   54.86
   1  -4   3 5116.55  217.86
  -1   4  -3 5006.34  213.39
   2  -4   3 74.0343  3.4060
  -2   4  -3 80.7230  5.1071
   3  -4   3 462.078  15.562
  -3   4  -3 470.305  12.257
   4  -4   3 21.4290  2.2882
  -4   4  -3 20.6272  1.5992
   5  -4   3 353.092  14.004
  -5   4  -3 368.917   8.041
   6  -4   3 13.3841  2.9286
  -6   4  -3 11.6383  3.5735
   7  -4   3 208.798  11.801
  -7   4  -3 158.826  10.447
   8  -4   3 20.2692  4.3884
   9   3  -3 46.0126  7.0420
   8   3  -3 251.484  10.009
   7   3  -3 74.5734  3.5082
  -6  -3   3 418.081  22.312
   6   3  -3 441.468  11.667
  -5  -3   3 80.0110  5.3462
   5   3  -3 80.7782  3.3071
  -4  -3   3 0.58773 2.39732
   4   3  -3 3.62096 1.58831
  -3  -3   3 5.79222 1.14323
   3   3  -3 5.06952 1.39471
  -2  -3   3 582.677  21.520
   2   3  -3 570.485  14.957
  -1  -3   3 186.721   6.273
   1   3  -3 182.123   4.971
   0  -3   3 121.099   4.718
   0   3  -3 133.487   4.472
   1  -3   3 1251.14   40.48
  -1   3  -3 1233.70   39.71
   2  -3   3 136.035   5.564
  -2   3  -3 143.888   4.569
   3  -3   3 789.223  31.677
  -3   3  -3 803.807  20.884
   4  -3   3 -2.7567  2.2342
  -4   3  -3 0.23063 0.61523
   5  -3   3 44.7217  3.0865
  -5   3  -3 48.9071  2.7218
   6  -3   3 6.94991 3.55331
  -6   3  -3 9.17119 3.12189
   7  -3   3 0.39978 2.70054
  -7   3  -3 6.27658 3.37347
   8  -3   3 4.62615 4.03879
   9   2  -3 50.3206  5.9759
   8   2  -3 53.1985  4.3832
   7   2  -3 152.184   5.078
  -6  -2   3 78.1668  4.5912
   6   2  -3 83.2857  3.3320
  -5  -2   3 9.81246 2.00401
   5   2  -3 12.2413  2.2269
  -4  -2   3 246.645   8.719
   4   2  -3 270.445   7.322
  -3  -2   3 1565.48   65.24
   3   2  -3 1564.97   45.77
  -2  -2   3 668.695  22.617
   2   2  -3 645.793  15.097
  -1  -2   3 76.6671  2.5000
   1   2  -3 79.1447  2.5092
   0  -2   3 2048.81   74.58
   0   2  -3 2015.15   57.87
   1  -2   3 531.688  16.903
  -1   2  -3 543.771  14.204
   2  -2   3 268.515   9.551
  -2   2  -3 273.766   6.883
   3  -2   3 452.062  17.188
  -3   2  -3 467.822  13.343
   4  -2   3 93.4182  4.0878
  -4   2  -3 90.8634  3.6400
   5  -2   3 38.6524  3.2898
  -5   2  -3 38.2360  2.6042
   6  -2   3 115.326   4.216
  -6   2  -3 115.891   6.199
   7  -2   3 2.14530 2.10583
  -7   2  -3 0.27672 3.12999
   8  -2   3 24.5992  3.8016
   9   1  -3 11.2279  3.6605
   8   1  -3 23.6465  4.2599
   7   1  -3 2.66901 1.99449
  -6  -1   3 506.574  19.008
   6   1  -3 506.789  13.184
  -5  -1   3 14.5566  2.3371
   5   1  -3 10.9693  1.7588
  -4  -1   3 213.218   6.485
   4   1  -3 206.507   5.953
  -3  -1   3 115.343   3.224
   3   1  -3 116.086   3.982
  -2  -1   3 219.723   8.035
   2   1  -3 224.632   5.414
  -1  -1   3 2656.23  116.35
   1   1  -3 2723.21   77.76
   0  -1   3 81.1319  3.6024
   0   1  -3 89.1204  2.6087
   1  -1   3 1087.12   34.26
  -1   1  -3 1080.81   36.90
   2  -1   3 16.4923  1.4795
  -2   1  -3 15.7576  1.2506
   3  -1   3 674.390  14.632
  -3   1  -3 675.566  24.222
   4  -1   3 93.1842  3.3127
  -4   1  -3 100.757   4.231
   5  -1   3 268.127   7.622
  -5   1  -3 274.402   8.991
   6  -1   3 14.9049  1.6932
  -6   1  -3 7.95631 3.71311
   7  -1   3 5.01191 1.73243
  -7   1  -3 7.27636 3.09737
   8  -1   3 -0.4189  2.4863
   9   0  -3 13.6760  4.4279
   8   0  -3 105.648   5.967
   7   0  -3 48.3352  2.9951
  -6   0   3 -0.1821  2.3056
   6   0  -3 -0.2796  1.7114
  -5   0   3 2.08698 0.95765
   5   0  -3 0.99552 1.75341
  -4   0   3 1085.76   25.46
   4   0  -3 1103.20   33.74
  -3   0   3 31.0233  2.0554
   3   0  -3 27.3518  1.7966
  -2   0   3 234.854   5.869
   2   0  -3 234.179   5.845
  -1   0   3 413.549  11.084
   1   0  -3 426.781  10.826
   0   0  -3 6523.10  296.26
   2   0   3 159.634   3.926
  -2   0  -3 158.481   4.872
   3   0   3 2548.31   70.21
  -3   0  -3 2553.89   92.38
   4   0   3 244.505   7.084
  -4   0  -3 253.255   8.410
   5   0   3 102.109   3.789
  -5   0  -3 105.295   4.593
   6   0   3 24.8701  2.2929
  -6   0  -3 23.2470  2.7109
   7   0   3 417.146  16.504
  -7   0  -3 406.177  17.967
   8   0   3 6.92103 2.50154
   9  -1  -3 -1.4761  3.3567
   8  -1  -3 6.67118 3.96023
  -7   1   3 43.9204  2.4051
   7  -1  -3 45.9766  2.7647
  -6   1   3 432.012  10.795
   6  -1  -3 429.607  12.798
  -5   1   3 350.531   9.463
   5  -1  -3 340.378  10.611
  -4   1   3 6205.56  172.13
   4  -1  -3 6285.86  139.42
  -3   1   3 21.4893  1.5185
   3  -1  -3 24.5362  1.9376
  -1   1   3 103.266   2.734
   1  -1  -3 107.274   3.236
   0   1   3 58.9274  2.3341
   0  -1  -3 53.4164  2.2000
   1   1   3 2925.12   95.76
  -1  -1  -3 2980.34   94.52
   2   1   3 109.243   3.215
  -2  -1  -3 105.022   4.326
   3   1   3 614.575  14.650
  -3  -1  -3 623.866  20.945
   4   1   3 252.779   5.690
  -4  -1  -3 256.942   8.954
   5   1   3 7.41745 1.74630
  -5  -1  -3 9.12842 1.84134
   6   1   3 22.4982  1.8900
  -6  -1  -3 29.9108  3.6842
   7   1   3 16.1919  2.5834
  -7  -1  -3 13.4785  3.6075
   8   1   3 6.37108 2.80366
   9  -2  -3 165.029   7.544
  -8   2   3 73.8029  4.5922
   8  -2  -3 82.7656  5.5407
  -7   2   3 1426.32   48.66
   7  -2  -3 1472.07   61.59
  -6   2   3 221.885   5.470
   6  -2  -3 217.629   6.547
  -5   2   3 537.351  13.530
   5  -2  -3 563.866  14.535
  -4   2   3 2744.68   64.86
   4  -2  -3 2769.54   70.30
  -3   2   3 7.33264 2.08112
   3  -2  -3 6.61433 1.36601
  -2   2   3 2526.13   67.39
   2  -2  -3 2485.33   91.47
  -1   2   3 85.0518  2.6710
   1  -2  -3 88.3887  2.8237
   0   2   3 396.029  12.561
   0  -2  -3 407.043  13.552
   1   2   3 3237.97   82.10
   2   2   3 2368.17   60.56
  -2  -2  -3 2474.70  108.67
   3   2   3 1152.20   34.25
  -3  -2  -3 1167.90   38.77
   4   2   3 797.563  22.710
  -4  -2  -3 810.900  27.164
   5   2   3 33.3401  1.0443
  -5  -2  -3 29.7593  2.3939
   6   2   3 48.5169  2.9515
  -6  -2  -3 52.3195  3.1446
   7   2   3 48.8909  3.1597
  -7  -2  -3 50.1824  4.8129
   8   2   3 35.6660  4.3085
   9  -3  -3 8.90867 4.80016
  -8   3   3 33.8422  3.3900
   8  -3  -3 39.1408  6.7980
  -7   3   3 51.8499  3.0191
   7  -3  -3 44.5562  3.1486
  -6   3   3 115.542   3.878
   6  -3  -3 112.485   4.725
  -5   3   3 43.7878  2.0431
   5  -3  -3 39.8958  1.9999
  -4   3   3 188.790   5.196
   4  -3  -3 189.561   5.333
  -3   3   3 2981.57   79.45
   3  -3  -3 3087.27   94.62
  -2   3   3 1475.93   29.24
   2  -3  -3 1497.89   44.61
  -1   3   3 822.114  18.645
   1  -3  -3 805.992  34.231
   0   3   3 897.593  23.781
   0  -3  -3 902.858  38.143
   1   3   3 278.435   7.968
   2   3   3 659.970  15.663
   3   3   3 2.29118 1.16723
   4   3   3 65.6250  2.7376
  -4  -3  -3 66.1497  4.3375
   5   3   3 117.908   4.084
  -5  -3  -3 120.473   4.808
   6   3   3 0.34637 0.21503
  -6  -3  -3 2.20965 1.75131
   7   3   3 3.22589 2.03717
   8   3   3 -0.1464  2.3971
   9  -4  -3 55.5679  7.9056
  -8   4   3 25.4195  2.2259
   8  -4  -3 25.6826  5.0196
  -7   4   3 -0.0252  2.8676
   7  -4  -3 -2.1332  2.9929
  -6   4   3 24.0659  2.1061
   6  -4  -3 21.5769  2.4706
  -5   4   3 157.515   4.072
   5  -4  -3 158.634   5.454
  -4   4   3 302.388   7.703
   4  -4  -3 303.838   8.546
  -3   4   3 -2.0680  1.4136
   3  -4  -3 -0.9891  1.7265
  -2   4   3 1953.43   44.25
   2  -4  -3 2000.59   89.44
  -1   4   3 580.898  13.424
   1  -4  -3 573.308  29.351
   0   4   3 521.805  14.504
   1   4   3 69.3269  2.4740
   2   4   3 465.769  11.548
   3   4   3 46.9332  1.9513
   4   4   3 6.55961 2.18632
   5   4   3 4.43907 1.67144
   6   4   3 65.9672  2.5948
   7   4   3 73.7970  3.8898
   9  -5  -3 14.9205  6.6481
  -8   5   3 4.55403 2.34573
   8  -5  -3 -2.3554  5.8452
  -7   5   3 29.5743  2.9661
   7  -5  -3 24.0320  3.2886
  -6   5   3 307.817  11.294
   6  -5  -3 298.655   9.452
  -5   5   3 18.9012  2.0075
   5  -5  -3 16.9600  2.1036
  -4   5   3 1028.19   25.00
   4  -5  -3 1048.90   27.84
  -3   5   3 698.578  16.304
   3  -5  -3 730.479  34.993
  -2   5   3 778.862  17.442
   2  -5  -3 814.790  42.037
  -1   5   3 758.896  17.604
   1  -5  -3 781.086  39.541
   0   5   3 392.200  12.145
   1   5   3 8.98453 1.35105
   2   5   3 1025.51   28.04
   3   5   3 70.9823  2.8347
   4   5   3 100.875   3.162
   5   5   3 123.695   3.580
   6   5   3 5.09842 1.28403
   7   5   3 70.6762  3.7043
  -8   6   3 1.13196 2.35203
  -7   6   3 77.6281  4.2737
   7  -6  -3 77.7212  5.4709
  -6   6   3 314.819  11.211
   6  -6  -3 300.012   8.709
  -5   6   3 33.5186  2.1625
   5  -6  -3 25.4988  2.8261
  -4   6   3 197.138   5.064
   4  -6  -3 206.054   7.764
  -3   6   3 849.393  21.237
   3  -6  -3 855.895  44.159
  -2   6   3 61.9420  2.2583
   2  -6  -3 57.7202  3.4384
  -1   6   3 359.948   8.501
   0   6   3 38.0457  2.4165
   1   6   3 312.856  11.422
   2   6   3 3165.87   68.27
   3   6   3 13.3081  1.6910
   4   6   3 60.5372  2.2833
   5   6   3 10.6795  1.7894
   6   6   3 27.5526  1.8749
   7   6   3 4.86363 5.73732
  -8   7   3 0.11359 2.45927
  -7   7   3 143.968   6.546
  -6   7   3 -1.7125  2.7552
   6  -7  -3 3.46300 2.94906
  -5   7   3 2.70079 2.35444
   5  -7  -3 1.32517 2.26504
  -4   7   3 223.450   6.040
   4  -7  -3 217.758   9.005
  -3   7   3 474.889  12.802
   3  -7  -3 487.545  26.996
  -2   7   3 0.32502 1.15512
  -1   7   3 296.876   7.416
   0   7   3 55.0867  2.6154
   1   7   3 109.306   4.565
   2   7   3 4.68512 1.54270
   3   7   3 1213.24   27.25
   4   7   3 63.5601  2.3314
   5   7   3 3.93032 1.48409
   6   7   3 183.009   5.886
  -8   8   3 169.682   7.185
  -7   8   3 1.62962 2.47938
  -6   8   3 536.202  19.177
  -5   8   3 -1.3929  2.4615
   5  -8  -3 -0.3066  1.9067
  -4   8   3 151.660   5.899
   4  -8  -3 159.763   9.500
  -3   8   3 25.2757  2.5469
  -2   8   3 23.5490  2.3336
  -1   8   3 26.9198  1.6597
   0   8   3 7.88996 1.58725
   1   8   3 399.190  13.794
   2   8   3 565.780  13.922
   3   8   3 7.37817 1.50494
   4   8   3 36.1807  1.9115
   5   8   3 7.04313 1.42310
   6   8   3 6.64301 4.89963
  -7   9   3 18.5791  3.1374
  -6   9   3 117.354   5.641
  -5   9   3 -0.2354  2.2457
  -4   9   3 77.1525  4.9530
  -3   9   3 8.39157 1.97021
  -2   9   3 74.6832  3.3229
  -1   9   3 45.1395  2.0012
   0   9   3 123.792   5.133
   1   9   3 130.048   5.394
   2   9   3 1.98536 1.42781
   3   9   3 14.0345  1.7019
   4   9   3 -0.0199  1.5275
   5   9   3 1.74667 2.73821
  -6  10   3 81.7657  5.3013
  -5  10   3 1.35884 2.79726
  -4  10   3 200.524   7.879
  -3  10   3 89.7978  5.2007
  -2  10   3 116.926   4.448
  -1  10   3 95.0271  3.1239
   0  10   3 27.8374  2.1294
   1  10   3 61.2762  3.1367
   2  10   3 28.0441  1.8249
   3  10   3 1.11818 1.54533
   4  10   3 20.9929  2.5361
  -6  11   3 72.5569  5.0456
  -5  11   3 214.085  10.893
  -4  11   3 96.6514  5.5406
  -3  11   3 261.792   9.574
  -2  11   3 4.24890 3.01538
  -1  11   3 28.5522  4.2143
   0  11   3 343.092  12.851
   1  11   3 17.1990  2.0227
   2  11   3 2.31764 1.72902
   3  11   3 171.192   6.084
  -4  12   3 101.489   5.791
  -3  12   3 14.5012  3.3845
  -2  12   3 10.6475  3.2698
  -1  12   3 23.9934  4.2126
   0  12   3 5.86452 3.18469
   1  12   3 41.2994  3.5681
   2  12   3 4.86073 3.48239
  -2  13   3 84.8942  5.9451
  -1  13   3 25.0872  4.4119
   0  13   3 3.25732 3.77135
   1  14  -4 2.49034 4.79827
   0  14  -4 91.9199  8.5611
  -1  14  -4 20.9635  6.0519
   3  13  -4 56.9852  5.3001
   2  13  -4 2.71510 4.13763
   1  13  -4 105.341   5.780
   0  13  -4 30.0874  3.7317
  -1  13  -4 12.3819  5.6121
  -2  13  -4 21.7029  4.6456
  -3  13  -4 124.855   9.796
   4  12  -4 18.0883  4.1672
   3  12  -4 69.0057  4.4095
   2  12  -4 153.095   6.278
   1  12  -4 64.6543  4.4773
   0  12  -4 22.0569  3.9140
  -1  12  -4 -1.0040  3.3953
  -2  12  -4 58.8480  5.8776
  -3  12  -4 14.2230  4.2166
  -4  12  -4 0.62090 3.77797
   5  11  -4 29.0842  4.7060
   4  11  -4 18.7000  2.3550
  -3 -11   4 11.8293  4.1336
   3  11  -4 9.26795 2.68104
   2  11  -4 60.2995  4.0307
   1  11  -4 85.8715  3.5397
   0  11  -4 1.07837 0.70222
  -1  11  -4 -3.4519  3.2360
  -2  11  -4 380.117  21.341
  -3  11  -4 18.2629  5.4926
  -4  11  -4 7.18638 5.27169
  -5  11  -4 -4.2248  3.5328
   6  10  -4 17.4397  4.2188
   5  10  -4 91.7131  5.2966
   4  10  -4 22.7596  2.1588
  -3 -10   4 85.7323  7.1023
   3  10  -4 104.426   4.068
  -2 -10   4 61.4504  5.2213
   2  10  -4 63.5270  3.0056
  -1 -10   4 3.12028 3.76447
   1  10  -4 1.70646 1.52238
   0  10  -4 660.758  25.174
  -1  10  -4 193.418  10.025
  -2  10  -4 1.04333 3.40755
  -3  10  -4 94.2371  7.1086
  -4  10  -4 6.49714 3.82267
  -5  10  -4 49.4990  6.6095
  -6  10  -4 34.7865  3.2573
   7   9  -4 23.8216  5.7461
   6   9  -4 17.3359  3.7285
   5   9  -4 182.894   6.076
   4   9  -4 11.1343  1.6365
  -3  -9   4 5.53455 2.87897
   3   9  -4 2.96153 1.74112
  -2  -9   4 4.34458 3.24736
   2   9  -4 2.93224 1.52474
  -1  -9   4 5.93179 3.65987
   1   9  -4 3.01734 1.87756
   0  -9   4 2611.55  118.80
   0   9  -4 2809.26   88.63
  -1   9  -4 646.263  23.764
  -2   9  -4 805.042  35.957
   3  -9   4 0.68863 1.66742
  -3   9  -4 -3.1061  4.6032
   4  -9   4 7.33983 2.17654
  -4   9  -4 0.81627 3.39839
   5  -9   4 57.2111  4.5503
  -5   9  -4 61.2803  5.8685
  -6   9  -4 40.8733  3.5455
   7   8  -4 44.1267  4.0321
   6   8  -4 13.9347  3.0703
   5   8  -4 441.882  12.325
   4   8  -4 21.1660  2.0475
  -3  -8   4 169.334  11.326
   3   8  -4 185.608   5.862
  -2  -8   4 -1.2646  2.9427
   2   8  -4 -0.0192  1.4874
  -1  -8   4 -2.7481  3.3965
   1   8  -4 -0.4756  1.6205
   0  -8   4 379.598  16.980
   0   8  -4 400.683  13.094
   1  -8   4 2093.63   97.09
  -1   8  -4 2209.83   73.06
   2  -8   4 325.843  14.236
  -2   8  -4 318.556  16.104
   3  -8   4 221.357  13.583
  -3   8  -4 211.599  11.052
   4  -8   4 364.952  25.577
  -4   8  -4 366.292  12.667
   5  -8   4 152.168   8.995
  -5   8  -4 140.280   6.584
   6  -8   4 31.7884  3.9911
  -6   8  -4 27.5526  2.8535
   7  -8   4 7.08406 3.73597
  -7   8  -4 5.28272 4.78050
   8   7  -4 0.34298 5.11020
   7   7  -4 95.6951  5.0076
   6   7  -4 59.3432  4.2065
   5   7  -4 146.476   4.885
   4   7  -4 157.445   4.189
  -3  -7   4 237.087  12.432
   3   7  -4 230.344   6.696
  -2  -7   4 58.6741  4.3363
   2   7  -4 49.0234  2.4789
  -1  -7   4 761.580  38.911
   1   7  -4 717.189  18.583
   0  -7   4 473.608  24.560
   0   7  -4 505.051  16.814
   1  -7   4 329.939  11.512
  -1   7  -4 327.586  10.459
   2  -7   4 356.780  13.905
  -2   7  -4 365.220  16.870
   3  -7   4 2.59062 2.17151
  -3   7  -4 3.19421 2.16813
   4  -7   4 8.66432 3.50568
  -4   7  -4 4.47374 2.52308
   5  -7   4 13.8948  4.0693
  -5   7  -4 11.4953  2.7682
   6  -7   4 12.1889  4.5550
  -6   7  -4 14.4267  1.9617
   7  -7   4 51.7983  6.1773
   8   6  -4 15.3437  3.9586
   7   6  -4 3.63740 2.57665
   6   6  -4 141.195   5.064
  -5  -6   4 9.68998 3.35467
   5   6  -4 12.5496  1.9111
  -4  -6   4 141.238   8.586
   4   6  -4 132.463   3.795
  -3  -6   4 36.9853  2.8346
   3   6  -4 37.6178  2.0188
  -2  -6   4 442.648  24.373
   2   6  -4 427.628  12.705
  -1  -6   4 57.2951  4.0990
   1   6  -4 55.5908  2.3571
   0  -6   4 131.799   5.271
   0   6  -4 135.674   4.806
   1  -6   4 20.8423  2.0781
  -1   6  -4 21.4402  1.9270
   2  -6   4 883.410  32.480
  -2   6  -4 910.551  39.569
   3  -6   4 8.93120 2.11176
  -3   6  -4 6.24234 2.58080
   4  -6   4 23.0404  3.0606
  -4   6  -4 25.4333  2.1459
   5  -6   4 86.0449  6.4024
  -5   6  -4 81.7434  4.2044
   6  -6   4 140.871   8.989
  -6   6  -4 130.280   3.822
   7  -6   4 15.4313  4.7857
   8   5  -4 -6.0507  3.8625
   7   5  -4 54.0612  3.0930
   6   5  -4 357.202   9.798
   5   5  -4 28.0969  2.2819
  -4  -5   4 1213.24   72.52
   4   5  -4 1216.17   34.09
  -3  -5   4 5.57090 2.57914
   3   5  -4 2.04163 0.98807
  -2  -5   4 216.254  11.391
   2   5  -4 220.178   6.726
  -1  -5   4 277.688  14.813
   1   5  -4 276.543   7.717
   0  -5   4 841.738  29.271
   0   5  -4 828.473  27.078
   1  -5   4 273.675  11.504
  -1   5  -4 272.143   8.839
   2  -5   4 128.584   5.418
  -2   5  -4 135.303   7.433
   3  -5   4 100.500   4.503
  -3   5  -4 88.0287  3.2157
   4  -5   4 71.8901  3.7901
  -4   5  -4 68.9871  3.6218
   5  -5   4 116.185   5.708
  -5   5  -4 114.000   3.374
   6  -5   4 521.314  27.723
  -6   5  -4 443.844  21.294
   7  -5   4 48.9722  6.3354
   8  -5   4 1.24058 5.33275
   9   4  -4 17.9776  6.0029
   8   4  -4 1.08454 2.72265
   7   4  -4 1.24852 1.79321
  -6  -4   4 334.727  19.878
   6   4  -4 356.719  10.134
  -5  -4   4 349.089  17.483
   5   4  -4 368.429  10.525
  -4  -4   4 168.990   8.431
   4   4  -4 150.603   4.377
  -3  -4   4 10.2853  1.5047
   3   4  -4 11.4611  1.6672
  -2  -4   4 2.97987 1.56320
   2   4  -4 4.63030 1.37665
  -1  -4   4 345.867  13.098
   1   4  -4 347.932   9.273
   0  -4   4 291.390   9.075
   0   4  -4 277.250   9.051
   1  -4   4 5216.67  217.22
  -1   4  -4 5249.72  237.23
   2  -4   4 200.606   7.401
  -2   4  -4 212.472   9.850
   3  -4   4 46.6480  3.0351
  -3   4  -4 44.2084  1.7431
   4  -4   4 189.804   7.114
  -4   4  -4 195.259   4.804
   5  -4   4 170.867   7.162
  -5   4  -4 166.751   6.796
   6  -4   4 605.461  26.082
  -6   4  -4 558.921  24.236
   7  -4   4 79.7515  6.5127
  -7   4  -4 81.8244  5.7017
   8  -4   4 71.7723  7.6594
   9   3  -4 68.9781  7.8563
   8   3  -4 24.2536  3.3553
   7   3  -4 126.999   4.629
  -6  -3   4 137.794   7.904
   6   3  -4 122.858   4.200
  -5  -3   4 399.795  18.978
   5   3  -4 409.182  10.344
  -4  -3   4 1409.79   60.15
   4   3  -4 1421.62   36.26
  -3  -3   4 9.06099 1.36343
   3   3  -4 7.69377 1.70941
  -2  -3   4 12.1579  1.8189
   2   3  -4 12.1664  2.0231
  -1  -3   4 142.623   4.955
   1   3  -4 145.203   4.215
   0  -3   4 71.4499  3.4111
   0   3  -4 86.3021  2.8525
   1  -3   4 1417.66   44.10
  -1   3  -4 1497.72   37.58
   2  -3   4 741.265  24.985
  -2   3  -4 733.514  18.455
   3  -3   4 327.196  12.691
  -3   3  -4 336.521   9.296
   4  -3   4 300.815   9.937
  -4   3  -4 298.488   8.597
   5  -3   4 211.313   9.435
  -5   3  -4 208.336   7.035
   6  -3   4 337.083  13.041
  -6   3  -4 351.799  15.411
   7  -3   4 173.279  12.876
  -7   3  -4 168.098   9.884
   8  -3   4 5.52753 5.69203
   9   2  -4 610.397  21.313
   8   2  -4 283.826   9.679
   7   2  -4 230.748   7.125
  -6  -2   4 391.456  20.237
   6   2  -4 388.749  10.881
  -5  -2   4 121.782   4.934
   5   2  -4 115.425   4.184
  -4  -2   4 577.789  30.092
   4   2  -4 601.055  14.325
  -3  -2   4 216.681   5.799
   3   2  -4 218.387   5.314
  -2  -2   4 2179.70   57.20
   2   2  -4 2146.11   54.67
  -1  -2   4 1401.35   33.32
   1   2  -4 1376.00   36.50
   0  -2   4 0.93754 1.58555
   0   2  -4 2.03882 1.09780
   1  -2   4 398.315  11.728
  -1   2  -4 417.816  15.461
   2  -2   4 1293.69   42.92
  -2   2  -4 1334.41   33.18
   3  -2   4 89.3360  4.1256
  -3   2  -4 95.4155  2.9297
   4  -2   4 139.542   6.431
  -4   2  -4 133.622   5.350
   5  -2   4 410.574  13.104
  -5   2  -4 403.548  12.777
   6  -2   4 10.2754  2.8967
  -6   2  -4 3.89979 2.79230
   7  -2   4 185.726   7.455
  -7   2  -4 187.102  10.660
   8  -2   4 44.0421  5.6663
   9   1  -4 112.828   6.157
   8   1  -4 225.331   9.234
   7   1  -4 12.9720  2.1060
  -6  -1   4 127.285   6.177
   6   1  -4 120.653   4.483
  -5  -1   4 14.5783  2.1222
   5   1  -4 15.7063  1.8156
  -4  -1   4 170.175   4.640
   4   1  -4 169.018   4.727
  -3  -1   4 159.657   4.561
   3   1  -4 165.879   4.440
  -2  -1   4 758.687  18.542
   2   1  -4 743.950  17.944
  -1  -1   4 9.77267 1.29117
   1   1  -4 11.7489  1.2754
   0  -1   4 163.396   5.698
   0   1  -4 161.726   4.507
   1  -1   4 2920.97   92.59
  -1   1  -4 2924.68  137.31
   2  -1   4 280.490   7.144
  -2   1  -4 272.048   8.999
   3  -1   4 40.5607  2.1424
  -3   1  -4 42.5415  1.6005
   4  -1   4 428.843  13.440
  -4   1  -4 430.797  14.090
   5  -1   4 6.92515 1.79928
  -5   1  -4 8.24455 1.74348
   6  -1   4 187.921   5.227
  -6   1  -4 187.084   8.761
   7  -1   4 1.97511 2.72104
  -7   1  -4 -1.1397  2.7513
   8  -1   4 3.83962 4.25275
   9   0  -4 -4.4533  4.2360
   8   0  -4 28.8081  4.3339
   7   0  -4 0.18312 1.93157
  -6   0   4 230.284   5.660
   6   0  -4 226.296   6.640
  -5   0   4 40.6204  1.7652
   5   0  -4 43.8925  2.5932
  -4   0   4 14.0511  1.2917
   4   0  -4 14.0314  1.7624
  -3   0   4 1.81577 1.45619
   3   0  -4 1.98714 1.76115
  -2   0   4 167.639   4.090
   2   0  -4 171.508   4.245
   0   0   4 66.8738  2.1449
   0   0  -4 68.4287  3.1234
   1   0   4 1123.26   36.91
  -1   0  -4 1103.15   29.77
   2   0   4 1159.09   39.87
  -2   0  -4 1174.28   31.11
   3   0   4 815.710  18.723
  -3   0  -4 835.084  30.954
   4   0   4 12.4970  1.3857
  -4   0  -4 16.1563  1.7925
   5   0   4 34.9489  2.2090
  -5   0  -4 42.4813  2.7045
   6   0   4 15.7837  1.8369
  -6   0  -4 16.9546  2.4132
   7   0   4 3.49687 2.32562
  -7   0  -4 3.73804 2.91357
   8   0   4 -1.8308  3.6689
   9  -1  -4 7.69382 3.43378
   8  -1  -4 54.1667  4.4761
  -7   1   4 6.51584 1.41663
   7  -1  -4 4.60216 2.00311
  -6   1   4 211.552   5.544
   6  -1  -4 217.803   6.276
  -5   1   4 54.3461  2.1933
   5  -1  -4 56.8640  2.4837
  -4   1   4 2194.27   51.22
   4  -1  -4 2146.70   48.39
  -3   1   4 316.231   7.820
   3  -1  -4 325.660   8.669
  -2   1   4 1339.38   28.87
   2  -1  -4 1374.22   33.92
  -1   1   4 2911.40   81.70
   1  -1  -4 2956.57   80.06
   0   1   4 30.3142  1.5769
   0  -1  -4 32.4501  2.3445
   1   1   4 4927.79  159.17
  -1  -1  -4 4892.06  151.94
   2   1   4 1592.41   50.67
  -2  -1  -4 1604.00   97.75
   3   1   4 2.83591 1.39257
  -3  -1  -4 3.64406 1.36174
   4   1   4 140.580   3.608
  -4  -1  -4 152.068   5.379
   5   1   4 152.428   4.338
  -5  -1  -4 154.976   6.016
   6   1   4 21.0346  1.9428
  -6  -1  -4 22.1531  2.5207
   7   1   4 195.253   6.271
  -7  -1  -4 190.891   9.459
   8   1   4 16.6290  3.4246
   9  -2  -4 17.9166  4.5558
  -8   2   4 34.0955  2.2402
   8  -2  -4 40.4543  4.6398
  -7   2   4 135.511   5.637
   7  -2  -4 139.090   5.189
  -6   2   4 103.486   3.239
   6  -2  -4 106.409   3.499
  -5   2   4 117.944   3.216
   5  -2  -4 107.447   3.360
  -4   2   4 9999.99  421.87
   4  -2  -4 9672.99  467.44
  -3   2   4 3786.14   92.69
   3  -2  -4 3842.94   88.43
  -2   2   4 417.378   9.219
   2  -2  -4 428.328  11.668
  -1   2   4 66.1126  2.0326
   1  -2  -4 65.5114  2.5235
   0   2   4 233.289   7.960
   0  -2  -4 217.822   7.630
   1   2   4 219.005   5.993
   2   2   4 174.877   4.510
  -2  -2  -4 178.615   8.451
   3   2   4 1.31672 1.14230
  -3  -2  -4 5.49013 1.80729
   4   2   4 67.8456  2.3487
  -4  -2  -4 70.0669  3.2580
   5   2   4 27.6099  0.8766
  -5  -2  -4 30.8254  2.4421
   6   2   4 18.3139  2.0965
  -6  -2  -4 16.4328  2.3598
   7   2   4 12.1251  2.4093
   8   2   4 3.30909 4.13544
   9  -3  -4 494.751  22.521
  -8   3   4 2.62207 2.03812
   8  -3  -4 -3.1812  5.5904
  -7   3   4 117.223   4.729
   7  -3  -4 123.158   6.842
  -6   3   4 6.97160 1.76071
   6  -3  -4 9.02396 1.92912
  -5   3   4 40.3741  2.1121
   5  -3  -4 33.3042  2.5065
  -4   3   4 182.970   4.847
   4  -3  -4 187.998   5.856
  -3   3   4 7561.86  155.41
   3  -3  -4 7765.92  318.44
  -2   3   4 1.52673 1.23144
   2  -3  -4 0.61630 1.67105
  -1   3   4 24.4374  1.7054
   1  -3  -4 24.7844  2.4366
   0   3   4 64.8616  3.3826
   0  -3  -4 62.6799  3.8417
   1   3   4 139.609   5.566
   2   3   4 73.6464  2.2417
   3   3   4 239.997   6.196
   4   3   4 7.73354 1.75992
  -4  -3  -4 0.58745 2.72994
   5   3   4 14.6400  2.1960
  -5  -3  -4 15.6623  3.5703
   6   3   4 1.17762 1.67125
  -6  -3  -4 3.79169 2.97988
   7   3   4 24.3021  2.9401
   9  -4  -4 2.15882 4.41332
  -8   4   4 164.460   7.186
   8  -4  -4 173.662  10.940
  -7   4   4 0.85055 2.13262
   7  -4  -4 8.37429 3.11407
  -6   4   4 71.0165  3.2920
   6  -4  -4 65.3079  3.8534
  -5   4   4 546.981  13.277
   5  -4  -4 534.793  17.397
  -4   4   4 186.684   5.024
   4  -4  -4 194.620   6.813
  -3   4   4 4.68404 1.62954
   3  -4  -4 4.86707 1.98080
  -2   4   4 172.097   3.855
   2  -4  -4 179.698   8.542
  -1   4   4 39.2191  1.7043
   1  -4  -4 43.5450  3.1774
   0   4   4 1538.25   47.35
   0  -4  -4 1623.16   72.51
   1   4   4 214.292   6.737
   2   4   4 524.905  11.612
   3   4   4 102.575   3.219
   4   4   4 21.5189  1.8334
   5   4   4 81.1235  3.4167
   6   4   4 6.67639 2.23109
   7   4   4 0.80301 2.14627
   9  -5  -4 -4.0008  6.0725
  -8   5   4 67.1098  3.7720
   8  -5  -4 58.8961  6.3452
  -7   5   4 17.0247  3.7860
   7  -5  -4 9.60647 2.74989
  -6   5   4 39.3522  3.3145
   6  -5  -4 36.1734  3.4426
  -5   5   4 265.621   6.682
   5  -5  -4 260.606   9.469
  -4   5   4 141.885   4.158
   4  -5  -4 142.941   6.354
  -3   5   4 548.417  12.734
   3  -5  -4 557.994  25.397
  -2   5   4 107.215   3.066
   2  -5  -4 108.927   6.045
  -1   5   4 11.5954  1.2010
   1  -5  -4 12.9974  2.2562
   0   5   4 1242.06   30.14
   1   5   4 8.31930 1.10169
   2   5   4 675.954  15.602
   3   5   4 2.82899 1.33626
   4   5   4 173.856   4.949
   5   5   4 43.1586  2.1001
   6   5   4 6.70974 1.88269
   7   5   4 129.112   8.782
  -8   6   4 32.4606  3.1752
   8  -6  -4 24.0731  6.4513
  -7   6   4 87.0906  4.6299
   7  -6  -4 102.905   5.192
  -6   6   4 39.0014  3.5647
   6  -6  -4 41.2486  3.6281
  -5   6   4 205.609   5.645
   5  -6  -4 210.781   9.845
  -4   6   4 21.5471  2.0323
   4  -6  -4 22.8394  2.9056
  -3   6   4 -0.2934  1.4876
   3  -6  -4 1.57330 2.03176
  -2   6   4 473.208  11.890
   2  -6  -4 513.254  25.308
  -1   6   4 12.2991  1.4638
   0   6   4 299.279   7.490
   1   6   4 28.0407  1.5586
   2   6   4 1807.93   41.37
   3   6   4 456.082   9.966
   4   6   4 6.50973 1.43080
   5   6   4 6.40157 1.39363
   6   6   4 9.07872 3.08082
  -8   7   4 77.2528  4.5349
  -7   7   4 10.8597  2.6626
  -6   7   4 53.3487  4.7435
   6  -7  -4 38.5531  4.3170
  -5   7   4 101.837   4.959
   5  -7  -4 99.1590  5.3897
  -4   7   4 153.672   4.533
   4  -7  -4 154.943   8.120
  -3   7   4 831.989  21.963
   3  -7  -4 863.294  39.356
  -2   7   4 29.4443  1.9078
   2  -7  -4 31.1533  2.6982
  -1   7   4 287.014   6.862
   0   7   4 171.457   4.455
   1   7   4 5.39643 1.25852
   2   7   4 34.5919  1.6857
   3   7   4 550.119  12.068
   4   7   4 52.1044  2.0947
   5   7   4 4.18353 1.94057
   6   7   4 52.5155  6.7498
  -8   8   4 1.72233 2.40889
  -7   8   4 64.9745  4.5691
  -6   8   4 3.61345 3.19724
  -5   8   4 57.6884  4.4410
   5  -8  -4 60.7388  3.9562
  -4   8   4 98.8681  4.0221
   4  -8  -4 88.0321  5.4416
  -3   8   4 103.912   3.912
   3  -8  -4 111.545   7.890
  -2   8   4 311.973   7.436
  -1   8   4 111.918   3.479
   0   8   4 108.399   3.267
   1   8   4 425.753  11.481
   2   8   4 4.50049 1.38775
   3   8   4 97.0170  2.8824
   4   8   4 230.193   6.568
   5   8   4 20.1940  2.0546
  -7   9   4 5.31589 2.88748
  -6   9   4 51.3439  4.5457
  -5   9   4 5.82799 2.53139
  -4   9   4 8.23980 3.57242
  -3   9   4 3.85213 2.01650
  -2   9   4 496.358  12.300
  -1   9   4 724.261  16.341
   0   9   4 39.7963  2.0649
   1   9   4 271.606   8.338
   2   9   4 5.55733 1.42714
   3   9   4 23.7667  1.9706
   4   9   4 66.3248  2.9754
   5   9   4 77.5327  6.4761
  -6  10   4 38.1963  4.2706
  -5  10   4 5.30871 2.97314
  -4  10   4 158.527   7.675
  -3  10   4 4.98333 1.89370
  -2  10   4 48.4227  2.9746
  -1  10   4 113.903   3.744
   0  10   4 17.4387  2.1216
   1  10   4 -0.6161  1.7489
   2  10   4 56.1151  2.8647
   3  10   4 142.837   4.536
   4  10   4 56.8748  3.4399
  -5  11   4 38.6392  4.5354
  -4  11   4 24.5218  3.7300
  -3  11   4 48.4291  4.3112
  -2  11   4 0.88855 3.01888
  -1  11   4 110.527   5.501
   0  11   4 4.77147 3.05965
   1  11   4 44.3659  3.1158
   2  11   4 59.1849  2.8829
   3  11   4 4.55163 2.33572
  -4  12   4 9.41783 3.31638
  -3  12   4 4.47548 3.23432
  -2  12   4 345.137  15.039
  -1  12   4 -0.4726  3.9088
   0  12   4 76.9493  5.5162
   1  12   4 135.701   6.564
   0  14  -5 98.2485  7.4913
   3  13  -5 2.65804 3.60339
   2  13  -5 268.001  17.145
   1  13  -5 13.3790  3.6000
   0  13  -5 269.387  10.385
  -1  13  -5 17.0402  5.6790
  -2  13  -5 -1.4900  5.4165
  -3  13  -5 -0.1127  3.8535
   4  12  -5 14.3130  5.4412
   3  12  -5 340.604  13.494
   2  12  -5 0.32866 2.25342
   1  12  -5 10.1424  2.6739
   0  12  -5 18.1689  2.8677
  -1  12  -5 87.1743  6.6486
  -2  12  -5 49.6557  6.7993
  -3  12  -5 61.5089  6.2247
  -4  12  -5 17.3323  5.8242
   5  11  -5 6.96114 5.15643
   4  11  -5 84.9912  3.7216
  -3 -11   5 12.8844  3.5198
   3  11  -5 13.8239  2.4711
   2  11  -5 32.8061  2.8097
   1  11  -5 -0.5999  2.2263
   0  11  -5 67.6679  5.5667
  -1  11  -5 8.54031 3.53103
  -2  11  -5 -0.6288  3.3617
  -3  11  -5 22.8403  4.4868
  -4  11  -5 11.0145  4.0403
  -5  11  -5 1.03120 5.17814
   6  10  -5 5.61014 5.27201
   5  10  -5 2.03678 3.25932
  -4 -10   5 219.751  12.945
   4  10  -5 222.856   6.714
  -3 -10   5 -1.2261  3.3800
   3  10  -5 3.46992 1.51227
  -2 -10   5 0.10283 3.23356
   2  10  -5 3.06961 1.76104
   1  10  -5 175.631   6.096
   0  10  -5 34.0212  4.8162
  -1  10  -5 8.95186 1.34118
  -2  10  -5 90.1448  7.5927
   3 -10   5 81.5174  4.3979
  -3  10  -5 80.8929  6.4617
   4 -10   5 40.0965  3.1131
  -4  10  -5 38.3139  5.0230
  -5  10  -5 30.2073  5.9352
  -6  10  -5 21.7935  5.8103
   7   9  -5 13.5753  5.6729
   6   9  -5 -1.7527  2.7901
   5   9  -5 58.3265  2.6122
  -4  -9   5 48.2373  4.6844
   4   9  -5 54.7948  2.8368
  -3  -9   5 267.528  18.997
   3   9  -5 257.029   7.409
  -2  -9   5 686.132  30.344
   2   9  -5 695.725  20.662
  -1  -9   5 675.414  35.221
   1   9  -5 695.208  19.677
   0  -9   5 99.7662  8.2394
   0   9  -5 118.902   4.736
  -1   9  -5 447.811  15.578
   2  -9   5 4.39910 1.83167
  -2   9  -5 6.17050 3.49504
   3  -9   5 12.3128  2.3268
  -3   9  -5 10.6375  4.8528
   4  -9   5 248.705  16.754
  -4   9  -5 235.134   8.944
   5  -9   5 10.5633  3.2475
  -5   9  -5 10.7904  3.8308
  -6   9  -5 42.9750  5.3794
   7   8  -5 41.7995  4.5756
   6   8  -5 101.302   5.355
   5   8  -5 60.8111  3.8149
  -4  -8   5 463.130  26.211
   4   8  -5 438.174  10.762
  -3  -8   5 10.1923  2.8719
   3   8  -5 4.23159 1.59434
  -2  -8   5 517.509  30.822
   2   8  -5 518.391  14.656
  -1  -8   5 1308.55   65.15
   1   8  -5 1340.72   36.42
   0  -8   5 84.8413  5.5859
   0   8  -5 92.0550  3.9147
   1  -8   5 135.201   5.509
  -1   8  -5 135.103   5.693
   2  -8   5 50.2816  4.1676
  -2   8  -5 45.9477  5.4972
   3  -8   5 144.284   8.332
  -3   8  -5 140.064   8.222
   4  -8   5 208.677  10.753
  -4   8  -5 202.153   7.508
   5  -8   5 16.2653  3.3774
  -5   8  -5 17.4419  2.7432
   6  -8   5 65.6056  5.8332
  -6   8  -5 55.7455  6.6240
   8   7  -5 54.5841  7.3057
   7   7  -5 68.1128  4.5841
   6   7  -5 71.8061  4.9490
   5   7  -5 -1.3021  3.0372
  -4  -7   5 339.521  22.213
   4   7  -5 321.604   7.295
  -3  -7   5 319.448  22.408
   3   7  -5 323.597   9.181
  -2  -7   5 1431.72   63.99
   2   7  -5 1450.09   38.51
  -1  -7   5 1244.84   50.78
   1   7  -5 1245.78   33.15
   0  -7   5 207.307   8.575
   0   7  -5 198.626   7.454
   1  -7   5 260.217   9.922
  -1   7  -5 234.434   9.119
   2  -7   5 1082.44   34.60
  -2   7  -5 1129.77   57.37
   3  -7   5 65.6351  4.8847
  -3   7  -5 54.7495  5.1027
   4  -7   5 177.972  11.089
  -4   7  -5 192.994   7.228
   5  -7   5 2.99168 4.36245
  -5   7  -5 7.96618 1.68793
   6  -7   5 61.0213  5.6572
  -6   7  -5 68.0937  5.7475
   7  -7   5 -1.6054  4.1595
   8   6  -5 14.9669  5.7977
   7   6  -5 103.582   5.464
   6   6  -5 8.34798 3.56736
  -5  -6   5 2.71459 3.11234
   5   6  -5 1.75739 1.85060
  -4  -6   5 3.08216 3.03621
   4   6  -5 -0.2526  1.4185
  -3  -6   5 568.745  29.482
   3   6  -5 546.715  12.912
  -2  -6   5 4.80285 2.51360
   2   6  -5 6.27124 1.45448
  -1  -6   5 475.056  24.460
   1   6  -5 440.847  11.423
   0  -6   5 401.675  17.018
   0   6  -5 398.293  12.967
   1  -6   5 1.94692 3.56343
  -1   6  -5 4.60965 3.63950
   2  -6   5 200.820   7.247
  -2   6  -5 199.542  11.958
   3  -6   5 -0.2045  2.2868
  -3   6  -5 1.07990 1.42608
   4  -6   5 63.2139  5.0918
  -4   6  -5 60.7387  2.7826
   5  -6   5 63.3952  6.1282
  -5   6  -5 69.3006  3.1620
   6  -6   5 61.7071  5.8953
  -6   6  -5 49.9927  4.0735
   7  -6   5 15.3809  5.3756
   8   5  -5 88.9514  5.3727
   7   5  -5 4.46482 1.94094
   6   5  -5 49.4216  3.6983
  -5  -5   5 19.2243  3.6597
   5   5  -5 20.7079  2.0205
  -4  -5   5 422.074  15.525
   4   5  -5 386.300   9.442
  -3  -5   5 120.046   5.601
   3   5  -5 113.541   3.881
  -2  -5   5 3.72178 2.30386
   2   5  -5 4.10301 1.06537
  -1  -5   5 599.304  19.148
   1   5  -5 591.448  16.235
   0  -5   5 571.768  22.911
   0   5  -5 573.073  18.772
   1  -5   5 5.71076 1.88367
  -1   5  -5 2.98424 1.52326
   2  -5   5 137.838   6.274
  -2   5  -5 140.407   5.220
   3  -5   5 32.9442  2.7389
  -3   5  -5 33.7773  1.7302
   4  -5   5 458.903  17.412
  -4   5  -5 461.312  12.224
   5  -5   5 32.3173  4.7677
  -5   5  -5 30.9771  1.9215
   6  -5   5 54.1538  5.9040
  -6   5  -5 45.9407  4.2662
   7  -5   5 43.0734  6.1442
   9   4  -5 11.7822  5.9638
   8   4  -5 190.947   7.821
   7   4  -5 30.5111  3.6031
   6   4  -5 192.546   6.073
  -5  -4   5 593.380  31.686
   5   4  -5 586.858  14.359
  -4  -4   5 141.375   5.977
   4   4  -5 142.262   3.793
  -3  -4   5 1096.99   35.62
   3   4  -5 1066.39   25.02
  -2  -4   5 2299.40   86.86
   2   4  -5 2272.39   60.63
  -1  -4   5 815.691  28.035
   1   4  -5 797.072  18.322
   0  -4   5 624.294  20.444
   0   4  -5 614.711  14.593
   1  -4   5 375.881  15.417
  -1   4  -5 371.921  10.678
   2  -4   5 117.412   4.682
  -2   4  -5 126.887   5.046
   3  -4   5 316.552  12.238
  -3   4  -5 319.493   8.142
   4  -4   5 968.681  35.839
  -4   4  -5 949.208  27.388
   5  -4   5 241.458   8.755
  -5   4  -5 253.690  10.532
   6  -4   5 14.6274  5.2880
  -6   4  -5 24.5222  4.9442
   7  -4   5 17.3633  5.8996
   9   3  -5 3.34441 5.81924
   8   3  -5 153.275   7.056
   7   3  -5 4.67652 1.93892
  -6  -3   5 -0.1772  3.1502
   6   3  -5 1.55282 1.65210
  -5  -3   5 42.0620  5.1667
   5   3  -5 47.7704  2.5313
  -4  -3   5 232.280   8.542
   4   3  -5 217.280   5.244
  -3  -3   5 162.234   5.241
   3   3  -5 158.272   4.191
  -2  -3   5 93.2293  3.0099
   2   3  -5 91.9496  3.1548
  -1  -3   5 5019.21  150.25
   1   3  -5 5062.37  131.63
   0  -3   5 464.688  14.210
   0   3  -5 442.075  13.324
   1  -3   5 3.44274 1.98585
  -1   3  -5 4.40079 1.72801
   2  -3   5 16.1207  2.5892
  -2   3  -5 14.9976  1.1192
   3  -3   5 -0.4915  2.0076
  -3   3  -5 0.39439 1.00000
   4  -3   5 223.698   7.720
  -4   3  -5 221.991   6.251
   5  -3   5 414.179  12.566
  -5   3  -5 411.471  14.455
   6  -3   5 -2.7774  5.2940
  -6   3  -5 0.89327 2.54329
   7  -3   5 -1.2753  5.5242
   8  -3   5 -0.6836  4.2110
   9   2  -5 16.3642  4.7449
   8   2  -5 37.7215  4.0630
   7   2  -5 24.0199  3.0671
  -6  -2   5 484.731  23.801
   6   2  -5 500.885  14.694
  -5  -2   5 -2.9128  2.6169
   5   2  -5 2.35050 1.51691
  -4  -2   5 381.351  10.035
   4   2  -5 402.732   9.552
  -3  -2   5 210.982   6.647
   3   2  -5 210.182   5.360
  -2  -2   5 33.4143  2.2475
   2   2  -5 33.4120  2.1056
  -1  -2   5 252.624   5.729
   1   2  -5 247.409   6.497
   0  -2   5 3194.67   83.43
   0   2  -5 3203.98   82.65
   1  -2   5 23.2470  1.9304
  -1   2  -5 25.2779  1.8040
   2  -2   5 27.7352  2.4928
  -2   2  -5 27.5125  1.1512
   3  -2   5 59.0968  3.0830
  -3   2  -5 64.1532  2.1738
   4  -2   5 398.117  13.426
  -4   2  -5 414.671  12.997
   5  -2   5 323.393  10.779
  -5   2  -5 318.878  11.288
   6  -2   5 29.0803  3.5570
  -6   2  -5 34.0521  3.7677
   7  -2   5 40.7969  5.5959
   8  -2   5 64.9736  8.0917
   9   1  -5 207.559   8.524
   8   1  -5 129.330   6.248
   7   1  -5 1.73575 2.03921
  -6  -1   5 24.8402  3.0964
   6   1  -5 30.4891  2.3638
  -5  -1   5 266.476   6.805
   5   1  -5 262.944   7.489
  -4  -1   5 1034.14   27.74
   4   1  -5 1015.25   23.42
  -3  -1   5 942.860  31.701
   3   1  -5 918.072  23.218
  -2  -1   5 671.265  17.127
   2   1  -5 658.967  15.184
  -1  -1   5 676.580  16.702
   1   1  -5 665.000  18.530
   0  -1   5 1048.52   32.60
   0   1  -5 1034.46   28.24
   1  -1   5 5.74536 2.32122
  -1   1  -5 8.26812 1.95108
   2  -1   5 666.512  17.539
  -2   1  -5 673.628  20.671
   3  -1   5 423.120  13.982
  -3   1  -5 432.503  11.469
   4  -1   5 118.953   5.330
  -4   1  -5 119.730   4.671
   5  -1   5 309.232  10.988
  -5   1  -5 318.228  10.768
   6  -1   5 -0.3596  1.9977
  -6   1  -5 2.53156 2.35101
   7  -1   5 39.0492  6.7416
   8  -1   5 16.5167  6.5352
   9   0  -5 49.7792  5.3037
   8   0  -5 12.9232  4.0338
  -7   0   5 78.2777  3.0045
   7   0  -5 80.5892  3.6675
  -6   0   5 123.986   3.548
   6   0  -5 133.372   3.879
  -5   0   5 38.9955  1.8115
   5   0  -5 40.1531  2.9606
  -4   0   5 23.4518  1.5385
   4   0  -5 21.7518  1.7780
  -3   0   5 1049.01   24.51
   3   0  -5 1064.97   26.66
  -2   0   5 380.864  10.559
   2   0  -5 371.240   8.781
  -1   0   5 4184.69  107.11
   1   0  -5 4193.52  109.97
   0   0   5 677.213  16.836
   0   0  -5 658.555  22.749
   1   0   5 524.843  18.007
  -1   0  -5 516.649  14.753
   2   0   5 556.799  15.341
  -2   0  -5 572.321  18.170
   3   0   5 270.922   8.022
  -3   0  -5 267.966  10.624
   4   0   5 79.6377  3.0222
  -4   0  -5 79.5092  3.4626
   5   0   5 17.6837  2.2049
  -5   0  -5 20.2551  2.1052
   6   0   5 8.04470 1.99008
  -6   0  -5 9.89559 2.12207
   7   0   5 199.028   8.572
   9  -1  -5 3.56480 3.06315
  -8   1   5 113.395   4.348
   8  -1  -5 116.451   6.815
  -7   1   5 28.2194  1.9567
   7  -1  -5 18.2876  2.4886
  -6   1   5 15.6011  1.7185
   6  -1  -5 18.0314  2.4867
  -5   1   5 20.8960  1.6697
   5  -1  -5 26.2597  1.9806
  -4   1   5 1025.23   23.93
   4  -1  -5 1027.92   24.40
  -3   1   5 2072.38   53.13
   3  -1  -5 2046.00   50.55
  -2   1   5 705.195  16.321
   2  -1  -5 695.428  16.981
  -1   1   5 139.698   3.958
   1  -1  -5 119.649   3.726
   0   1   5 446.210  12.685
   0  -1  -5 462.870  11.948
   1   1   5 1276.36   31.61
  -1  -1  -5 1263.67   42.05
   2   1   5 20.7106  1.3589
  -2  -1  -5 18.1803  2.0144
   3   1   5 221.462   6.568
  -3  -1  -5 208.505  11.541
   4   1   5 177.645   5.002
  -4  -1  -5 179.756   5.886
   5   1   5 121.663   3.815
  -5  -1  -5 121.457   4.834
   6   1   5 71.4226  3.0115
  -6  -1  -5 72.7116  3.9684
   7   1   5 75.2145  4.7953
   9  -2  -5 100.400   5.880
  -8   2   5 18.4998  2.5530
   8  -2  -5 29.8266  5.9346
  -7   2   5 40.5390  2.4522
   7  -2  -5 36.2669  2.8285
  -6   2   5 389.402   9.464
   6  -2  -5 389.153   9.742
  -5   2   5 74.5452  2.7015
   5  -2  -5 75.8629  3.7828
  -4   2   5 959.802  20.240
   4  -2  -5 949.029  22.800
  -3   2   5 463.188  10.013
   3  -2  -5 477.300  11.628
  -2   2   5 58.2058  2.0887
   2  -2  -5 59.5626  2.5933
  -1   2   5 23.7937  1.8906
   1  -2  -5 22.0216  1.4889
   0   2   5 1026.63   30.97
   0  -2  -5 1039.57   35.54
   1   2   5 930.469  25.477
  -1  -2  -5 890.736  40.191
   2   2   5 742.970  19.982
  -2  -2  -5 762.557  40.144
   3   2   5 106.239   3.200
  -3  -2  -5 109.891   5.727
   4   2   5 207.831   5.736
  -4  -2  -5 226.342  10.949
   5   2   5 49.5795  1.7029
  -5  -2  -5 52.4406  5.2100
   6   2   5 167.211   4.629
  -6  -2  -5 150.333   8.745
   7   2   5 11.4357  4.1002
   9  -3  -5 25.9875  6.8891
  -8   3   5 0.50962 1.95827
   8  -3  -5 -1.6433  5.6666
  -7   3   5 58.1176  3.6143
   7  -3  -5 52.5583  3.1380
  -6   3   5 760.975  21.747
   6  -3  -5 768.372  16.522
  -5   3   5 456.108  11.314
   5  -3  -5 434.185  12.178
  -4   3   5 123.170   3.706
   4  -3  -5 112.121   4.087
  -3   3   5 371.862   7.659
   3  -3  -5 389.348  10.930
  -2   3   5 118.649   3.210
   2  -3  -5 127.308   3.844
  -1   3   5 24.0476  1.5002
   1  -3  -5 21.7219  2.1655
   0   3   5 1275.79   43.51
   0  -3  -5 1286.50   62.48
   1   3   5 36.7593  2.6717
   2   3   5 458.586  12.624
   3   3   5 225.082   5.807
   4   3   5 30.9678  1.7575
  -4  -3  -5 40.5191  3.0481
   5   3   5 155.513   4.271
  -5  -3  -5 153.490   9.169
   6   3   5 54.9351  3.2583
  -6  -3  -5 48.1087  4.2575
   7   3   5 0.69704 2.54236
   9  -4  -5 34.6523  5.5618
  -8   4   5 26.1674  2.7263
   8  -4  -5 26.8799  5.0113
  -7   4   5 2.53231 2.42567
   7  -4  -5 -7.7072  5.3752
  -6   4   5 -2.2654  2.4545
   6  -4  -5 -0.6790  2.8712
  -5   4   5 2184.83   55.62
   5  -4  -5 2194.85   81.10
  -4   4   5 126.218   3.709
   4  -4  -5 126.986   4.412
  -3   4   5 431.559   8.968
   3  -4  -5 440.051  14.462
  -2   4   5 1651.27   33.83
   2  -4  -5 1675.43   81.83
  -1   4   5 0.67350 1.20373
   1  -4  -5 1.55819 1.61783
   0   4   5 195.919   6.736
   0  -4  -5 185.542   9.880
   1   4   5 5.07853 1.70282
   2   4   5 120.440   3.149
   3   4   5 176.939   5.326
   4   4   5 11.5730  1.5399
   5   4   5 27.2224  1.8065
   6   4   5 0.97735 1.93088
   7   4   5 9.40316 5.98214
   9  -5  -5 -2.4842  4.0740
  -8   5   5 7.91945 3.82160
   8  -5  -5 7.13154 6.09058
  -7   5   5 210.769   7.357
   7  -5  -5 183.105   7.898
  -6   5   5 74.8380  4.2284
   6  -5  -5 67.2884  4.1923
  -5   5   5 62.2062  2.7519
   5  -5  -5 61.8630  3.7225
  -4   5   5 40.9682  2.7035
   4  -5  -5 43.2196  2.8281
  -3   5   5 3.49874 1.34655
   3  -5  -5 6.06502 2.51982
  -2   5   5 677.141  15.097
   2  -5  -5 668.651  28.777
  -1   5   5 13.9373  1.3327
   1  -5  -5 19.7537  2.8106
   0   5   5 29.2541  1.3207
   1   5   5 2.71111 2.43810
   2   5   5 21.3613  1.1885
   3   5   5 13.0782  1.3400
   4   5   5 114.729   3.478
   5   5   5 45.2310  2.1304
   6   5   5 2.16866 2.53729
  -8   6   5 -0.0268  2.1008
   8  -6  -5 1.17080 5.58017
  -7   6   5 4.43552 2.79401
   7  -6  -5 2.96792 3.16684
  -6   6   5 3.65607 2.86606
   6  -6  -5 3.82716 2.27127
  -5   6   5 7.60011 2.39573
   5  -6  -5 12.5089  2.1544
  -4   6   5 198.413   5.326
   4  -6  -5 207.957   9.920
  -3   6   5 7.23099 1.65996
   3  -6  -5 6.85779 2.54259
  -2   6   5 55.4950  2.2134
   2  -6  -5 60.6140  3.8058
  -1   6   5 152.849   4.081
   1  -6  -5 148.646   7.729
   0   6   5 1153.56   27.30
   1   6   5 41.1944  1.3141
   2   6   5 228.242   5.650
   3   6   5 69.7065  2.3558
   4   6   5 43.3071  2.0610
   5   6   5 132.878   4.030
   6   6   5 114.996   9.242
  -8   7   5 4.56843 2.38002
  -7   7   5 12.5959  3.2264
  -6   7   5 8.28094 2.75740
   6  -7  -5 7.83923 3.09130
  -5   7   5 176.362   7.204
   5  -7  -5 172.075   8.799
  -4   7   5 8.77498 1.63947
   4  -7  -5 8.13011 2.45426
  -3   7   5 505.694  11.222
   3  -7  -5 531.347  30.364
  -2   7   5 32.0520  1.9414
   2  -7  -5 31.3040  2.8656
  -1   7   5 9.05347 1.74396
   0   7   5 1124.21   26.00
   1   7   5 269.109   6.302
   2   7   5 129.006   3.405
   3   7   5 13.3100  1.3960
   4   7   5 42.2626  2.3322
   5   7   5 63.7212  3.4317
  -7   8   5 4.46299 3.18445
  -6   8   5 44.8980  4.2198
  -5   8   5 174.470   6.890
   5  -8  -5 164.104  10.061
  -4   8   5 48.0815  2.9742
   4  -8  -5 63.1374  4.0063
  -3   8   5 -0.0900  1.7141
   3  -8  -5 0.42038 1.94477
  -2   8   5 2.66656 1.43694
  -1   8   5 4.06963 1.51453
   0   8   5 176.995   4.832
   1   8   5 725.724  16.188
   2   8   5 144.100   3.938
   3   8   5 5.14316 1.70245
   4   8   5 -1.1399  1.4934
   5   8   5 -2.3279  2.7348
  -7   9   5 125.214   6.232
  -6   9   5 93.1049  5.5169
  -5   9   5 1.85294 2.73708
  -4   9   5 51.4667  3.1429
   4  -9  -5 66.6332  4.2619
  -3   9   5 32.6511  2.5918
  -2   9   5 3.64119 1.45797
  -1   9   5 33.8610  2.3418
   0   9   5 114.555   4.049
   1   9   5 91.4688  2.9957
   2   9   5 7.43473 1.93656
   3   9   5 3.99535 1.76086
   4   9   5 21.3866  2.7941
  -6  10   5 0.62991 2.94055
  -5  10   5 18.5494  3.4010
  -4  10   5 126.129   6.910
  -3  10   5 266.717   9.845
  -2  10   5 4.42031 5.14951
  -1  10   5 55.4297  3.0755
   0  10   5 13.0279  2.3541
   1  10   5 3.13544 2.03861
   2  10   5 4.75458 1.69048
   3  10   5 27.0668  2.6712
  -5  11   5 4.93121 3.14971
  -4  11   5 6.81188 3.79586
  -3  11   5 1.91472 3.18632
  -2  11   5 71.1461  5.1402
  -1  11   5 -1.2800  3.0100
   0  11   5 12.0222  5.3231
   1  11   5 259.812   8.607
   2  11   5 102.134   5.953
  -3  12   5 -2.3239  3.1852
  -2  12   5 7.91883 3.36212
  -1  12   5 27.1333  6.6294
   0  12   5 23.3946  3.7407
   3  13  -6 101.340   8.757
   2  13  -6 11.1085  4.4121
   1  13  -6 71.5671  4.6197
   0  13  -6 1.15912 3.33628
  -1  13  -6 8.93343 3.96174
  -2  13  -6 15.4571  5.9134
   4  12  -6 3.55501 5.12705
   3  12  -6 19.9731  3.1345
   2  12  -6 124.565   5.901
   1  12  -6 48.2154  4.1602
   0  12  -6 4.29663 3.04031
  -1  12  -6 3.58618 3.41831
  -2  12  -6 79.8963  7.6231
  -3  12  -6 -1.1117  5.1316
   5  11  -6 205.759  11.139
   4  11  -6 130.803   5.105
   3  11  -6 41.3516  3.6277
   2  11  -6 7.46329 2.07247
   1  11  -6 3.02052 2.25488
   0  11  -6 2.95111 2.32563
  -1  11  -6 15.8603  4.9445
  -2  11  -6 14.6352  4.0330
  -3  11  -6 21.4596  4.4815
  -4  11  -6 3.59253 5.26981
  -5  11  -6 46.1975  5.4354
   6  10  -6 45.4126  6.5557
   5  10  -6 6.25583 2.43720
  -4 -10   6 0.33857 2.95519
   4  10  -6 3.12939 1.90715
  -3 -10   6 35.2376  4.7286
   3  10  -6 38.1275  2.2748
  -2 -10   6 72.7180  5.8050
   2  10  -6 79.7683  3.2526
   1  10  -6 3.25057 1.60243
   0  10  -6 574.052  21.422
  -1  10  -6 4.68741 1.49850
  -2  10  -6 324.299  18.785
   3 -10   6 125.926   7.414
  -3  10  -6 145.918  10.469
   4 -10   6 71.6599  6.0126
  -4  10  -6 70.6023  6.6370
  -5  10  -6 -2.3883  3.4600
   7   9  -6 4.38719 5.73878
   6   9  -6 188.596   8.889
   5   9  -6 16.2738  3.5274
  -4  -9   6 4.22536 2.68775
   4   9  -6 7.83678 1.94945
  -3  -9   6 160.020   8.781
   3   9  -6 157.855   5.548
  -2  -9   6 1209.49   76.65
   2   9  -6 1222.12   33.97
  -1  -9   6 134.252   9.604
   1   9  -6 135.609   4.972
   0   9  -6 1229.33   33.22
   1  -9   6 126.615   7.211
  -1   9  -6 121.084   5.062
   2  -9   6 504.725  27.072
  -2   9  -6 529.001  26.297
   3  -9   6 29.2509  3.5214
  -3   9  -6 41.1491  6.0098
   4  -9   6 5.09120 3.44353
  -4   9  -6 3.44364 2.79697
   5  -9   6 33.4404  4.3527
  -5   9  -6 31.0082  4.9699
   7   8  -6 294.757  16.392
   6   8  -6 -1.2116  3.3441
   5   8  -6 288.725  11.299
  -4  -8   6 16.1631  2.8874
   4   8  -6 16.1879  2.3130
  -3  -8   6 984.801  56.703
   3   8  -6 990.374  26.800
  -2  -8   6 875.770  51.860
   2   8  -6 929.085  26.374
  -1  -8   6 173.929  12.600
   1   8  -6 173.658   5.637
   0  -8   6 81.0916  4.2680
   0   8  -6 87.2913  3.6259
   1  -8   6 30.9952  3.6236
  -1   8  -6 26.5072  2.2571
   2  -8   6 10.4310  3.5179
  -2   8  -6 13.6338  4.8211
   3  -8   6 33.5587  4.4214
  -3   8  -6 28.8500  4.2618
   4  -8   6 -2.0568  3.9459
  -4   8  -6 2.63442 1.78938
   5  -8   6 207.739  13.798
  -5   8  -6 207.942   8.139
   6  -8   6 3.83368 3.67452
   8   7  -6 26.2014  4.9986
   7   7  -6 129.164   6.520
   6   7  -6 143.146   6.639
   5   7  -6 5.94803 2.71657
  -4  -7   6 50.0253  3.5747
   4   7  -6 48.3650  3.1022
  -3  -7   6 159.793   8.559
   3   7  -6 150.807   4.347
  -2  -7   6 73.4281  5.6308
   2   7  -6 83.0639  2.6950
  -1  -7   6 1552.55   65.69
   1   7  -6 1421.51   37.99
   0  -7   6 188.690   8.609
   0   7  -6 202.109   7.252
   1  -7   6 374.047  14.386
  -1   7  -6 383.423  13.035
   2  -7   6 24.3884  2.5934
  -2   7  -6 21.6575  2.4471
   3  -7   6 1.39654 3.31385
  -3   7  -6 -0.5864  2.2341
   4  -7   6 93.1978  7.2810
  -4   7  -6 97.5850  3.5959
   5  -7   6 206.103  14.981
  -5   7  -6 186.919   7.449
   6  -7   6 78.1116  6.5880
   7  -7   6 10.7247  4.7935
   8   6  -6 -0.6825  5.4602
   7   6  -6 39.2182  4.3586
   6   6  -6 437.780  13.687
  -5  -6   6 371.012  17.040
   5   6  -6 356.402   9.992
  -4  -6   6 45.6379  3.4751
   4   6  -6 43.8129  2.4014
  -3  -6   6 194.312  10.528
   3   6  -6 195.803   5.787
  -2  -6   6 218.558  11.311
   2   6  -6 213.422   5.112
  -1  -6   6 94.4371  4.5151
   1   6  -6 107.307   3.086
   0  -6   6 18.0937  2.2431
   0   6  -6 17.4643  1.4592
   1  -6   6 16.3390  2.6808
  -1   6  -6 12.8621  1.7497
   2  -6   6 91.6138  4.5370
  -2   6  -6 99.6881  3.4569
   3  -6   6 71.8472  5.9267
  -3   6  -6 76.4229  2.6035
   4  -6   6 306.779  15.548
  -4   6  -6 291.091   9.745
   5  -6   6 13.8021  4.5288
  -5   6  -6 4.81911 1.34043
   6  -6   6 8.99831 4.71789
  -6   6  -6 0.46642 3.16611
   7  -6   6 3.75281 3.53253
   8   5  -6 27.8822  3.4740
   7   5  -6 18.6569  3.3725
   6   5  -6 26.9870  3.3182
  -5  -5   6 11.0703  1.0569
   5   5  -6 6.72857 1.94295
  -4  -5   6 96.7971  4.4649
   4   5  -6 95.0480  3.5350
  -3  -5   6 678.595  28.580
   3   5  -6 679.182  19.245
  -2  -5   6 62.8072  4.3065
   2   5  -6 64.2603  2.6558
  -1  -5   6 205.301   7.249
   1   5  -6 201.097   5.875
   0  -5   6 305.207  10.741
   0   5  -6 296.241   8.100
   1  -5   6 206.486   8.002
  -1   5  -6 210.943   7.775
   2  -5   6 87.8075  6.0862
  -2   5  -6 84.9505  3.8175
   3  -5   6 29.0710  2.8803
  -3   5  -6 21.9462  1.6633
   4  -5   6 132.829   7.702
  -4   5  -6 112.762   3.944
   5  -5   6 7.26176 4.44449
  -5   5  -6 7.48905 1.25984
   6  -5   6 114.906   9.494
  -6   5  -6 100.556   5.956
   7  -5   6 10.1810  5.1125
   9   4  -6 4.81358 4.17211
   8   4  -6 16.4478  4.1296
   7   4  -6 23.5099  3.2495
   6   4  -6 3.24791 1.75462
  -5  -4   6 75.0740  2.8460
   5   4  -6 75.4993  2.8871
  -4  -4   6 95.8411  4.4466
   4   4  -6 93.4815  3.1650
  -3  -4   6 257.319   8.668
   3   4  -6 245.633   5.966
  -2  -4   6 676.844  19.478
   2   4  -6 692.512  17.683
  -1  -4   6 1134.45   39.65
   1   4  -6 1124.04   30.45
   0  -4   6 10.2331  2.6018
   0   4  -6 8.22553 1.48564
   1  -4   6 2.66283 2.36726
  -1   4  -6 3.15339 1.41261
   2  -4   6 200.593   7.701
  -2   4  -6 211.411   5.523
   3  -4   6 139.795   6.048
  -3   4  -6 147.674   4.394
   4  -4   6 1677.98   54.38
  -4   4  -6 1696.07   45.11
   5  -4   6 79.2717  7.6819
  -5   4  -6 89.6656  5.1766
   6  -4   6 234.742  14.146
  -6   4  -6 199.820  11.684
   7  -4   6 11.4223  4.3331
   9   3  -6 44.0067  7.0987
   8   3  -6 2.54954 3.08662
   7   3  -6 129.138   4.934
  -6  -3   6 3.49948 3.18854
   6   3  -6 -0.1956  2.2736
  -5  -3   6 253.055   7.921
   5   3  -6 233.101   5.986
  -4  -3   6 698.958  23.550
   4   3  -6 685.003  16.864
  -3  -3   6 3.06036 1.64223
   3   3  -6 3.46902 1.39664
  -2  -3   6 228.685   6.826
   2   3  -6 227.705   6.580
  -1  -3   6 3499.45  114.47
   1   3  -6 3551.32   94.60
   0  -3   6 -3.4106  2.4883
   0   3  -6 -0.4845  1.2587
   1  -3   6 155.827   5.983
  -1   3  -6 159.927   4.834
   2  -3   6 42.2890  3.3450
  -2   3  -6 40.1668  1.5080
   3  -3   6 66.6828  3.6173
  -3   3  -6 77.3563  2.4640
   4  -3   6 23.3975  3.0113
  -4   3  -6 25.1478  1.4459
   5  -3   6 424.620  21.794
  -5   3  -6 369.681  12.786
   6  -3   6 2.89008 5.20756
  -6   3  -6 6.57118 2.34710
   7  -3   6 17.1618  4.6606
   9   2  -6 6.93163 6.04719
   8   2  -6 58.3074  5.0174
   7   2  -6 33.7783  3.1295
  -6  -2   6 416.476  22.023
   6   2  -6 446.322  12.180
  -5  -2   6 197.657   4.890
   5   2  -6 196.213   5.464
  -4  -2   6 383.255  15.908
   4   2  -6 379.979   8.806
  -3  -2   6 533.374  18.999
   3   2  -6 526.512  11.700
  -2  -2   6 489.626  13.397
   2   2  -6 500.247  12.994
  -1  -2   6 217.774   6.301
   1   2  -6 215.166   6.266
   0  -2   6 686.797  17.148
   0   2  -6 681.047  18.159
   1  -2   6 80.3091  2.9769
  -1   2  -6 76.3965  2.4063
   2  -2   6 -0.5950  2.5194
  -2   2  -6 -0.6836  0.6934
   3  -2   6 24.2207  2.7627
  -3   2  -6 21.3840  1.3544
   4  -2   6 107.682   5.896
  -4   2  -6 109.306   3.900
   5  -2   6 9.65498 3.98775
  -5   2  -6 10.8674  3.3971
   6  -2   6 2.55793 5.53135
  -6   2  -6 8.90150 5.31323
   7  -2   6 92.7911  8.6538
   9   1  -6 93.7434  8.7040
   8   1  -6 6.47238 3.27106
   7   1  -6 139.775   5.060
  -6  -1   6 7.44660 1.13349
   6   1  -6 6.58818 2.01305
  -5  -1   6 230.923   5.614
   5   1  -6 221.413   5.774
  -4  -1   6 22.8957  2.4756
   4   1  -6 17.0015  1.6295
  -3  -1   6 1.36791 1.61567
   3   1  -6 1.18142 1.39312
  -2  -1   6 73.3992  2.7549
   2   1  -6 72.6660  2.4363
  -1  -1   6 7.80244 1.96898
   1   1  -6 8.33892 1.29974
   0  -1   6 86.2653  4.2273
   0   1  -6 91.2532  2.7378
   1  -1   6 29.0240  2.1377
  -1   1  -6 20.5752  2.1661
   2  -1   6 603.234  15.177
  -2   1  -6 588.104  18.775
   3  -1   6 31.1933  3.1537
  -3   1  -6 26.2707  1.2692
   4  -1   6 172.134   6.924
  -4   1  -6 162.421   5.784
   5  -1   6 104.187   8.056
  -5   1  -6 97.8551  4.3593
  -6   1  -6 85.3249  4.9847
   7  -1   6 74.3445  8.0764
   9   0  -6 1.77640 4.37886
   8   0  -6 4.86350 3.23444
  -7   0   6 55.3562  2.4010
   7   0  -6 50.6504  3.1541
  -6   0   6 212.859   5.915
   6   0  -6 192.660   5.093
  -5   0   6 34.5361  2.0127
   5   0  -6 33.6322  2.3079
  -4   0   6 124.182   4.588
   4   0  -6 125.587   3.536
  -3   0   6 1788.95   41.70
   3   0  -6 1751.52   41.04
  -2   0   6 68.0548  2.7873
   2   0  -6 74.5634  2.3675
  -1   0   6 334.435   9.290
   1   0  -6 332.179   7.843
   0   0   6 1205.53   30.57
   0   0  -6 1196.13   37.34
   1   0   6 219.846   9.112
  -1   0  -6 229.568   7.261
   2   0   6 265.672   8.537
  -2   0  -6 265.896   8.931
   3   0   6 7.90617 1.39027
  -3   0  -6 9.47869 2.19549
   4   0   6 28.8068  2.1193
  -4   0  -6 30.5553  1.9205
   5   0   6 214.846   6.481
  -5   0  -6 221.679   7.852
   6   0   6 24.6174  6.3085
  -6   0  -6 26.7293  2.8898
   7   0   6 466.784  25.552
   9  -1  -6 15.2897  6.4994
  -8   1   6 29.9549  1.8823
   8  -1  -6 33.2504  3.9863
  -7   1   6 11.3415  1.9490
   7  -1  -6 6.78093 2.60694
  -6   1   6 -1.6268  1.6919
   6  -1  -6 -1.2875  1.9245
  -5   1   6 378.530   9.742
   5  -1  -6 390.716   9.474
  -4   1   6 1106.42   26.31
   4  -1  -6 1123.70   28.50
  -3   1   6 336.875   7.456
   3  -1  -6 343.916   7.551
  -2   1   6 0.99195 1.31511
   2  -1  -6 -0.6020  1.4119
  -1   1   6 1177.60   30.48
   1  -1  -6 1197.92   30.60
   0   1   6 173.055   5.271
   0  -1  -6 171.163   4.844
   1   1   6 461.089  10.288
  -1  -1  -6 471.902  13.485
   2   1   6 202.211   5.984
  -2  -1  -6 204.308   7.779
   3   1   6 39.8272  2.0261
  -3  -1  -6 46.2240  3.2478
   4   1   6 328.486   8.623
  -4  -1  -6 340.001  14.127
   5   1   6 1211.10   30.46
  -5  -1  -6 1173.12   57.42
   6   1   6 21.8703  2.9730
  -6  -1  -6 20.0614  3.4665
   7   1   6 168.297  10.536
  -9   2   6 5.49090 3.33759
   9  -2  -6 14.3262  6.4586
  -8   2   6 8.54733 1.87999
   8  -2  -6 10.2691  3.9737
  -7   2   6 16.7528  4.2999
   7  -2  -6 9.10675 3.00021
  -6   2   6 2403.09   64.31
   6  -2  -6 2245.36   49.85
  -5   2   6 1.68722 1.91043
   5  -2  -6 2.45675 1.95603
  -4   2   6 40.7372  2.3717
   4  -2  -6 43.9184  2.2112
  -3   2   6 53.3326  2.2530
   3  -2  -6 50.7148  2.4986
  -2   2   6 211.067   5.783
   2  -2  -6 224.946   7.019
  -1   2   6 3948.12  100.44
   1  -2  -6 4010.22  133.67
   0   2   6 50.4691  2.2461
   0  -2  -6 56.8741  2.9383
   1   2   6 514.791  14.300
  -1  -2  -6 508.832  16.266
   2   2   6 649.193  17.320
  -2  -2  -6 655.685  27.937
   3   2   6 66.1188  2.7573
  -3  -2  -6 68.9359  4.0703
   4   2   6 412.022  11.426
  -4  -2  -6 393.093  17.992
   5   2   6 33.8297  1.5261
  -5  -2  -6 32.5973  3.4316
   6   2   6 -1.0111  2.2177
   7   2   6 43.2906  5.9677
  -9   3   6 39.6853  4.8407
   9  -3  -6 38.4421  6.9416
  -8   3   6 -2.0656  1.8593
   8  -3  -6 0.95340 4.09692
  -7   3   6 42.7289  3.1720
   7  -3  -6 38.3957  5.2268
  -6   3   6 945.899  30.495
   6  -3  -6 849.477  24.007
  -5   3   6 1869.58   46.59
   5  -3  -6 1868.87   47.75
  -4   3   6 100.204   3.107
   4  -3  -6 109.296   3.828
  -3   3   6 136.170   3.199
   3  -3  -6 136.683   4.187
  -2   3   6 84.3197  2.5701
   2  -3  -6 86.7348  3.3283
  -1   3   6 1322.02   35.33
   1  -3  -6 1333.07   40.77
   0   3   6 1180.63   38.82
   0  -3  -6 1153.17   35.79
   1   3   6 816.186  22.673
  -1  -3  -6 800.313  34.904
   2   3   6 735.409  19.464
   3   3   6 51.4089  2.4516
   4   3   6 254.334   8.465
   5   3   6 25.3154  1.8958
   6   3   6 98.8186  7.7501
  -9   4   6 6.37374 3.61628
   9  -4  -6 0.19832 3.99683
  -8   4   6 6.85363 2.47932
   8  -4  -6 4.06904 3.95004
  -7   4   6 66.1474  4.1647
   7  -4  -6 81.0686  7.2915
  -6   4   6 7.27274 2.45873
   6  -4  -6 2.09811 2.86909
  -5   4   6 1172.92   30.30
   5  -4  -6 1190.02   35.52
  -4   4   6 928.911  22.461
   4  -4  -6 973.085  25.882
  -3   4   6 378.978   8.559
   3  -4  -6 380.651  10.457
  -2   4   6 12.8857  1.1677
   2  -4  -6 9.88350 1.99690
  -1   4   6 174.974   5.081
   1  -4  -6 178.328   9.554
   0   4   6 5.25157 2.09179
   0  -4  -6 4.57363 2.95868
   1   4   6 212.167   7.332
   2   4   6 41.3391  2.3028
   3   4   6 464.323  13.322
   4   4   6 2.95163 1.68957
   5   4   6 6.33562 1.67406
   6   4   6 -2.1119  5.5788
  -8   5   6 0.18883 2.90973
   8  -5  -6 -1.7137  3.9733
  -7   5   6 0.47798 2.28578
   7  -5  -6 1.85189 3.41064
  -6   5   6 145.536   6.511
   6  -5  -6 149.419   6.242
  -5   5   6 0.41882 2.44180
   5  -5  -6 7.27187 2.55604
  -4   5   6 92.7157  3.1315
   4  -5  -6 94.4452  4.0425
  -3   5   6 202.873   4.429
   3  -5  -6 184.429   9.569
  -2   5   6 29.9813  1.6842
   2  -5  -6 27.1115  3.5700
  -1   5   6 116.869   3.641
   1  -5  -6 113.135   6.546
   0   5   6 36.4116  2.8854
   1   5   6 253.093   8.830
   2   5   6 195.263   5.677
   3   5   6 0.94434 1.73354
   4   5   6 3.94229 1.71444
   5   5   6 25.5271  3.2828
   6   5   6 88.6546  8.4999
  -8   6   6 5.54032 2.34130
   8  -6  -6 4.16661 3.96217
  -7   6   6 68.2494  4.3866
   7  -6  -6 63.9351  4.3243
  -6   6   6 3.49031 3.01241
   6  -6  -6 7.45666 2.84057
  -5   6   6 1.63009 2.09918
   5  -6  -6 -0.2687  2.5619
  -4   6   6 22.8269  2.1730
   4  -6  -6 15.4961  3.1935
  -3   6   6 229.003   5.059
   3  -6  -6 216.503  14.346
  -2   6   6 68.5140  2.2105
   2  -6  -6 72.3996  4.6208
  -1   6   6 12.2658  1.3677
   1  -6  -6 15.1035  3.0396
   0   6   6 602.977  16.593
   1   6   6 15.2057  2.6142
   2   6   6 220.548   6.271
   3   6   6 56.8004  2.8914
   4   6   6 27.6729  2.2590
   5   6   6 33.9760  6.2165
  -8   7   6 28.8101  3.6999
  -7   7   6 26.4018  3.6733
  -6   7   6 5.19118 2.67200
   6  -7  -6 2.90926 2.99986
  -5   7   6 53.9959  6.5751
   5  -7  -6 47.6191  3.9621
  -4   7   6 62.5871  3.3368
   4  -7  -6 72.7711  4.6869
  -3   7   6 11.2694  1.6777
   3  -7  -6 8.43932 2.85480
  -2   7   6 282.853   7.607
   2  -7  -6 278.514  13.201
  -1   7   6 44.8351  2.2023
   0   7   6 1246.57   31.93
   1   7   6 499.128  14.434
   2   7   6 53.2446  2.5634
   3   7   6 20.7316  2.1688
   4   7   6 125.810   4.213
   5   7   6 2.98797 2.62187
  -7   8   6 7.53496 3.34054
  -6   8   6 23.6210  3.4011
  -5   8   6 299.896  10.484
   5  -8  -6 258.465  14.527
  -4   8   6 14.0541  2.6746
   4  -8  -6 13.2651  2.6858
  -3   8   6 70.5311  2.7000
   3  -8  -6 74.3678  4.5737
  -2   8   6 69.0523  2.6683
  -1   8   6 55.8800  2.3782
   0   8   6 91.5083  2.5097
   1   8   6 558.844  16.022
   2   8   6 57.0257  2.8019
   3   8   6 64.0280  2.9867
   4   8   6 0.71146 2.31224
  -6   9   6 2.76103 2.98611
  -5   9   6 26.3379  6.2483
  -4   9   6 236.999   9.594
  -3   9   6 28.1060  3.4169
  -2   9   6 109.537   4.300
  -1   9   6 0.85674 2.00369
   0   9   6 127.660   4.866
   1   9   6 0.70608 2.16527
   2   9   6 2.70068 1.92162
   3   9   6 4.74135 1.83202
  -6  10   6 29.5497  3.8596
  -5  10   6 13.8547  3.4018
  -4  10   6 2.34271 3.77774
  -3  10   6 3.02840 3.88286
  -2  10   6 59.0481  4.5619
  -1  10   6 3.50877 1.91951
   0  10   6 8.62067 2.45906
   1  10   6 34.6926  2.6195
   2  10   6 6.50830 2.21792
  -4  11   6 4.65059 2.83937
  -3  11   6 61.0148  5.2445
  -2  11   6 29.0483  3.9928
  -1  11   6 64.0931  5.3678
   0  11   6 5.59669 3.93102
   1  11   6 7.51546 3.78647
   2  13  -7 24.0650  3.9507
   1  13  -7 21.9172  5.1950
   0  13  -7 6.66195 5.21692
  -1  13  -7 122.174   9.295
  -2  13  -7 39.8604  5.5202
   4  12  -7 11.0195  4.1425
   3  12  -7 22.7509  2.7715
   2  12  -7 242.003   9.481
   1  12  -7 0.40197 2.54403
   0  12  -7 -5.4150  4.5523
  -1  12  -7 115.481   8.025
  -2  12  -7 32.4219  5.0722
  -3  12  -7 17.3173  4.6811
   5  11  -7 70.7500  6.3790
   4  11  -7 0.75141 1.62176
   3  11  -7 53.9364  3.5524
   2  11  -7 14.1752  3.1743
   1  11  -7 14.2960  3.0191
   0  11  -7 42.3980  3.7624
  -1  11  -7 4.72830 3.49443
  -2  11  -7 2.47873 3.49709
  -3  11  -7 36.4247  5.2355
  -4  11  -7 59.2734  7.2451
   6  10  -7 148.024  10.278
   5  10  -7 49.0079  4.4176
   4  10  -7 7.99463 4.30526
  -3 -10   7 1.34530 3.01919
   3  10  -7 0.05094 1.81816
   2  10  -7 -0.4515  1.7185
   1  10  -7 -0.1171  1.6183
   0  10  -7 5.81170 1.77746
  -1  10  -7 1.83325 1.73722
   2 -10   7 -0.7543  2.5295
  -2  10  -7 0.32343 4.76893
   3 -10   7 27.6350  3.4093
  -3  10  -7 28.7762  4.7245
  -4  10  -7 38.2618  6.3766
  -5  10  -7 1.14151 5.28627
   7   9  -7 10.4092  5.5441
   6   9  -7 5.73336 2.89200
   5   9  -7 84.9034  4.5766
  -4  -9   7 31.9295  3.4756
   4   9  -7 32.7066  3.0873
  -3  -9   7 4.46643 3.04876
   3   9  -7 10.6267  1.9945
  -2  -9   7 248.525  16.563
   2   9  -7 262.560   8.813
  -1  -9   7 40.0127  5.0305
   1   9  -7 43.1342  2.4013
   0   9  -7 383.781  11.339
   1  -9   7 219.442  12.808
  -1   9  -7 216.835   7.839
   2  -9   7 108.829   9.617
  -2   9  -7 102.558   7.150
   3  -9   7 53.4932  4.9539
  -3   9  -7 61.3669  5.8086
   4  -9   7 89.9759  6.1672
  -4   9  -7 82.1770  3.6943
   5  -9   7 66.9749  6.1738
   7   8  -7 25.0701  6.2068
   6   8  -7 94.0611  5.5260
  -5  -8   7 47.6811 11.4460
   5   8  -7 48.3839  3.8248
  -4  -8   7 578.166  27.106
   4   8  -7 574.781  19.643
  -3  -8   7 98.4467  6.9374
   3   8  -7 86.3475  4.4953
  -2  -8   7 1226.53   76.22
   2   8  -7 1244.57   33.15
  -1  -8   7 166.336  13.506
   1   8  -7 162.122   4.938
   0  -8   7 248.533  10.513
   0   8  -7 252.486   6.400
   1  -8   7 26.3897  3.8265
  -1   8  -7 30.9245  2.5527
   2  -8   7 668.773  27.613
  -2   8  -7 629.109  17.768
   3  -8   7 146.781   9.560
  -3   8  -7 150.249   6.834
   4  -8   7 508.013  30.112
  -4   8  -7 450.054  13.498
   5  -8   7 357.750  26.276
   6  -8   7 7.07448 4.86964
   8   7  -7 1.28190 5.46500
   7   7  -7 155.774   7.009
   6   7  -7 7.18706 2.90990
  -5  -7   7 588.896  30.963
   5   7  -7 578.240  17.351
  -4  -7   7 600.358  43.063
   4   7  -7 608.540  18.489
  -3  -7   7 804.614  51.473
   3   7  -7 795.822  25.771
  -2  -7   7 119.438   6.711
   2   7  -7 119.961   3.939
  -1  -7   7 709.745  26.451
   1   7  -7 699.446  16.066
   0  -7   7 489.443  16.635
   0   7  -7 510.463  11.154
   1  -7   7 18.3464  2.7151
  -1   7  -7 23.6722  2.0355
   2  -7   7 358.015  15.878
  -2   7  -7 333.233  10.100
   3  -7   7 503.285  24.994
  -3   7  -7 532.809  14.696
   4  -7   7 99.5187  7.3643
  -4   7  -7 89.5892  3.9861
   5  -7   7 91.5758  6.2320
  -5   7  -7 103.817   7.130
   6  -7   7 9.21592 4.72394
   8   6  -7 12.6732  6.0241
   7   6  -7 -0.5628  2.4929
   6   6  -7 14.1294  3.0785
  -5  -6   7 104.973   6.001
   5   6  -7 95.7203  5.1562
  -4  -6   7 816.677  55.806
   4   6  -7 782.350  22.104
  -3  -6   7 131.066   8.692
   3   6  -7 129.953   4.257
  -2  -6   7 78.6235  4.7954
   2   6  -7 79.5839  3.1228
  -1  -6   7 2.61623 2.56458
   1   6  -7 1.74224 1.49563
   0  -6   7 64.2705  3.8183
   0   6  -7 63.0811  2.6893
   1  -6   7 24.5383  2.7403
  -1   6  -7 24.9884  2.4138
   2  -6   7 99.0004  4.8304
  -2   6  -7 90.5351  3.9127
   3  -6   7 156.439   9.928
  -3   6  -7 141.977   5.268
   4  -6   7 18.0240  4.3958
  -4   6  -7 17.3632  1.8620
   5  -6   7 -2.8461  4.3149
  -5   6  -7 1.22590 2.27428
   6  -6   7 19.2824  5.4452
   8   5  -7 29.0093  3.8834
   7   5  -7 30.2727  3.6403
   6   5  -7 166.813   7.536
  -5  -5   7 57.1920  3.2573
   5   5  -7 57.8237  3.0073
  -4  -5   7 223.876   9.699
   4   5  -7 216.933   5.647
  -3  -5   7 316.763  13.546
   3   5  -7 327.797   9.635
  -2  -5   7 198.889   7.269
   2   5  -7 197.775   5.890
  -1  -5   7 100.178   4.729
   1   5  -7 91.1994  3.3937
   0  -5   7 451.895  16.993
   0   5  -7 462.320  13.214
   1  -5   7 13.3331  2.5049
  -1   5  -7 17.6895  2.2173
   2  -5   7 393.770  14.990
  -2   5  -7 385.020  12.872
   3  -5   7 4.36571 4.16089
  -3   5  -7 6.78694 1.44121
   4  -5   7 9.10519 4.57539
  -4   5  -7 5.03540 1.25775
   5  -5   7 11.6532  4.7906
  -5   5  -7 14.1182  2.3680
   6  -5   7 6.66786 3.74662
   7  -5   7 77.9206  7.6944
   8   4  -7 12.4280  3.3457
   7   4  -7 31.6694  3.2900
   6   4  -7 8.63206 3.45100
  -5  -4   7 207.623   7.691
   5   4  -7 206.042   6.286
  -4  -4   7 6.07043 3.90802
   4   4  -7 9.36188 2.00774
  -3  -4   7 14.0723  2.1389
   3   4  -7 10.1388  1.5178
  -2  -4   7 1.67656 2.14172
   2   4  -7 -0.6283  1.4431
  -1  -4   7 45.2607  3.1960
   1   4  -7 47.1448  2.1405
   0  -4   7 778.108  23.819
   0   4  -7 764.289  20.887
   1  -4   7 307.403  12.376
  -1   4  -7 306.271   9.077
   2  -4   7 325.628  11.277
  -2   4  -7 347.616   8.892
   3  -4   7 0.98814 3.02402
  -3   4  -7 -0.6158  1.2098
   4  -4   7 8.11183 4.93743
  -4   4  -7 12.0046  1.3195
   5  -4   7 118.061   8.185
  -5   4  -7 109.001   6.615
   6  -4   7 5.95096 5.36126
   7  -4   7 4.58246 5.54827
   9   3  -7 67.8038  7.8310
   8   3  -7 1.76624 2.66824
   7   3  -7 79.5555  5.2214
   6   3  -7 35.6719  4.5551
  -5  -3   7 3.37781 1.40153
   5   3  -7 5.30574 2.01763
  -4  -3   7 9.22152 3.87855
   4   3  -7 7.27981 1.64437
  -3  -3   7 694.236  18.274
   3   3  -7 718.798  16.389
  -2  -3   7 65.2920  2.8664
   2   3  -7 61.3288  2.4563
  -1  -3   7 399.596  13.819
   1   3  -7 404.367  10.467
   0  -3   7 47.6283  3.0386
   0   3  -7 43.4298  1.8231
   1  -3   7 194.330   6.928
  -1   3  -7 200.895   5.892
   2  -3   7 2077.00   58.78
  -2   3  -7 2134.77   47.98
   3  -3   7 957.167  29.278
  -3   3  -7 974.253  24.991
   4  -3   7 482.299  31.596
  -4   3  -7 469.559  13.096
   5  -3   7 86.9703  8.0075
  -5   3  -7 76.8834  4.9391
   6  -3   7 5.77970 4.02773
   7  -3   7 41.2836  6.9553
   9   2  -7 18.5396  6.3571
   8   2  -7 114.069   6.244
   7   2  -7 69.3502  4.2469
  -6  -2   7 94.9585  2.8725
   6   2  -7 97.5675  3.9680
  -5  -2   7 14.3886  1.8294
   5   2  -7 13.5407  1.8277
  -4  -2   7 43.5098  3.5176
   4   2  -7 43.2370  2.0524
  -3  -2   7 1414.62   37.16
   3   2  -7 1398.61   34.72
  -2  -2   7 108.445   3.693
   2   2  -7 102.078   3.476
  -1  -2   7 7.84639 1.44189
   1   2  -7 8.43074 1.35454
   0  -2   7 2.24194 1.68113
   0   2  -7 5.51156 1.02044
   1  -2   7 40.9713  2.6847
  -1   2  -7 46.3227  2.7619
   2  -2   7 13.2528  2.9961
  -2   2  -7 15.0318  2.2983
   3  -2   7 1111.52   37.94
  -3   2  -7 1159.09   29.03
   4  -2   7 103.222   7.624
  -4   2  -7 87.4103  3.0597
   5  -2   7 12.0261  5.1254
  -5   2  -7 5.35191 1.54150
   6  -2   7 51.6353  6.9425
   7  -2   7 89.5732  8.6740
   9   1  -7 7.58855 6.04978
   8   1  -7 94.6836  5.9216
   7   1  -7 45.4108  3.5744
  -6  -1   7 606.591  15.917
   6   1  -7 598.894  15.471
  -5  -1   7 12.2782  2.1804
   5   1  -7 13.3543  1.9268
  -4  -1   7 23.8481  2.6319
   4   1  -7 23.1367  2.0132
  -3  -1   7 168.577   4.926
   3   1  -7 170.319   4.596
  -2  -1   7 1685.95   43.51
   2   1  -7 1671.60   39.83
  -1  -1   7 17.4923  1.6435
   1   1  -7 19.0918  1.4393
   0  -1   7 377.417  13.880
   0   1  -7 363.155  12.557
   1  -1   7 197.444   6.993
  -1   1  -7 194.916   6.675
   2  -1   7 3.99269 1.95746
  -2   1  -7 3.67478 1.41451
   3  -1   7 -0.0593  2.4487
  -3   1  -7 -0.7552  1.5051
   4  -1   7 81.5028  4.9595
  -4   1  -7 84.6768  5.4654
   5  -1   7 134.038   9.118
  -5   1  -7 139.396   5.262
   6  -1   7 35.1195  5.1914
   7  -1   7 30.4419  6.9941
   9   0  -7 72.9653  6.9690
  -8   0   7 102.313   7.253
   8   0  -7 97.3238  5.5569
  -7   0   7 105.029   4.183
   7   0  -7 92.2268  4.2670
  -6   0   7 1.89870 1.68530
   6   0  -7 1.20412 2.88938
  -5   0   7 42.4499  2.2207
   5   0  -7 45.5287  2.5482
  -4   0   7 204.462   7.171
   4   0  -7 189.134   5.336
  -3   0   7 41.1666  2.3292
   3   0  -7 34.0328  1.8554
  -2   0   7 95.9411  3.5033
   2   0  -7 96.6264  2.8376
  -1   0   7 178.594   5.268
   1   0  -7 185.548   5.622
   0   0   7 1084.16   33.98
   0   0  -7 1072.89   38.40
   1   0   7 203.302   6.815
  -1   0  -7 211.779   6.401
   2   0   7 249.609   8.525
  -2   0  -7 233.002   9.408
   3   0   7 597.281  16.153
  -3   0  -7 566.581  34.834
   4   0   7 3.48110 3.22627
  -4   0  -7 5.97702 2.53670
   5   0   7 322.399  21.596
  -5   0  -7 314.561  15.670
   6   0   7 90.0280  7.4456
   7   0   7 62.9622  6.6456
   9  -1  -7 -4.7280  5.7763
  -8   1   7 1.63579 1.16926
   8  -1  -7 -2.5927  3.0458
  -7   1   7 0.93285 4.34354
   7  -1  -7 10.8418  3.7065
  -6   1   7 133.221   4.677
   6  -1  -7 138.268   4.850
  -5   1   7 303.894   7.477
   5  -1  -7 300.824   8.018
  -4   1   7 242.242   6.844
   4  -1  -7 240.840   6.570
  -3   1   7 99.1651  3.4542
   3  -1  -7 93.9364  2.9871
  -2   1   7 184.163   5.768
   2  -1  -7 174.443   5.537
  -1   1   7 117.024   3.568
   1  -1  -7 117.298   4.023
   0   1   7 66.7314  2.5795
   0  -1  -7 68.0343  2.2188
   1   1   7 596.256  18.219
  -1  -1  -7 575.881  16.281
   2   1   7 211.754   7.720
  -2  -1  -7 225.152   7.516
   3   1   7 535.715  17.715
  -3  -1  -7 534.139  28.144
   4   1   7 81.3535  3.2504
  -4  -1  -7 87.1529  5.0334
   5   1   7 457.583  17.620
  -5  -1  -7 428.808  20.649
   6   1   7 9.66715 5.96319
  -9   2   7 6.13985 3.82803
   9  -2  -7 3.65888 5.83656
  -8   2   7 25.8379  2.6058
   8  -2  -7 22.6506  3.8188
  -7   2   7 8.27959 2.21131
   7  -2  -7 0.91128 3.63687
  -6   2   7 9.26544 2.89929
   6  -2  -7 9.26486 2.13838
  -5   2   7 22.6301  1.8804
   5  -2  -7 23.3920  2.6432
  -4   2   7 429.096   9.063
   4  -2  -7 437.813  11.484
  -3   2   7 198.878   4.939
   3  -2  -7 198.852   6.014
  -2   2   7 409.635  11.112
   2  -2  -7 403.566  11.048
  -1   2   7 29.0396  1.8920
   1  -2  -7 28.6919  1.5033
   0   2   7 1155.89   28.79
   0  -2  -7 1109.82   34.92
   1   2   7 134.935   3.499
  -1  -2  -7 138.107   5.710
   2   2   7 818.542  22.912
   3   2   7 1858.54   63.04
  -3  -2  -7 1899.26   86.78
   4   2   7 88.8993  3.5038
  -4  -2  -7 100.362   5.614
   5   2   7 186.515   7.638
   6   2   7 30.1099  6.5713
  -9   3   7 24.1000  4.6819
   9  -3  -7 31.0020  6.6656
  -8   3   7 442.111  15.987
   8  -3  -7 466.813  22.468
  -7   3   7 3.87123 2.38557
   7  -3  -7 2.10320 3.46806
  -6   3   7 581.609  18.404
   6  -3  -7 573.735  19.025
  -5   3   7 163.957   4.784
   5  -3  -7 161.907   5.350
  -4   3   7 8.90259 1.50464
   4  -3  -7 11.5478  1.7383
  -3   3   7 430.506  10.930
   3  -3  -7 430.136  11.825
  -2   3   7 290.810   8.315
   2  -3  -7 297.438   8.424
  -1   3   7 45.3923  2.5913
   1  -3  -7 48.2194  3.1693
   0   3   7 1.21410 1.62043
   0  -3  -7 1.98777 2.54360
   1   3   7 48.6443  2.3021
   2   3   7 126.576   4.144
   3   3   7 260.459   8.327
   4   3   7 99.2313  4.0091
   5   3   7 17.2580  5.6280
   6   3   7 16.4230  6.0831
  -8   4   7 93.1186  4.7389
   8  -4  -7 94.0262  8.3091
  -7   4   7 722.956  24.642
   7  -4  -7 681.465  33.931
  -6   4   7 305.979  11.343
   6  -4  -7 301.001  11.016
  -5   4   7 230.647   6.326
   5  -4  -7 232.097   8.069
  -4   4   7 223.383   5.111
   4  -4  -7 235.053   6.968
  -3   4   7 343.158   7.425
   3  -4  -7 345.359  10.203
  -2   4   7 374.637   8.933
   2  -4  -7 365.310  12.890
  -1   4   7 407.640  10.697
   1  -4  -7 379.357  18.714
   0   4   7 861.970  26.349
   0  -4  -7 846.438  35.748
   1   4   7 723.722  19.548
   2   4   7 138.358   4.575
   3   4   7 25.9365  2.0244
   4   4   7 53.3615  2.6388
   5   4   7 -0.7071  3.6256
   6   4   7 -3.2495  3.7575
  -8   5   7 18.6857  3.9738
   8  -5  -7 21.6906  6.1112
  -7   5   7 225.466   8.767
   7  -5  -7 223.786  13.764
  -6   5   7 255.037  10.177
   6  -5  -7 249.543   9.134
  -5   5   7 524.131  14.540
   5  -5  -7 497.310  15.128
  -4   5   7 259.645   6.029
   4  -5  -7 262.706   9.414
  -3   5   7 332.159   7.254
   3  -5  -7 333.027  16.338
  -2   5   7 685.206  13.703
   2  -5  -7 680.119  35.407
  -1   5   7 17.7129  3.2456
   1  -5  -7 20.8291  3.6056
   0   5   7 908.508  31.069
   0  -5  -7 925.391  45.488
   1   5   7 315.289   8.812
   2   5   7 10.2479  2.2035
   3   5   7 18.3638  2.1643
   4   5   7 30.3479  2.4608
   5   5   7 4.13140 5.43615
  -8   6   7 18.1801  3.3792
   8  -6  -7 18.3542  5.6804
  -7   6   7 72.7902  4.8092
   7  -6  -7 73.7888  7.8192
  -6   6   7 31.4681  5.8611
   6  -6  -7 26.8379  3.7394
  -5   6   7 194.455   6.116
   5  -6  -7 166.581  11.830
  -4   6   7 11.0548  1.8056
   4  -6  -7 9.54276 2.72097
  -3   6   7 -0.9576  1.4963
   3  -6  -7 0.08637 2.52081
  -2   6   7 164.460   4.260
   2  -6  -7 169.156  10.044
  -1   6   7 85.0654  3.5591
   1  -6  -7 79.4196  5.5323
   0   6   7 23.1199  2.9751
   1   6   7 29.2601  2.3062
   2   6   7 257.560   7.650
   3   6   7 31.8328  2.4371
   4   6   7 59.2626  4.0816
   5   6   7 27.4524  5.9744
  -7   7   7 7.01135 3.30917
  -6   7   7 20.0200  3.4170
  -5   7   7 42.7251  3.0835
   5  -7  -7 32.4833  3.8955
  -4   7   7 0.59480 2.13201
  -3   7   7 148.884   3.864
   3  -7  -7 135.679   8.545
  -2   7   7 839.792  20.052
   2  -7  -7 811.408  38.651
  -1   7   7 23.8077  1.1423
   0   7   7 132.716   4.850
   1   7   7 68.5693  2.7938
   2   7   7 21.6237  2.0541
   3   7   7 31.3786  2.2536
   4   7   7 43.8221  3.1365
  -7   8   7 154.782   7.704
  -6   8   7 -2.7031  2.8462
  -5   8   7 266.252   9.634
  -4   8   7 10.9510  3.9396
  -3   8   7 4.93147 2.08370
   3  -8  -7 -1.9144  2.8012
  -2   8   7 127.301   3.900
  -1   8   7 549.058  15.266
   0   8   7 12.0886  2.6507
   1   8   7 66.7911  2.9086
   2   8   7 53.8174  2.8783
   3   8   7 21.9601  2.3920
   4   8   7 140.165   9.575
  -6   9   7 11.5331  3.2926
  -5   9   7 37.4903  4.6726
  -4   9   7 79.6235  5.1099
  -3   9   7 46.8724  2.9393
  -2   9   7 16.5040  2.7429
  -1   9   7 915.178  28.201
   0   9   7 3.07524 2.32402
   1   9   7 22.6960  2.3150
   2   9   7 71.3120  3.3410
   3   9   7 62.9423  3.6545
  -5  10   7 59.8583  4.7817
  -4  10   7 5.22361 3.19534
  -3  10   7 111.402   6.512
  -2  10   7 44.9947  4.4329
  -1  10   7 49.7443  5.0006
   0  10   7 7.05896 2.30318
   1  10   7 42.6945  3.4686
  -3  11   7 4.72285 2.99626
  -2  11   7 2.01935 2.89991
  -1  11   7 93.8074  6.1985
   2  13  -8 132.682   8.063
   1  13  -8 -1.4255  4.6679
   0  13  -8 155.573   9.478
   3  12  -8 60.4785  5.5313
   2  12  -8 55.2695  3.9683
   1  12  -8 -0.7246  2.5243
   0  12  -8 62.6507  4.2767
  -1  12  -8 5.99792 2.46359
  -2  12  -8 65.7821  6.5045
   5  11  -8 52.5330  6.9901
   4  11  -8 114.394   8.626
   3  11  -8 0.67162 1.82541
   2  11  -8 9.97889 2.89661
   1  11  -8 111.599   5.208
   0  11  -8 7.75435 2.97167
  -1  11  -8 100.899   5.632
  -2  11  -8 28.3350  4.8147
  -3  11  -8 67.6937  7.6720
   6  10  -8 11.3230  5.5648
   5  10  -8 4.88245 3.34741
   4  10  -8 6.73578 3.15326
   3  10  -8 5.47987 2.88055
   2  10  -8 -1.6181  1.6291
   1  10  -8 12.0048  2.0748
   0  10  -8 7.76202 1.80319
   1 -10   8 32.4911  4.0350
  -1  10  -8 33.6784  3.4150
  -2  10  -8 12.3448  5.3323
   3 -10   8 65.2762  5.0517
  -3  10  -8 61.8463  6.0511
   6   9  -8 5.79277 3.53335
   5   9  -8 52.2638  4.2767
  -4  -9   8 108.290   7.362
   4   9  -8 114.759   7.726
  -3  -9   8 87.1629  7.1377
   3   9  -8 109.956   7.194
  -2  -9   8 -2.7087  2.5070
   2   9  -8 -0.5334  2.2006
   1   9  -8 3.28587 1.92078
   0  -9   8 5.45620 3.19593
   0   9  -8 5.32151 1.49084
   1  -9   8 40.1220  4.5635
  -1   9  -8 41.5211  2.9407
   2  -9   8 101.221   6.684
  -2   9  -8 89.8158  6.8832
   3  -9   8 38.9991  4.6369
  -3   9  -8 44.6480  5.3250
   4  -9   8 4.23684 3.73080
   5  -9   8 65.0528  5.7765
   7   8  -8 -4.9214  5.4259
   6   8  -8 -2.1140  3.2347
   5   8  -8 83.7577  5.0741
  -4  -8   8 155.534  10.739
   4   8  -8 167.567   6.731
  -3  -8   8 14.2914  3.4279
   3   8  -8 14.9668  2.8662
  -2  -8   8 12.3474  3.7385
   2   8  -8 13.9454  2.5338
  -1  -8   8 198.684   9.284
   1   8  -8 218.924   8.013
   0  -8   8 199.964  11.436
   0   8  -8 185.007   7.260
   1  -8   8 10.5510  3.9476
  -1   8  -8 11.4378  2.0654
   2  -8   8 156.129   9.514
  -2   8  -8 152.300   6.000
   3  -8   8 556.871  25.096
  -3   8  -8 484.441  18.872
   4  -8   8 15.5422  4.2884
  -4   8  -8 10.4247  2.7995
   5  -8   8 12.3292  4.4225
   7   7  -8 6.39528 3.11064
   6   7  -8 23.1486  3.7740
  -5  -7   8 -1.5267  1.9339
   5   7  -8 -1.6626  2.6499
  -4  -7   8 586.594  31.162
   4   7  -8 583.845  20.159
  -3  -7   8 655.067  34.313
   3   7  -8 709.661  23.734
  -2  -7   8 11.9744  3.6475
   2   7  -8 7.33524 2.43764
  -1  -7   8 331.925  10.463
   1   7  -8 308.076   8.585
   0  -7   8 767.235  25.762
   0   7  -8 802.506  23.192
   1  -7   8 427.767  24.402
  -1   7  -8 421.729  11.819
   2  -7   8 1387.71  104.83
  -2   7  -8 1290.52   44.58
   3  -7   8 371.555  22.142
  -3   7  -8 337.122  12.078
   4  -7   8 84.2364  7.4143
  -4   7  -8 83.5283  3.9746
   5  -7   8 19.9729  4.7829
   6  -7   8 42.1402  5.8777
   8   6  -8 89.3946  8.5374
   7   6  -8 100.786   5.521
   6   6  -8 37.2537  4.1070
  -5  -6   8 28.4541  2.7855
   5   6  -8 21.4214  3.1952
  -4  -6   8 106.457   4.685
   4   6  -8 125.420   5.237
  -3  -6   8 2234.75  147.49
   3   6  -8 2176.74   72.29
  -2  -6   8 93.2216  4.6947
   2   6  -8 99.3156  3.6473
  -1  -6   8 555.869  18.519
   1   6  -8 538.673  15.229
   0  -6   8 1502.03   49.22
   0   6  -8 1594.82   39.02
   1  -6   8 369.302  22.242
  -1   6  -8 357.587  10.287
   2  -6   8 375.136  23.582
  -2   6  -8 343.251  12.119
   3  -6   8 2.70449 4.17845
  -3   6  -8 0.69710 1.58978
   4  -6   8 1.43176 4.45313
  -4   6  -8 -0.8618  1.5538
   5  -6   8 14.0713  4.7455
   6  -6   8 -3.4559  4.9807
   8   5  -8 131.070   9.843
   7   5  -8 49.8465  5.3017
   6   5  -8 321.095  11.112
  -5  -5   8 807.708  26.969
   5   5  -8 833.798  26.388
  -4  -5   8 50.2884  3.1117
   4   5  -8 57.7831  3.0219
  -3  -5   8 456.590  20.937
   3   5  -8 445.497  11.955
  -2  -5   8 405.247  14.976
   2   5  -8 418.769  11.266
  -1  -5   8 8.79119 2.40456
   1   5  -8 7.18268 1.54297
   0  -5   8 644.387  22.630
   0   5  -8 627.515  17.667
   1  -5   8 141.677   6.021
  -1   5  -8 149.545   4.448
   2  -5   8 76.1340  6.2988
  -2   5  -8 64.1430  2.4813
   3  -5   8 21.5871  4.8800
  -3   5  -8 21.4431  1.6171
   4  -5   8 91.0573  7.4954
  -4   5  -8 93.4002  4.1573
   5  -5   8 81.4552  7.2959
   6  -5   8 5.26906 3.97947
   8   4  -8 25.4523  3.7437
   7   4  -8 103.691   5.479
  -6  -4   8 11.6884  0.7066
   6   4  -8 7.12623 3.54533
  -5  -4   8 154.130   6.829
   5   4  -8 146.001   6.365
  -4  -4   8 170.794   6.832
   4   4  -8 170.999   4.759
  -3  -4   8 2.08719 1.77067
   3   4  -8 1.93541 1.61973
  -2  -4   8 1882.93   60.62
   2   4  -8 1820.54   48.31
  -1  -4   8 9.16015 2.39270
   1   4  -8 6.48010 1.77903
   0  -4   8 140.761   6.630
   0   4  -8 147.069   4.238
   1  -4   8 28.7846  3.5004
  -1   4  -8 35.7071  1.6709
   2  -4   8 488.630  17.929
  -2   4  -8 488.645  10.499
   3  -4   8 204.258   9.776
  -3   4  -8 183.862   5.239
   4  -4   8 3.38554 5.00376
  -4   4  -8 3.98020 1.18489
   5  -4   8 18.0748  5.6548
   6  -4   8 0.31247 5.49111
   8   3  -8 77.9385  5.0527
   7   3  -8 67.8402  4.5696
  -6  -3   8 6.76398 1.07013
   6   3  -8 13.4043  3.4629
  -5  -3   8 23.3210  2.3680
   5   3  -8 20.6417  2.3944
  -4  -3   8 8.24035 2.12928
   4   3  -8 8.26085 1.63992
  -3  -3   8 602.266  15.405
   3   3  -8 582.149  13.117
  -2  -3   8 458.360  10.224
   2   3  -8 441.827  11.807
  -1  -3   8 180.059   5.536
   1   3  -8 178.713   5.146
   0  -3   8 0.98317 1.79552
   0   3  -8 1.44539 1.02388
   1  -3   8 405.678  13.158
  -1   3  -8 413.502  10.595
   2  -3   8 681.538  20.949
  -2   3  -8 610.682  16.464
   3  -3   8 1.23197 3.41838
  -3   3  -8 1.05516 1.52852
   4  -3   8 50.5572  6.4952
  -4   3  -8 59.3549  2.1230
   5  -3   8 18.1569  5.7920
   6  -3   8 11.1338  4.4519
   9   2  -8 13.7465  6.2525
   8   2  -8 37.3832  4.5504
   7   2  -8 29.4993  3.6034
  -6  -2   8 129.070   3.967
   6   2  -8 123.871   5.652
  -5  -2   8 22.5141  3.1568
   5   2  -8 19.3102  2.3471
  -4  -2   8 68.2515  4.0384
   4   2  -8 62.7958  2.7312
  -3  -2   8 917.202  23.723
   3   2  -8 914.786  21.796
  -2  -2   8 37.3508  2.3189
   2   2  -8 39.0015  1.8126
  -1  -2   8 22.8547  1.9173
   1   2  -8 19.6987  1.5129
   0  -2   8 101.343   4.597
   0   2  -8 103.954   3.155
   1  -2   8 578.968  16.312
  -1   2  -8 600.448  18.572
   2  -2   8 117.418   5.273
  -2   2  -8 128.869   4.057
   3  -2   8 1195.76   69.62
  -3   2  -8 1122.00   40.51
   4  -2   8 30.4448  5.8713
  -4   2  -8 26.5361  1.9883
   5  -2   8 64.3786  6.1942
  -5   2  -8 63.1641  4.9909
   6  -2   8 32.6400  6.6864
   9   1  -8 83.4780  8.7216
   8   1  -8 191.302   7.637
  -7  -1   8 5.19358 1.05538
   7   1  -8 9.75804 3.68544
  -6  -1   8 86.8094  3.7354
   6   1  -8 84.4669  4.9390
  -5  -1   8 126.350   5.648
   5   1  -8 126.640   4.487
  -4  -1   8 54.7890  3.5607
   4   1  -8 53.1562  2.6076
  -3  -1   8 4.98736 2.17009
   3   1  -8 1.39260 1.38563
  -2  -1   8 732.321  21.002
   2   1  -8 703.572  17.413
  -1  -1   8 50.7194  2.3753
   1   1  -8 48.8241  2.1670
   0  -1   8 153.292   5.780
   0   1  -8 150.782   5.663
   1  -1   8 64.4008  3.6305
  -1   1  -8 57.9474  3.3536
   2  -1   8 322.633   8.456
  -2   1  -8 314.332   9.487
   3  -1   8 20.3487  5.6894
  -3   1  -8 20.5632  1.9387
  -4   1  -8 42.7132  3.6923
   5  -1   8 -0.7440  5.3804
  -5   1  -8 2.33839 2.68256
   6  -1   8 22.2878  4.9172
   9   0  -8 4.23496 4.21966
  -8   0   8 150.605   9.314
   8   0  -8 149.036   7.512
  -7   0   8 47.2715  3.0695
   7   0  -8 44.7125  3.6341
  -6   0   8 13.3893  2.5441
   6   0  -8 19.0945  3.5124
  -5   0   8 10.4364  1.9717
   5   0  -8 11.8834  2.1486
  -4   0   8 222.153   6.331
   4   0  -8 221.411   6.066
  -3   0   8 30.9145  2.8768
   3   0  -8 32.9881  1.8787
  -2   0   8 1220.47   32.00
   2   0  -8 1208.16   28.73
  -1   0   8 15.2376  1.5326
   1   0  -8 12.0993  1.4159
   0   0   8 233.339   8.522
   0   0  -8 239.003   8.178
   1   0   8 45.2695  3.2089
  -1   0  -8 41.2177  1.8599
   2   0   8 32.5723  3.2021
  -2   0  -8 28.4561  1.7683
   3   0   8 5.97369 2.14380
  -3   0  -8 5.83824 2.39831
   4   0   8 61.4693  6.8857
  -4   0  -8 53.0355  4.0566
   5   0   8 128.894   9.492
   6   0   8 22.8518  6.5021
  -9   1   8 4.83260 3.09575
   9  -1  -8 1.70967 4.20578
  -8   1   8 49.0710  6.0049
   8  -1  -8 43.2339  4.7982
  -7   1   8 62.5517  4.2002
   7  -1  -8 72.5363  4.9559
  -6   1   8 3.32954 2.65909
   6  -1  -8 5.20958 2.67093
  -5   1   8 3.90914 1.89265
   5  -1  -8 6.34951 1.76088
  -4   1   8 41.5556  4.5232
   4  -1  -8 45.4257  2.1880
  -3   1   8 301.855   8.729
   3  -1  -8 308.428   7.244
  -2   1   8 117.317   4.073
   2  -1  -8 117.824   3.911
  -1   1   8 5.95647 1.62906
   1  -1  -8 2.67698 1.19471
   0   1   8 3.36262 0.93642
   0  -1  -8 3.01149 0.97731
   1   1   8 273.451  10.246
  -1  -1  -8 280.630   7.887
   2   1   8 174.590   6.674
  -2  -1  -8 172.181   5.900
   3   1   8 738.099  23.167
  -3  -1  -8 740.588  35.488
   4   1   8 10.1279  2.3924
  -4  -1  -8 11.0503  2.5014
   5   1   8 -3.4683  3.8214
   6   1   8 -9.4727  5.8219
  -9   2   8 8.39052 4.42078
   9  -2  -8 4.86292 4.08562
  -8   2   8 196.357   7.164
   8  -2  -8 196.984   7.942
  -7   2   8 14.0710  2.5407
   7  -2  -8 16.3877  3.2268
  -6   2   8 41.2407  3.3703
   6  -2  -8 31.8618  3.3731
  -5   2   8 46.7241  2.4229
   5  -2  -8 46.8234  2.9733
  -4   2   8 20.6015  2.1235
   4  -2  -8 20.4552  2.5751
  -3   2   8 155.650   4.910
   3  -2  -8 161.552   5.146
  -2   2   8 2.19864 1.92625
   2  -2  -8 -0.5265  1.3033
  -1   2   8 283.933   7.732
   1  -2  -8 271.042   8.441
   0   2   8 696.291  17.681
   0  -2  -8 664.421  22.138
   1   2   8 325.145   7.626
  -1  -2  -8 319.999  10.386
   2   2   8 302.008  10.839
   3   2   8 0.22644 2.49937
  -3  -2  -8 0.15059 1.28889
   4   2   8 9.10127 2.44377
  -4  -2  -8 26.9674  8.4250
   5   2   8 1.74895 5.44483
   6   2   8 6.59613 6.11479
  -8   3   8 147.718   6.106
   8  -3  -8 168.251  10.776
  -7   3   8 59.9535  3.8058
   7  -3  -8 75.5284  6.8167
  -6   3   8 11.7975  2.9256
   6  -3  -8 12.3436  3.5437
  -5   3   8 4.82203 2.04740
   5  -3  -8 6.42000 2.24961
  -4   3   8 7.68205 1.61754
   4  -3  -8 13.7052  2.6890
  -3   3   8 80.6947  3.5158
   3  -3  -8 78.4187  3.9740
  -2   3   8 865.687  21.885
   2  -3  -8 875.238  24.557
  -1   3   8 7.22501 1.83678
   1  -3  -8 10.9667  2.5456
   0   3   8 476.999  13.352
   0  -3  -8 440.484  16.499
   1   3   8 694.107  17.081
  -1  -3  -8 647.460  36.338
   2   3   8 5.65416 1.33188
   3   3   8 28.2004  2.1660
   4   3   8 76.2033  4.1892
   5   3   8 90.6520  8.2800
  -8   4   8 167.902   7.035
   8  -4  -8 154.450  12.025
  -7   4   8 664.808  26.315
   7  -4  -8 658.327  33.922
  -6   4   8 83.3525  4.8730
   6  -4  -8 100.342   6.999
  -5   4   8 77.3154  3.1755
   5  -4  -8 88.4466  4.0306
  -4   4   8 69.5490  2.7477
   4  -4  -8 70.5957  3.8192
  -3   4   8 25.0799  1.7337
   3  -4  -8 23.6179  2.2099
  -2   4   8 138.451   4.808
   2  -4  -8 139.629   5.790
  -1   4   8 390.240  10.867
   1  -4  -8 400.751  21.342
   0   4   8 10.4243  1.7893
   0  -4  -8 10.0214  2.7609
   1   4   8 354.878  10.336
   2   4   8 285.483   8.658
   3   4   8 -0.7708  1.5003
   4   4   8 98.3096  5.4113
   5   4   8 80.2578  8.0103
  -8   5   8 85.4151  5.0809
   8  -5  -8 80.4483  6.8090
  -7   5   8 311.707  13.335
   7  -5  -8 306.441  21.232
  -6   5   8 21.2215  4.6157
   6  -5  -8 29.5940  4.9764
  -5   5   8 38.0708  2.7869
   5  -5  -8 38.3560  3.1310
  -4   5   8 28.5379  2.1987
   4  -5  -8 29.5459  2.7520
  -3   5   8 2.87325 1.51316
   3  -5  -8 -1.2100  2.8135
  -2   5   8 310.402   7.425
   2  -5  -8 299.644  13.223
  -1   5   8 1034.55   29.14
   1  -5  -8 1057.55   49.94
   0   5   8 -3.3987  2.5663
   0  -5  -8 3.53080 3.49238
   1   5   8 2.69618 1.96185
   2   5   8 -4.5829  1.6982
   3   5   8 25.2587  2.2678
   4   5   8 4.72315 2.72342
   5   5   8 54.9079  6.0760
   8  -6  -8 -5.0133  4.8248
  -7   6   8 66.9725  4.4997
   7  -6  -8 62.5885  6.6093
  -6   6   8 13.8673  3.2164
   6  -6  -8 21.2376  4.6844
  -5   6   8 16.5263  2.4941
   5  -6  -8 12.8580  3.1687
  -4   6   8 389.289   8.205
   4  -6  -8 401.303  20.869
  -3   6   8 97.1692  2.8468
   3  -6  -8 93.0567  6.1727
  -2   6   8 587.564  13.683
   2  -6  -8 581.884  30.195
  -1   6   8 84.7249  3.3469
   1  -6  -8 69.7962  5.4304
   0   6   8 189.462   7.750
   1   6   8 2.32514 1.89924
   2   6   8 17.0677  1.9515
   3   6   8 146.971   6.985
   4   6   8 12.0074  4.1719
  -7   7   8 47.8589  4.2590
  -6   7   8 3.88983 3.58149
  -5   7   8 15.7315  3.9153
   5  -7  -8 9.80550 3.35319
  -4   7   8 208.652   6.671
   4  -7  -8 198.809  11.318
  -3   7   8 129.073   4.107
   3  -7  -8 121.342   7.644
  -2   7   8 218.977   5.991
   2  -7  -8 215.148  11.859
  -1   7   8 220.993   7.053
   0   7   8 176.870   6.502
   1   7   8 7.91709 2.00342
   2   7   8 1.13125 1.82592
   3   7   8 1.90148 2.30271
   4   7   8 35.8238  6.1776
  -6   8   8 122.340   6.556
  -5   8   8 20.5314  3.7128
  -4   8   8 374.855  13.996
  -3   8   8 235.803   7.591
   3  -8  -8 226.060  11.687
  -2   8   8 593.191  16.847
  -1   8   8 256.771   7.800
   0   8   8 -0.8437  2.5451
   1   8   8 0.99585 1.56346
   2   8   8 10.8919  2.4466
   3   8   8 10.3798  2.5035
  -5   9   8 32.8121  4.0796
  -4   9   8 38.7194  4.8908
  -3   9   8 79.8850  5.0449
  -2   9   8 14.5876  2.5251
  -1   9   8 256.252   9.588
   0   9   8 75.2030  4.1743
   1   9   8 116.338   5.030
   2   9   8 20.8379  3.0207
  -4  10   8 45.2528  5.0303
  -3  10   8 126.631   7.188
  -2  10   8 1.84428 4.04937
  -1  10   8 65.8845  5.0812
   0  10   8 -0.7197  4.0726
   2  12  -9 88.7514  7.7150
   1  12  -9 211.765  11.637
   0  12  -9 10.8060  5.3273
  -1  12  -9 165.508  10.891
   3  11  -9 42.3471  5.7677
   2  11  -9 3.48160 4.02710
   1  11  -9 0.70583 3.77197
   0  11  -9 100.279   5.820
  -1  11  -9 79.7425  4.8686
  -2  11  -9 -0.8215  3.3516
   5  10  -9 45.5595  6.6615
   4  10  -9 17.6098  4.8056
   3  10  -9 6.38251 3.05805
   2  10  -9 4.89376 3.75001
   1  10  -9 56.4334  4.9613
   0  10  -9 12.5384  3.5448
   1 -10   9 34.1445  4.6058
  -1  10  -9 38.7587  4.3137
   2 -10   9 31.7973  4.6306
   3 -10   9 0.40901 3.37384
   6   9  -9 6.02408 3.97027
   5   9  -9 6.65781 2.77261
   4   9  -9 21.4717  2.8123
  -3  -9   9 10.7545  3.6071
   2   9  -9 143.781   8.486
   1   9  -9 15.1677  2.0771
   0  -9   9 39.4527  4.4821
   0   9  -9 29.4344  2.6291
   1  -9   9 0.11047 3.46217
  -1   9  -9 2.03841 1.82826
   2  -9   9 47.1485  5.7500
   3  -9   9 19.4372  4.2970
   4  -9   9 3.70079 3.98053
   7   8  -9 166.943  10.216
   6   8  -9 112.154   7.600
   5   8  -9 244.335  11.272
  -4  -8   9 78.8015  7.0062
   4   8  -9 87.1349  4.7758
  -3  -8   9 2.00243 3.22049
   3   8  -9 0.84443 2.46628
  -2  -8   9 15.9905  3.8913
   2   8  -9 12.9517  2.5645
  -1  -8   9 148.456   7.833
   1   8  -9 142.018   5.906
   0  -8   9 243.989  13.193
   0   8  -9 258.911   9.735
   1  -8   9 393.130  19.254
  -1   8  -9 354.288  14.643
   2  -8   9 -0.9700  4.0545
  -2   8  -9 1.93681 1.74013
   3  -8   9 123.389   8.384
  -3   8  -9 104.431   4.944
   4  -8   9 214.625  11.773
   5  -8   9 32.5242  5.5479
   7   7  -9 128.233   9.559
   6   7  -9 154.683   7.743
  -5  -7   9 14.1695  2.6012
   5   7  -9 12.4317  3.5063
  -4  -7   9 304.825  22.665
   4   7  -9 360.897  11.196
  -3  -7   9 298.096  15.628
   3   7  -9 320.125  16.124
  -2  -7   9 758.641  25.059
   2   7  -9 722.608  27.742
  -1  -7   9 115.121   5.004
   1   7  -9 114.886   4.535
   0  -7   9 108.172   7.257
   0   7  -9 107.196   4.662
   1  -7   9 853.811  36.989
  -1   7  -9 840.086  24.939
   2  -7   9 78.9987  6.5555
  -2   7  -9 75.0791  3.1800
   3  -7   9 37.7066  5.8124
  -3   7  -9 33.1496  2.5476
   4  -7   9 34.9942  6.6346
   5  -7   9 34.7614  6.9593
   7   6  -9 25.4803  5.5715
   6   6  -9 214.664   8.628
  -5  -6   9 713.415  52.375
   5   6  -9 759.928  24.775
  -4  -6   9 33.2939  3.6854
   4   6  -9 32.9563  3.5217
  -3  -6   9 640.355  31.606
   3   6  -9 733.698  30.346
  -2  -6   9 215.614  10.178
   2   6  -9 212.156   7.776
  -1  -6   9 406.900  12.815
   1   6  -9 403.160  13.498
   0  -6   9 642.576  35.059
   0   6  -9 611.316  18.027
   1  -6   9 15.6519  4.0207
  -1   6  -9 20.2087  1.7418
   2  -6   9 4.83357 4.90870
  -2   6  -9 6.77725 1.13935
   3  -6   9 42.9637  5.9980
  -3   6  -9 44.4166  2.6878
   4  -6   9 -1.3072  4.8165
   5  -6   9 51.0802  5.4368
   8   5  -9 15.0095  4.5007
   7   5  -9 32.8018  3.8126
  -6  -5   9 157.968   8.456
   6   5  -9 166.477   7.671
  -5  -5   9 797.595  35.067
   5   5  -9 835.714  27.687
  -4  -5   9 1.63204 2.08612
   4   5  -9 1.90518 2.72835
  -3  -5   9 316.130  11.844
   3   5  -9 320.035   9.922
  -2  -5   9 1785.74   63.69
   2   5  -9 1800.64   45.34
  -1  -5   9 212.645   8.392
   1   5  -9 202.190   6.143
   0  -5   9 191.406   7.239
   0   5  -9 196.687   5.740
   1  -5   9 2.09745 4.94610
  -1   5  -9 4.92460 1.37082
   2  -5   9 7.05779 4.80622
  -2   5  -9 7.38137 1.14627
   3  -5   9 130.914  11.076
  -3   5  -9 112.852   3.593
   4  -5   9 11.3841  3.7192
   5  -5   9 76.3124  7.2638
   6  -5   9 4.63483 5.46455
   8   4  -9 12.2047  3.2823
   7   4  -9 313.667  11.334
  -6  -4   9 47.2523  3.1673
   6   4  -9 41.7756  3.7147
  -5  -4   9 45.5149  2.9799
   5   4  -9 53.5892  4.0511
  -4  -4   9 1336.86   39.89
   4   4  -9 1369.41   39.12
  -3  -4   9 52.5195  2.8945
   3   4  -9 53.6057  2.5617
  -2  -4   9 625.466  19.099
   2   4  -9 604.700  15.504
  -1  -4   9 964.984  29.013
   1   4  -9 968.407  26.287
   0  -4   9 172.691   7.046
   0   4  -9 175.517   5.337
   1  -4   9 35.5203  5.9360
  -1   4  -9 39.9027  1.7581
   2  -4   9 5.34288 3.60843
  -2   4  -9 8.59500 2.04554
   3  -4   9 145.970   9.459
  -3   4  -9 138.710   7.253
   4  -4   9 -1.1142  3.3928
  -4   4  -9 0.41092 0.21533
   5  -4   9 5.58334 3.99268
   6  -4   9 15.6520  4.6690
   8   3  -9 2.42768 2.90503
   7   3  -9 25.8876  3.2459
  -6  -3   9 257.266  13.443
   6   3  -9 263.543   8.766
  -5  -3   9 2.92035 2.04942
   5   3  -9 -1.3549  2.9651
  -4  -3   9 1160.89   28.23
   4   3  -9 1162.90   35.34
  -3  -3   9 383.290   8.748
   3   3  -9 368.799   8.913
  -2  -3   9 5.18730 1.66496
   2   3  -9 2.64548 1.47804
  -1  -3   9 9.94949 2.66733
   1   3  -9 15.0140  1.8236
   0  -3   9 603.211  21.061
   0   3  -9 600.427  16.214
   1  -3   9 530.349  16.720
  -1   3  -9 521.587  17.716
  -2   3  -9 36.3445  2.5161
   3  -3   9 28.0863  5.6034
  -3   3  -9 17.3226  2.0061
   4  -3   9 13.2444  5.4998
  -4   3  -9 12.1443  1.8677
   5  -3   9 55.7681  7.2078
   6  -3   9 57.3378  6.5137
   8   2  -9 2.82532 3.03477
  -7  -2   9 167.606   7.337
   7   2  -9 164.186   7.485
  -6  -2   9 153.112   4.988
   6   2  -9 150.287   6.564
  -5  -2   9 490.580  17.929
   5   2  -9 509.760  16.553
  -4  -2   9 464.602  14.295
   4   2  -9 461.183  14.040
  -3  -2   9 25.6439  2.2806
   3   2  -9 17.4894  1.7280
  -2  -2   9 32.2588  2.6604
   2   2  -9 34.2286  1.8648
  -1  -2   9 921.206  30.936
   1   2  -9 888.196  25.752
   0  -2   9 910.669  22.980
   0   2  -9 904.452  26.948
   1  -2   9 191.495   6.005
  -1   2  -9 184.479   7.118
   2  -2   9 249.582  12.227
  -2   2  -9 225.437   7.999
   3  -2   9 3.05816 5.14635
  -3   2  -9 0.95279 1.77210
   4  -2   9 116.278   8.624
  -4   2  -9 96.5307  4.1503
   5  -2   9 -2.5667  4.0575
   6  -2   9 16.5599  6.3991
   9   1  -9 48.6569  6.5031
   8   1  -9 117.102   6.478
  -7  -1   9 121.453   4.914
   7   1  -9 105.171   5.586
  -6  -1   9 221.080   7.960
   6   1  -9 198.686   7.700
  -5  -1   9 507.070  21.396
   5   1  -9 544.748  17.897
  -4  -1   9 344.630   9.719
   4   1  -9 354.460  10.196
  -3  -1   9 34.7930  3.0681
   3   1  -9 34.7232  2.0443
  -2  -1   9 31.5884  2.1435
   2   1  -9 26.7607  1.7871
  -1  -1   9 4.15920 1.30901
   1   1  -9 9.80010 2.48877
   0  -1   9 0.62976 3.29229
   0   1  -9 1.04951 2.23223
   1  -1   9 1548.65   50.55
  -1   1  -9 1470.25   39.49
   2  -1   9 527.892  17.322
  -2   1  -9 506.020  17.576
   3  -1   9 116.863   8.294
  -3   1  -9 96.7750  4.3594
   4  -1   9 -6.1257  3.8628
  -4   1  -9 0.18558 2.45368
   5  -1   9 44.7119  7.1106
   6  -1   9 -1.3581  6.0387
   9   0  -9 7.34851 5.75066
  -8   0   9 8.57775 3.92509
   8   0  -9 9.71983 3.40124
  -7   0   9 -1.6681  1.9282
   7   0  -9 6.56829 3.56573
  -6   0   9 274.146   9.983
   6   0  -9 272.518   9.384
  -5   0   9 8.72284 2.41273
   5   0  -9 5.82563 2.36848
  -4   0   9 238.174   7.479
   4   0  -9 242.153   6.600
  -3   0   9 42.9599  2.6047
   3   0  -9 37.8037  1.9300
  -2   0   9 89.5880  3.6772
   2   0  -9 94.9065  3.1773
  -1   0   9 342.215   9.742
   1   0  -9 339.405   9.809
   0   0   9 209.700   7.500
   0   0  -9 206.520   7.256
   1   0   9 52.0774  3.6983
  -1   0  -9 46.9439  2.3736
   2   0   9 76.6112  4.3573
  -2   0  -9 73.5268  3.3902
   3   0   9 8.85385 2.32111
  -3   0  -9 11.2316  2.3096
   4   0   9 6.24599 5.46379
  -4   0  -9 7.95424 2.53753
   5   0   9 17.6888  6.3361
  -8   1   9 8.50970 5.32171
   8  -1  -9 0.85568 2.58119
  -7   1   9 72.3289  4.6909
   7  -1  -9 75.1813  4.6743
  -6   1   9 0.03312 2.29134
   6  -1  -9 7.46697 2.31769
  -5   1   9 138.032   4.814
   5  -1  -9 148.590   6.136
  -4   1   9 140.713   4.909
   4  -1  -9 147.994   4.529
  -3   1   9 411.084  11.757
   3  -1  -9 396.918  10.860
  -2   1   9 13.3631  2.0149
   2  -1  -9 16.1737  2.1509
  -1   1   9 97.1862  3.5570
   1  -1  -9 98.9790  3.4107
   0   1   9 43.0141  4.1000
   0  -1  -9 49.8074  1.6103
   1   1   9 19.7797  3.6221
  -1  -1  -9 24.4280  0.9427
   2   1   9 10.3491  2.5554
  -2  -1  -9 6.00929 1.28831
   3   1   9 56.4677  3.7811
  -3  -1  -9 65.3467  3.5474
   4   1   9 30.5817  2.6577
   5   1   9 10.7051  4.4797
  -8   2   9 8.70934 5.39102
   8  -2  -9 1.67264 3.82120
  -7   2   9 28.2190  3.0563
   7  -2  -9 24.7436  4.3324
  -6   2   9 144.447   5.868
   6  -2  -9 147.213   9.459
  -5   2   9 210.212   6.296
   5  -2  -9 242.766  11.445
  -4   2   9 42.0141  3.1432
   4  -2  -9 44.9774  2.9746
  -3   2   9 85.3785  3.5167
   3  -2  -9 89.6087  6.1151
  -2   2   9 432.439  12.038
   2  -2  -9 434.949  12.722
  -1   2   9 14.3883  2.0504
   1  -2  -9 15.9444  1.1480
   0   2   9 719.396  19.335
   0  -2  -9 717.510  25.232
   1   2   9 453.839  15.794
  -1  -2  -9 436.912  20.558
   2   2   9 116.053   5.325
   3   2   9 3.99688 2.65642
   4   2   9 18.8263  6.0500
   5   2   9 8.95630 5.99947
  -8   3   9 48.9658  3.7653
   8  -3  -9 47.4284  6.9048
  -7   3   9 0.91802 2.45595
   7  -3  -9 -2.9113  4.8102
  -6   3   9 -4.3627  3.4286
   6  -3  -9 -2.2339  2.8288
  -5   3   9 29.3778  2.3912
   5  -3  -9 27.9012  4.3157
  -4   3   9 5.46264 2.01828
  -3   3   9 43.2897  3.0103
   3  -3  -9 50.3804  2.8958
  -2   3   9 200.330   6.336
   2  -3  -9 217.556   7.867
  -1   3   9 28.5906  2.7187
   1  -3  -9 24.3162  3.1622
   0   3   9 344.154   9.048
   0  -3  -9 321.598  18.290
   1   3   9 231.407   6.120
   2   3   9 19.4502  3.0098
   3   3   9 100.105   5.486
   4   3   9 -7.1339  5.5679
   5   3   9 6.74001 4.43386
  -8   4   9 136.359   6.657
   8  -4  -9 147.765  10.635
  -7   4   9 44.9403  4.3493
   7  -4  -9 36.9768  5.8753
  -6   4   9 39.6842  3.6078
   6  -4  -9 36.7730  4.2329
  -5   4   9 35.0405  3.2062
   5  -4  -9 35.9725  4.3527
  -4   4   9 315.804   7.239
   4  -4  -9 325.645  11.941
  -3   4   9 146.922   4.350
   3  -4  -9 149.218   5.891
  -2   4   9 713.103  18.728
   2  -4  -9 657.098  36.089
  -1   4   9 43.7751  2.7212
   1  -4  -9 48.7340  4.3545
   0   4   9 7.22033 1.88850
   1   4   9 91.5496  2.9994
   2   4   9 156.910   5.027
   3   4   9 157.144   7.461
   4   4   9 4.18286 4.07648
  -8   5   9 9.73292 3.84716
   8  -5  -9 5.97390 5.14609
  -7   5   9 383.365  13.587
   7  -5  -9 364.652  20.175
  -6   5   9 0.43806 3.43497
   6  -5  -9 -0.0977  3.8919
  -5   5   9 39.5862  3.0107
   5  -5  -9 45.2180  4.5320
  -4   5   9 23.9117  1.9457
   4  -5  -9 21.4673  3.1221
  -3   5   9 317.012   7.509
   3  -5  -9 284.627  15.778
  -2   5   9 11.5516  2.0415
   2  -5  -9 6.25446 3.42325
  -1   5   9 25.5410  2.7821
   0   5   9 118.744   4.686
   1   5   9 6.29419 1.90084
   2   5   9 62.5899  4.4121
   3   5   9 147.737   6.923
   4   5   9 8.01518 4.20301
  -7   6   9 3.14190 2.93123
   7  -6  -9 -2.9811  3.2058
  -6   6   9 16.5455  3.8591
   6  -6  -9 12.6847  4.2565
  -5   6   9 54.6279  4.8122
  -4   6   9 66.9012  3.5246
   4  -6  -9 53.7366  5.0398
  -3   6   9 212.910   5.550
   3  -6  -9 183.685  10.333
  -2   6   9 155.096   4.799
  -1   6   9 33.0042  2.6339
   0   6   9 22.1889  2.2877
   1   6   9 179.771   6.103
   2   6   9 1.85616 3.22936
   3   6   9 164.058   7.221
  -6   7   9 54.9019  4.1011
  -5   7   9 -0.9137  2.6135
  -4   7   9 22.7979  2.7320
   4  -7  -9 16.2855  3.4122
  -3   7   9 10.4721  3.0650
   3  -7  -9 17.5213  3.5999
  -2   7   9 38.7728  2.5756
  -1   7   9 127.297   4.598
   0   7   9 112.823   4.867
   1   7   9 267.990   6.981
   2   7   9 17.2226  2.5144
   3   7   9 12.8331  2.6384
  -6   8   9 67.5520  5.4303
  -5   8   9 192.150   8.640
  -4   8   9 178.530   6.620
  -3   8   9 56.3278  4.1064
  -2   8   9 81.1216  4.2324
  -1   8   9 13.7704  2.8221
   0   8   9 9.11288 2.69723
   1   8   9 16.3040  3.1378
   2   8   9 74.8422  4.3190
  -4   9   9 48.6442  5.1815
  -3   9   9 417.005  15.830
  -2   9   9 6.77163 3.55359
  -1   9   9 186.590   6.830
   0   9   9 -0.9552  2.7211
   2  11 -10 72.6549  6.4852
   1  11 -10 260.242  13.004
   0  11 -10 112.833   7.761
   1 -11  10 136.683   9.233
   5  10 -10 5.35132 5.39250
   4  10 -10 46.8746  3.7110
   3  10 -10 4.04413 3.04891
   2  10 -10 47.9089  4.5135
   1  10 -10 26.5243  3.4947
   0 -10  10 24.9869  5.1627
   0  10 -10 37.2842  4.3034
   1 -10  10 2.07147 3.59094
  -1  10 -10 2.53218 2.96600
   2 -10  10 20.1333  4.4290
  -2  10 -10 23.2643  3.5293
   3 -10  10 36.5779  4.8593
   6   9 -10 3.93697 3.63117
   5   9 -10 4.79913 2.66261
   4   9 -10 6.16717 3.17716
   3   9 -10 -0.4016  3.4769
   2   9 -10 30.9748  3.6960
  -1  -9  10 88.4380  6.3216
   1   9 -10 71.1884  5.5158
   0  -9  10 64.2439  6.5148
   0   9 -10 63.4061  4.8757
   1  -9  10 91.2053  7.3426
  -1   9 -10 122.801   9.652
   2  -9  10 -1.1463  3.9666
  -2   9 -10 0.61473 2.19639
   3  -9  10 53.4558  6.6866
   4  -9  10 -3.8042  4.1806
   6   8 -10 3.35697 2.45773
   5   8 -10 -0.9486  3.0585
  -4  -8  10 69.8883  6.0146
   4   8 -10 68.1948  4.4475
  -3  -8  10 32.3149  4.3169
   3   8 -10 32.9272  3.8664
   2   8 -10 0.65527 2.08759
  -1  -8  10 64.0375  5.9333
   1   8 -10 62.0825  4.8395
   0  -8  10 14.4918  4.5570
   0   8 -10 17.6642  3.4259
   1  -8  10 6.45160 4.48535
  -1   8 -10 5.21421 2.27619
   2  -8  10 2.72510 4.51542
  -2   8 -10 2.79790 1.90422
   3  -8  10 17.7573  4.9256
  -3   8 -10 15.7579  2.3048
   4  -8  10 18.2479  5.4057
   7   7 -10 46.5193  6.9932
   6   7 -10 157.895   7.717
   5   7 -10 172.362   7.928
  -4  -7  10 1.16818 2.90235
   4   7 -10 6.36524 2.60026
  -3  -7  10 1.61311 3.45940
   3   7 -10 -1.9231  3.3481
  -2  -7  10 77.8742  7.3374
   2   7 -10 95.9655  6.6602
  -1  -7  10 288.252  18.451
   1   7 -10 296.377  15.300
   0  -7  10 159.221   9.049
   0   7 -10 132.790   8.304
   1  -7  10 27.4186  5.3881
  -1   7 -10 15.9263  2.3023
   2  -7  10 33.2874  5.5882
  -2   7 -10 36.2948  2.1356
   3  -7  10 34.4228  6.0154
  -3   7 -10 32.8298  2.7142
   4  -7  10 9.25769 5.23828
   7   6 -10 36.4952  4.0585
   6   6 -10 418.199  15.947
  -5  -6  10 334.846  22.486
   5   6 -10 355.963  12.075
  -4  -6  10 194.067  12.179
   4   6 -10 233.276   8.018
  -3  -6  10 169.488  11.821
   3   6 -10 192.107   9.252
  -2  -6  10 405.725  15.770
   2   6 -10 411.893  22.284
  -1  -6  10 36.5073  5.7501
   1   6 -10 36.6594  3.3691
   0  -6  10 161.764   9.826
   0   6 -10 166.790   9.135
   1  -6  10 13.1395  5.4531
  -1   6 -10 15.1693  1.6662
   2  -6  10 64.7194  6.8018
  -2   6 -10 60.8280  2.8670
   3  -6  10 68.2026  5.8936
  -3   6 -10 58.1931  2.5588
   4  -6  10 77.5995  7.4020
   5  -6  10 8.68096 5.47966
   8   5 -10 32.4131  6.5200
   7   5 -10 11.2607  3.2449
   6   5 -10 13.1190  3.5505
  -5  -5  10 272.860  14.966
   5   5 -10 276.840   9.842
  -4  -5  10 578.737  22.215
   4   5 -10 654.472  23.023
  -3  -5  10 118.013   5.272
   3   5 -10 119.811   6.315
  -2  -5  10 63.7075  4.3168
   2   5 -10 60.2814  4.3477
  -1  -5  10 35.9978  6.3149
   1   5 -10 40.4391  3.1605
   0  -5  10 162.409   9.455
   0   5 -10 133.519   6.535
   1  -5  10 124.985   9.470
  -1   5 -10 127.912   4.801
   2  -5  10 19.7395  5.6761
  -2   5 -10 14.4046  0.6263
   3  -5  10 235.459  14.295
  -3   5 -10 210.659  11.791
   4  -5  10 7.31241 5.55390
   5  -5  10 33.7171  5.1623
   8   4 -10 28.6314  5.1328
   7   4 -10 -1.5982  3.5168
   6   4 -10 43.6190  4.2034
  -5  -4  10 1.36430 1.94040
   5   4 -10 -0.6836  2.0921
  -4  -4  10 288.084  12.590
   4   4 -10 313.285  10.222
  -3  -4  10 253.243   8.802
   3   4 -10 271.899   9.136
  -2  -4  10 56.6206  3.7875
   2   4 -10 63.5050  4.0497
  -1  -4  10 26.3676  3.3123
   1   4 -10 29.8961  2.1609
   0  -4  10 1.53685 5.64962
   0   4 -10 -2.3160  1.2171
   1  -4  10 508.457  21.543
  -1   4 -10 436.968  25.037
   2  -4  10 242.834  14.746
  -2   4 -10 259.777   9.553
   3  -4  10 26.5843  5.8747
  -3   4 -10 28.8661  2.4274
   4  -4  10 25.5851  5.9871
   5  -4  10 4.92013 5.60196
   8   3 -10 22.2459  4.8854
   7   3 -10 4.03806 2.80615
  -6  -3  10 96.7869  6.0511
   6   3 -10 95.9033  5.0077
  -5  -3  10 8.33242 2.13635
   5   3 -10 8.17485 3.06637
  -4  -3  10 -0.9139  2.0520
   4   3 -10 0.60468 1.83654
  -3  -3  10 457.015  11.289
   3   3 -10 458.276  14.828
  -2  -3  10 138.796   5.376
   2   3 -10 142.198   5.930
  -1  -3  10 94.4027  4.4334
   1   3 -10 102.320   5.048
   0  -3  10 664.655  28.847
   0   3 -10 615.362  29.656
   1  -3  10 20.4110  5.8758
  -1   3 -10 24.9477  3.7447
   2  -3  10 21.3635  5.5643
  -2   3 -10 22.6182  2.3986
   3  -3  10 44.6243  6.1643
  -3   3 -10 33.4712  2.5618
   4  -3  10 17.8704  4.5254
   5  -3  10 71.5519  8.0456
   8   2 -10 12.9901  3.4127
  -7  -2  10 11.5792  1.9104
   7   2 -10 8.34943 3.62780
  -6  -2  10 284.284  12.424
   6   2 -10 303.689  10.253
  -5  -2  10 501.311  17.468
   5   2 -10 533.573  19.538
  -4  -2  10 13.8573  2.8249
   4   2 -10 13.7643  2.7465
  -3  -2  10 94.3594  3.8397
   3   2 -10 92.4329  4.1071
  -2  -2  10 50.2430  2.5864
   2   2 -10 46.7390  2.3498
  -1  -2  10 148.127   6.244
   1   2 -10 129.025   5.163
   0  -2  10 308.175  11.511
   0   2 -10 281.492  15.287
   1  -2  10 692.416  20.712
  -1   2 -10 673.611  31.913
   2  -2  10 5.50339 5.39202
  -2   2 -10 11.4291  2.0066
   3  -2  10 8.59555 5.24746
  -3   2 -10 3.90543 1.82651
   4  -2  10 41.0561  5.3519
   5  -2  10 9.08881 6.16227
   8   1 -10 218.674   8.790
  -7  -1  10 2.37079 2.18959
   7   1 -10 5.09626 3.59654
  -6  -1  10 356.810  12.740
   6   1 -10 346.116  11.633
  -5  -1  10 9.92124 3.06957
   5   1 -10 12.6974  2.6245
  -4  -1  10 249.996   7.903
   4   1 -10 246.620   8.432
  -3  -1  10 136.352   4.761
   3   1 -10 149.646   5.260
  -2  -1  10 253.473   7.717
   2   1 -10 249.821   6.768
  -1  -1  10 8.30725 4.01486
   1   1 -10 8.06570 3.68311
   0  -1  10 226.887   8.393
   0   1 -10 206.448  12.092
   1  -1  10 771.458  23.511
  -1   1 -10 726.153  24.259
   2  -1  10 22.1078  3.2757
  -2   1 -10 13.7451  1.9415
   3  -1  10 126.489   8.183
  -3   1 -10 120.492   5.454
   4  -1  10 -1.9705  5.5058
   5  -1  10 25.0130  6.7166
  -8   0  10 352.506  17.144
   8   0 -10 331.964  13.735
  -7   0  10 266.035  10.207
   7   0 -10 271.646  11.633
  -6   0  10 37.9393  3.4332
   6   0 -10 26.2762  3.7138
  -5   0  10 93.1553  5.3391
   5   0 -10 104.954   4.874
  -4   0  10 342.678   9.948
   4   0 -10 350.667  11.799
  -3   0  10 4.87260 2.16064
   3   0 -10 7.33286 2.13927
  -2   0  10 0.59923 2.09396
   2   0 -10 5.82918 2.31558
  -1   0  10 59.7166  2.8486
   1   0 -10 64.3918  3.1407
   0   0  10 295.061  11.031
   0   0 -10 299.023  10.679
   1   0  10 3.62918 2.72636
  -1   0 -10 1.94492 1.41886
   2   0  10 -0.5684  3.6975
  -2   0 -10 1.75911 1.49923
   3   0  10 3.49908 2.49944
  -3   0 -10 0.11194 1.85073
   4   0  10 45.6087  7.1026
   5   0  10 1.89956 5.95602
  -8   1  10 71.7976  7.7841
   8  -1 -10 79.4796  6.7787
  -7   1  10 15.2493  3.1943
   7  -1 -10 18.9043  3.8047
  -6   1  10 12.3697  3.4901
   6  -1 -10 14.5362  3.2453
  -5   1  10 78.3115  4.9199
   5  -1 -10 89.4435  4.4418
  -4   1  10 15.0417  3.1220
   4  -1 -10 21.1936  4.3543
  -3   1  10 103.356   4.057
   3  -1 -10 104.002   5.881
  -2   1  10 14.4162  2.1276
   2  -1 -10 11.6367  2.4665
  -1   1  10 328.092   8.910
   1  -1 -10 317.806  11.846
   0   1  10 25.2444  4.0142
   0  -1 -10 21.8399  0.9620
   1   1  10 254.606  10.920
  -1  -1 -10 230.248  12.108
   2   1  10 -1.9467  2.9407
  -2  -1 -10 -0.2953  2.8263
   3   1  10 25.0227  2.8806
   4   1  10 29.2901  5.7732
   5   1  10 3.27736 4.54421
  -8   2  10 1.53458 4.00006
   8  -2 -10 6.95996 5.34859
  -7   2  10 85.1345  4.8912
   7  -2 -10 85.4669  6.4554
  -6   2  10 8.28386 4.59205
   6  -2 -10 9.91097 4.47625
  -5   2  10 89.4985  4.2995
   5  -2 -10 100.271   6.580
  -4   2  10 36.0525  3.2117
   4  -2 -10 32.1523  3.8427
  -3   2  10 438.135  11.764
   3  -2 -10 439.359  21.698
  -2   2  10 200.317   6.321
   2  -2 -10 200.184   9.382
  -1   2  10 180.494   6.251
   0   2  10 46.2782  1.3406
   0  -2 -10 43.7781  4.3833
   1   2  10 6.13345 2.96721
  -1  -2 -10 0.90487 3.51269
   2   2  10 80.8100  4.8517
   3   2  10 146.473   7.274
   4   2  10 17.5883  6.6551
  -8   3  10 70.5945  8.0948
   8  -3 -10 70.4459  7.3525
  -7   3  10 3.85648 2.67627
   7  -3 -10 2.37780 3.30574
  -6   3  10 37.9448  4.0097
   6  -3 -10 30.9196  4.9336
  -5   3  10 155.214   6.636
   5  -3 -10 157.429   8.595
  -4   3  10 460.843  12.208
   4  -3 -10 453.759  20.889
  -3   3  10 10.5422  2.3445
   3  -3 -10 12.0274  2.6149
  -2   3  10 324.973   9.141
   2  -3 -10 340.076  17.602
  -1   3  10 33.6828  2.4321
   0   3  10 86.9375  3.5068
   1   3  10 60.4023  4.6059
   2   3  10 79.4048  4.8507
   3   3  10 8.11287 2.97692
   4   3  10 16.9318  6.3288
  -7   4  10 6.04413 2.91887
   7  -4 -10 0.94437 3.19731
  -6   4  10 12.8106  3.2493
   6  -4 -10 4.03400 3.93975
  -5   4  10 153.845   7.294
   5  -4 -10 159.468   8.875
  -4   4  10 2.15013 2.20561
   4  -4 -10 -0.8201  2.8829
  -3   4  10 10.2920  3.7322
   3  -4 -10 14.8775  2.1830
  -2   4  10 63.5396  3.2875
  -1   4  10 142.379   5.039
   0   4  10 10.7596  1.8558
   1   4  10 57.4721  4.2125
   2   4  10 143.715   6.960
   3   4  10 16.4910  3.0005
   4   4  10 35.7819  5.5263
  -7   5  10 6.97008 3.47348
   7  -5 -10 5.89686 4.53663
  -6   5  10 71.3105  5.4154
   6  -5 -10 73.8465  5.9740
  -5   5  10 13.4994  3.4498
   5  -5 -10 14.8046  3.4283
  -4   5  10 676.678  15.473
  -3   5  10 1.20134 1.82775
  -2   5  10 37.4810  2.8795
  -1   5  10 112.453   4.356
   0   5  10 112.074   5.579
   1   5  10 80.5938  5.4733
   2   5  10 29.8578  5.2857
   3   5  10 13.8455  3.3746
   7  -6 -10 9.63811 3.36133
  -6   6  10 152.479   7.283
  -5   6  10 43.1917  4.6790
  -4   6  10 40.2192  3.4430
  -3   6  10 9.18135 2.29697
  -2   6  10 -0.1562  1.7467
  -1   6  10 -0.4371  3.3412
   0   6  10 6.91196 3.55817
   1   6  10 75.3262  5.1359
   2   6  10 14.3033  3.5767
  -6   7  10 9.16705 4.03478
  -5   7  10 23.0247  3.3342
  -4   7  10 111.648   5.221
  -3   7  10 22.1963  2.9438
  -2   7  10 109.167   5.068
  -1   7  10 143.222   5.700
   0   7  10 9.72616 3.67011
   1   7  10 22.6321  2.9822
   2   7  10 49.8856  4.5091
  -5   8  10 2.91277 2.96830
  -4   8  10 43.7303  5.0094
  -3   8  10 282.620   9.554
  -2   8  10 114.608   4.930
  -1   8  10 112.913   5.410
   0   8  10 3.90691 2.95753
   4  10 -11 113.869   8.927
   3  10 -11 147.880  11.281
   2  10 -11 352.870  18.581
   1  10 -11 -0.5792  3.3402
   0 -10  11 69.1951  6.4268
   0  10 -11 77.2243  5.5348
   1 -10  11 2.47867 4.97254
   2 -10  11 8.17952 4.34757
   5   9 -11 46.2855  6.4604
   4   9 -11 176.760   8.827
   3   9 -11 -3.6029  3.5470
   2   9 -11 9.34418 3.49390
  -1  -9  11 4.70485 4.31733
   1   9 -11 9.11652 3.17632
   0  -9  11 34.7517  5.1677
   0   9 -11 26.3281  3.5033
  -1   9 -11 40.6310  3.9850
   2  -9  11 -1.6068  4.6702
   3  -9  11 68.7374  6.8377
   6   8 -11 11.3011  5.4019
   5   8 -11 13.2379  2.9206
   4   8 -11 38.5094  4.8292
   3   8 -11 12.1677  3.8551
  -2  -8  11 117.373   8.863
   2   8 -11 107.556   9.641
  -1  -8  11 2.09635 4.38170
   1   8 -11 0.63143 2.44251
   0  -8  11 30.0836  5.3334
   0   8 -11 21.9156  2.9957
   1  -8  11 3.87148 5.00401
  -1   8 -11 8.77989 2.52516
   2  -8  11 51.5766  6.2340
   3  -8  11 38.2714  6.4343
   6   7 -11 39.0979  3.8316
   5   7 -11 98.2853  5.7860
  -4  -7  11 66.4799  5.7003
   4   7 -11 85.3717  4.7838
   3   7 -11 4.50178 3.12185
  -2  -7  11 3.13901 4.66026
   2   7 -11 2.40367 2.70284
  -1  -7  11 23.7762  5.2696
   1   7 -11 26.9262  3.1674
   0  -7  11 -7.4670  5.1279
   0   7 -11 2.57587 1.91650
   1  -7  11 13.1605  5.4974
  -1   7 -11 14.9558  2.1925
   2  -7  11 6.92498 5.50222
   3  -7  11 5.53996 5.59329
   4  -7  11 49.6001  6.8249
   7   6 -11 88.3108  8.5021
   6   6 -11 3.67512 2.82454
   5   6 -11 4.34684 2.86787
  -4  -6  11 17.6571  3.7266
   4   6 -11 15.2286  4.9485
  -3  -6  11 28.8894  5.7099
   3   6 -11 40.8428  4.1278
  -2  -6  11 364.996  19.817
   2   6 -11 338.619  21.184
  -1  -6  11 108.620   7.724
   1   6 -11 102.499   6.396
   0  -6  11 229.298  12.926
   0   6 -11 229.677  11.092
   1  -6  11 5.71925 5.56491
  -1   6 -11 2.37309 1.48463
   2  -6  11 -2.9154  5.4753
   3  -6  11 58.6578  7.3161
   4  -6  11 141.312  10.018
   7   5 -11 581.696  29.164
   6   5 -11 106.484   5.719
  -5  -5  11 859.319  52.702
   5   5 -11 1019.72   34.80
  -4  -5  11 635.018  31.841
   4   5 -11 716.278  27.798
  -3  -5  11 208.229   8.353
   3   5 -11 243.829   9.275
  -2  -5  11 2.25617 5.03941
  -1  -5  11 12.7360  5.8002
   1   5 -11 19.6862  2.5404
   0  -5  11 -1.5909  5.6626
   0   5 -11 -0.1937  1.4208
   1  -5  11 1.12437 5.33897
   2  -5  11 5.11311 5.56749
  -2   5 -11 4.61955 2.98942
   3  -5  11 -3.2108  5.5123
   4  -5  11 -3.8904  4.0160
   7   4 -11 7.10219 3.65291
   6   4 -11 802.016  28.870
  -5  -4  11 17.5025  3.8666
   5   4 -11 19.4124  3.3555
  -4  -4  11 6.46624 2.15201
   4   4 -11 7.04141 3.14206
  -3  -4  11 2.63942 2.40793
   3   4 -11 -0.7881  2.1484
  -2  -4  11 132.847   8.422
   2   4 -11 146.366   8.714
  -1  -4  11 36.9619  5.1052
   1   4 -11 31.9570  2.6164
   0  -4  11 86.1524  8.1552
   0   4 -11 87.7300  4.0535
   1  -4  11 94.4330  8.1453
  -1   4 -11 83.0895  6.1346
   2  -4  11 19.7331  5.9330
  -2   4 -11 18.6681  3.3072
   3  -4  11 8.28783 4.32923
   4  -4  11 38.9458  7.0106
   8   3 -11 62.2277  6.5144
   7   3 -11 14.3989  3.1658
   6   3 -11 7.54234 3.27233
  -5  -3  11 86.0868  4.0979
   5   3 -11 99.0210  4.9644
  -4  -3  11 154.706   4.722
   4   3 -11 170.202   6.399
  -3  -3  11 503.665  14.234
   3   3 -11 496.413  17.577
  -2  -3  11 4.15078 3.34219
   2   3 -11 3.39004 1.90173
  -1  -3  11 673.450  22.003
   1   3 -11 671.147  31.541
   0  -3  11 69.3840  8.2234
   1  -3  11 15.6816  6.1160
  -1   3 -11 10.4376  3.3320
   2  -3  11 20.8648  5.9455
  -2   3 -11 27.6046  2.4204
   3  -3  11 3.39965 5.43509
   4  -3  11 -1.0493  5.7989
   8   2 -11 -0.1217  5.4106
   7   2 -11 17.5216  3.7834
  -6  -2  11 32.1343  3.1239
   6   2 -11 31.8175  3.3408
  -5  -2  11 118.496   9.455
   5   2 -11 115.646   5.325
  -4  -2  11 57.3225  3.3999
   4   2 -11 59.4151  5.4592
  -3  -2  11 335.014  10.076
   3   2 -11 373.359  11.757
  -2  -2  11 690.356  20.318
   2   2 -11 683.458  22.334
  -1  -2  11 17.2021  4.3649
   0  -2  11 20.3359  5.4603
   0   2 -11 19.1814  3.1934
   1  -2  11 43.4019  4.3142
  -1   2 -11 52.9886  3.0599
   2  -2  11 5.69204 5.58326
  -2   2 -11 4.60377 1.80081
   3  -2  11 93.8112  8.3481
   4  -2  11 55.8678  7.5499
  -8  -1  11 40.2014  6.8435
   8   1 -11 54.3383  6.8598
  -7  -1  11 234.947  10.982
   7   1 -11 231.591   8.557
  -6  -1  11 56.2039  6.4012
   6   1 -11 68.9482  4.4664
  -5  -1  11 -4.1862  6.1246
   5   1 -11 -1.1328  2.1866
  -4  -1  11 256.430   8.450
   4   1 -11 265.485   9.605
  -3  -1  11 0.12877 2.13093
   3   1 -11 -0.0367  3.0780
  -2  -1  11 35.6661  2.6429
   2   1 -11 41.3942  4.0938
  -1  -1  11 1251.94   43.75
   1   1 -11 1182.57   53.64
   0  -1  11 2.21495 3.08201
   1  -1  11 27.1454  6.1772
  -1   1 -11 32.0072  2.2920
   2  -1  11 13.3733  3.3529
  -2   1 -11 10.8683  1.8614
   3  -1  11 14.5750  5.8390
   4  -1  11 60.5219  7.7890
  -8   0  11 3.78430 4.12592
   8   0 -11 3.93591 5.30480
  -7   0  11 3.40071 2.96245
   7   0 -11 -0.7554  3.2944
  -6   0  11 521.351  18.537
   6   0 -11 537.296  17.441
  -5   0  11 40.4623  3.6590
   5   0 -11 44.5525  3.2419
  -4   0  11 291.308   9.271
   4   0 -11 295.070  10.111
  -3   0  11 140.543   5.241
   3   0 -11 149.158   8.303
  -2   0  11 35.9182  2.4486
  -1   0  11 916.076  29.763
   1   0 -11 935.259  46.842
   0   0  11 395.234  14.465
   0   0 -11 398.238  14.480
   1   0  11 407.680  14.231
  -1   0 -11 387.860  13.673
   2   0  11 3.70729 2.48780
  -2   0 -11 0.80190 2.96663
   3   0  11 8.83171 3.30037
   4   0  11 -1.5334  5.8781
  -8   1  11 32.7252  6.8213
   8  -1 -11 42.6033  5.3598
  -7   1  11 -4.5188  3.0106
   7  -1 -11 0.01005 2.67312
  -6   1  11 23.6059  4.0922
   6  -1 -11 25.3063  3.0179
  -5   1  11 155.738   7.018
   5  -1 -11 169.778   8.314
  -4   1  11 3.53628 2.57554
   4  -1 -11 5.55565 3.01463
  -3   1  11 0.79302 2.66619
   3  -1 -11 4.15922 2.95150
  -2   1  11 8.66416 2.07409
   2  -1 -11 9.81128 2.20364
  -1   1  11 31.9092  2.1023
   1  -1 -11 38.0225  2.4539
   0   1  11 25.7079  4.3467
   1   1  11 39.3501  4.2954
   2   1  11 37.5407  3.9696
   3   1  11 53.8337  4.0473
   4   1  11 314.073  18.523
  -7   2  11 50.2241  3.8861
   7  -2 -11 55.5814  6.2734
  -6   2  11 72.6575  4.9776
   6  -2 -11 91.1320  7.2817
  -5   2  11 19.3668  2.5650
   5  -2 -11 16.8104  3.8000
  -4   2  11 29.1853  2.8801
  -3   2  11 70.5028  3.5585
   3  -2 -11 71.5641  4.3842
  -2   2  11 73.5117  3.3449
   2  -2 -11 71.6341  4.0104
  -1   2  11 186.749   5.552
   0   2  11 41.9608  4.0795
   1   2  11 54.7076  4.6608
   2   2  11 72.4454  4.5590
   3   2  11 17.7599  3.3224
  -7   3  11 3.32784 2.77420
   7  -3 -11 -2.2742  4.2632
  -6   3  11 79.3609  5.2134
   6  -3 -11 90.1201  6.4632
  -5   3  11 15.9778  3.0823
  -4   3  11 142.777   6.592
   4  -3 -11 128.999   9.213
  -3   3  11 64.7497  3.4999
   3  -3 -11 66.9170  4.4612
  -2   3  11 45.7167  2.8930
  -1   3  11 74.8478  3.7283
   0   3  11 25.9915  5.9783
   1   3  11 34.6017  4.2922
   2   3  11 10.9355  3.6269
   3   3  11 13.2999  4.3281
  -7   4  11 -0.9508  3.2274
   7  -4 -11 1.04969 3.04755
  -6   4  11 156.827   6.822
   6  -4 -11 133.907  10.033
  -5   4  11 15.6576  3.0811
   5  -4 -11 16.6920  3.4384
  -4   4  11 155.079   5.012
   4  -4 -11 179.122   8.504
  -3   4  11 26.5617  3.3097
  -2   4  11 3.74679 2.02963
  -1   4  11 28.4270  3.7673
   0   4  11 11.6337  3.9974
   1   4  11 -1.0761  3.6554
   2   4  11 15.9997  3.2377
   3   4  11 44.1026  6.8672
  -6   5  11 0.46319 3.79713
   6  -5 -11 -3.4981  3.5030
  -5   5  11 34.1606  4.5172
   5  -5 -11 27.2968  4.0722
  -4   5  11 11.7984  2.9073
  -3   5  11 6.78148 1.92574
  -2   5  11 6.52252 2.98966
  -1   5  11 9.31032 2.79668
   0   5  11 420.076  14.121
   1   5  11 -1.0542  3.5768
   2   5  11 -1.6060  3.5803
  -6   6  11 100.921   5.624
  -5   6  11 2.44086 2.85007
  -4   6  11 0.33600 2.81308
  -3   6  11 13.4327  3.2233
  -2   6  11 37.8699  3.7516
  -1   6  11 26.3529  3.0918
   0   6  11 -1.0883  2.9762
   1   6  11 5.31841 3.10067
  -5   7  11 17.5042  5.9383
  -4   7  11 50.8382  3.8307
  -3   7  11 8.81390 3.09169
  -2   7  11 34.8110  3.4421
  -1   7  11 2.44567 2.81537
   0   7  11 8.01527 3.28424
  -2   8  11 0.44213 5.12015
   0 -10  12 127.953   8.637
   4   9 -12 94.2877  7.4192
   3   9 -12 4.28066 3.60736
   2   9 -12 12.0709  3.6942
  -1  -9  12 48.8610  6.2603
   1   9 -12 40.0307  4.1878
   0  -9  12 3.81859 4.88523
   0   9 -12 3.30905 2.48766
   1  -9  12 14.2506  5.3708
   2  -9  12 27.3458  5.8686
   5   8 -12 -1.8658  4.7981
   4   8 -12 18.2120  3.3085
   3   8 -12 4.90161 2.42151
  -2  -8  12 64.5136  7.2388
   2   8 -12 60.7427  4.9115
  -1  -8  12 -0.0854  4.7437
   1   8 -12 0.76348 2.44191
   0  -8  12 43.7405  5.2345
   0   8 -12 40.4201  3.4232
   1  -8  12 3.01485 5.52159
   2  -8  12 150.761   9.316
   6   7 -12 25.1295  5.8413
   5   7 -12 -0.9060  2.9062
   4   7 -12 8.14955 2.49621
   3   7 -12 118.324   7.988
  -2  -7  12 53.7721  6.6224
   2   7 -12 50.8849  4.3058
  -1  -7  12 9.77181 5.27158
   1   7 -12 9.34232 2.38263
   0  -7  12 162.346  12.662
   0   7 -12 156.842   9.821
   1  -7  12 236.825  13.530
   2  -7  12 193.207  12.934
   3  -7  12 78.5601  7.0135
   6   6 -12 89.8701  8.2558
   5   6 -12 32.4073  3.6309
   4   6 -12 58.1443  3.5341
  -3  -6  12 3.56853 3.62634
   3   6 -12 -0.6222  2.2724
   2   6 -12 48.5956  4.3779
  -1  -6  12 113.123  11.387
   1   6 -12 126.651   6.605
   0  -6  12 6.63118 5.79572
   1  -6  12 21.4087  6.5241
   2  -6  12 53.8880  6.0418
   3  -6  12 0.45264 5.97846
   7   5 -12 158.167  10.967
   6   5 -12 141.868   6.618
   5   5 -12 71.0789  4.4723
   4   5 -12 39.9425  3.4702
  -3  -5  12 13.9060  4.1850
   3   5 -12 10.7736  2.2013
  -2  -5  12 314.845  22.873
   2   5 -12 316.873  18.776
  -1  -5  12 2.51317 5.89824
   0  -5  12 -0.9558  5.5654
   1  -5  12 7.48401 6.08191
   2  -5  12 75.7135  8.2295
   3  -5  12 -3.6709  5.9864
   7   4 -12 469.843  30.882
   6   4 -12 17.2115  2.9552
  -5  -4  12 61.0376  5.0885
   5   4 -12 65.2374  4.2647
  -4  -4  12 -1.8624  3.0265
   4   4 -12 2.90449 2.45377
  -3  -4  12 10.5863  5.4953
   3   4 -12 7.91667 2.20401
  -2  -4  12 -0.4401  5.4160
   2   4 -12 3.11633 2.33274
  -1  -4  12 14.1748  5.9256
   1   4 -12 18.4901  1.9432
   0  -4  12 25.7725  6.5707
   1  -4  12 51.5726  7.2308
   2  -4  12 31.6277  5.5412
   3  -4  12 84.9107  8.6872
   7   3 -12 8.81851 5.35429
   6   3 -12 21.6589  2.8425
  -5  -3  12 4.96822 2.83533
   5   3 -12 8.42316 2.85154
  -4  -3  12 -4.3881  2.6424
   4   3 -12 -2.2618  2.2711
  -3  -3  12 4.36074 2.16798
   3   3 -12 3.51879 1.79084
  -2  -3  12 178.019   7.370
   2   3 -12 186.834   7.219
  -1  -3  12 67.5457  5.3693
   0  -3  12 246.436  13.422
   1  -3  12 3.75478 4.18776
  -1   3 -12 14.3876  2.7545
   2  -3  12 22.2229  6.6100
   3  -3  12 100.347   9.271
   4  -3  12 4.43193 6.11639
  -7  -2  12 2.38025 4.60440
   7   2 -12 0.88929 4.98709
  -6  -2  12 -9.7567  6.2800
   6   2 -12 3.17538 3.00579
  -5  -2  12 298.083  13.143
   5   2 -12 345.377  12.559
  -4  -2  12 2.49965 2.60291
   4   2 -12 -2.0783  2.2815
  -3  -2  12 99.8995  4.5533
   3   2 -12 106.620   4.824
  -2  -2  12 210.746   8.850
   2   2 -12 236.654  12.200
  -1  -2  12 124.338   6.616
   1   2 -12 131.985   8.029
   0  -2  12 16.1249  4.1034
   1  -2  12 50.7471  4.5816
  -1   2 -12 54.3027  5.5945
   2  -2  12 1.84360 4.04947
   3  -2  12 11.4850  4.6596
   4  -2  12 5.65567 4.47677
  -7  -1  12 134.964  10.656
   7   1 -12 147.566   9.572
  -6  -1  12 45.4379  7.5910
   6   1 -12 45.8917  3.8323
  -5  -1  12 46.2470  3.2711
   5   1 -12 45.0581  3.3153
  -4  -1  12 43.1395  3.1509
   4   1 -12 46.1052  3.2058
  -3  -1  12 72.8689  3.5945
   3   1 -12 74.4815  5.6711
  -2  -1  12 211.817   6.788
   2   1 -12 232.404  11.411
  -1  -1  12 316.696  12.806
   1   1 -12 322.137  15.566
   0  -1  12 3.67799 3.34517
   1  -1  12 66.7873  4.6349
   2  -1  12 7.82085 3.41091
   3  -1  12 24.7724  6.8659
  -7   0  12 6.24524 2.84791
   7   0 -12 6.87374 4.82184
  -6   0  12 1.96902 3.18397
   6   0 -12 1.26504 2.89212
  -5   0  12 6.26479 2.88015
   5   0 -12 5.09513 2.63362
  -4   0  12 -0.9366  2.4690
   4   0 -12 -0.6982  3.0585
  -3   0  12 110.436   4.533
   3   0 -12 118.462   6.506
  -2   0  12 45.0960  2.6759
   2   0 -12 52.9021  3.9894
  -1   0  12 207.895   8.652
   1   0 -12 200.933  10.995
   0   0  12 -3.0676  3.8714
   0   0 -12 2.00177 1.01557
   1   0  12 1.17628 2.55033
  -1   0 -12 1.13897 0.78178
   2   0  12 -0.1174  3.3581
   3   0  12 52.9879  7.7773
  -7   1  12 159.265   7.750
   7  -1 -12 164.308  10.189
  -6   1  12 264.412  10.195
   6  -1 -12 225.455  13.015
  -5   1  12 85.7072  5.1491
  -4   1  12 25.7720  2.8129
   4  -1 -12 23.1964  3.4726
  -3   1  12 13.7944  2.3434
   3  -1 -12 15.9797  2.9344
  -2   1  12 504.755  17.687
   2  -1 -12 503.252  24.082
  -1   1  12 103.746   6.236
   1  -1 -12 99.9495  5.7076
   0   1  12 50.6647  4.4339
   1   1  12 1.88322 3.10476
   2   1  12 68.9600  6.3995
   3   1  12 4.51530 4.61226
  -7   2  12 128.928   6.378
   7  -2 -12 136.239   8.724
  -6   2  12 3.22885 3.55494
   6  -2 -12 0.32656 3.74863
  -5   2  12 144.665   7.185
   5  -2 -12 161.529   9.928
  -4   2  12 1.02205 2.10660
   4  -2 -12 2.16847 2.45987
  -3   2  12 19.6282  4.4523
   3  -2 -12 18.6125  2.5328
  -2   2  12 7.54575 3.56443
  -1   2  12 63.9703  5.3808
   0   2  12 4.46458 3.31189
   1   2  12 344.811  13.289
   2   2  12 27.1301  3.6566
   3   2  12 20.9455  6.4927
   7  -3 -12 34.1809  5.4281
  -6   3  12 64.0266  4.6907
   6  -3 -12 62.8551  6.5410
  -5   3  12 -1.4892  3.0011
  -4   3  12 36.4320  4.6751
   4  -3 -12 46.1132  3.9005
  -3   3  12 2.57523 3.39062
   3  -3 -12 2.33756 1.69646
  -2   3  12 129.488   6.514
  -1   3  12 195.062   9.240
   0   3  12 4.40793 3.35892
   1   3  12 0.22391 3.84928
   2   3  12 5.90660 3.05782
  -6   4  12 4.01195 3.39355
   6  -4 -12 1.69243 3.49799
  -5   4  12 -0.0611  2.3971
   5  -4 -12 0.93936 3.17565
  -4   4  12 41.5069  3.3673
  -3   4  12 80.7974  5.6874
  -2   4  12 32.4877  4.6641
  -1   4  12 26.0876  4.5810
   0   4  12 122.658   6.359
   1   4  12 59.3725  5.0520
   2   4  12 3.71254 3.71063
  -5   5  12 72.5582  4.1796
  -4   5  12 11.3964  2.9938
  -3   5  12 3.60269 3.16484
  -2   5  12 5.70300 3.33720
  -1   5  12 0.51980 4.13889
   0   5  12 6.85662 4.10257
   1   5  12 15.6081  4.2441
  -4   6  12 3.79032 2.66755
  -3   6  12 59.3018  4.1707
  -2   6  12 219.185   8.088
  -1   6  12 -1.8517  2.6333
   0   6  12 27.1916  3.9525
  -1  -9  13 79.7773  7.6761
   0  -9  13 12.6463  5.6843
   4   8 -13 10.2213  4.9570
  -2  -8  13 78.5968  7.8657
   2   8 -13 82.2943  6.3078
  -1  -8  13 45.0262  5.6053
   0  -8  13 6.84293 4.19080
   1  -8  13 67.4926  7.8456
   5   7 -13 8.60546 5.26852
   4   7 -13 209.277  10.379
  -3  -7  13 1.19853 5.48276
   3   7 -13 2.40067 1.74335
  -2  -7  13 20.0246  5.8688
   2   7 -13 12.2411  2.7532
  -1  -7  13 56.8029  7.0741
   0  -7  13 77.4727  7.1188
   1  -7  13 4.82297 6.40438
   2  -7  13 154.881  11.124
   6   6 -13 -1.9316  5.0572
   5   6 -13 16.4840  5.0097
   4   6 -13 3.46844 2.51116
  -3  -6  13 4.42519 3.89171
   3   6 -13 3.78399 2.26763
  -2  -6  13 11.3825  5.8470
  -1  -6  13 164.861  15.034
   0  -6  13 165.180  11.337
   1  -6  13 106.502   9.498
   2  -6  13 0.50626 6.50080
   6   5 -13 74.8551  7.4685
   5   5 -13 53.3558  4.0881
   4   5 -13 25.2452  2.9385
  -3  -5  13 217.293  12.939
   3   5 -13 179.914   7.770
  -2  -5  13 95.4922  9.3643
   2   5 -13 104.895   6.159
  -1  -5  13 38.4739  7.0337
   0  -5  13 37.8942  7.3136
   1  -5  13 49.9445  8.1404
   2  -5  13 33.5510  5.8659
   6   4 -13 17.7273  5.5250
   5   4 -13 63.8172  4.0347
  -4  -4  13 1.60177 5.59023
   4   4 -13 4.61510 2.06210
  -3  -4  13 16.2598  6.2214
   3   4 -13 22.1360  2.4396
  -2  -4  13 111.833  11.000
   2   4 -13 128.826   5.652
  -1  -4  13 10.4585  4.5644
   0  -4  13 -0.7095  6.1155
   1  -4  13 15.0450  4.9956
   2  -4  13 60.7152  8.2863
   6   3 -13 36.8056  3.7769
   5   3 -13 2.67907 2.26678
  -4  -3  13 26.6630  4.1798
   4   3 -13 21.6360  3.9936
  -3  -3  13 3.49666 4.40665
   3   3 -13 5.39865 1.83681
  -2  -3  13 13.8527  5.0143
   2   3 -13 23.3994  1.9814
  -1  -3  13 15.3630  3.7338
   0  -3  13 5.42318 6.56274
   1  -3  13 4.52803 4.35703
   2  -3  13 -6.5531  6.6429
   3  -3  13 11.7840  6.2818
   7   2 -13 57.5952  5.8167
  -6  -2  13 9.32025 6.89739
   6   2 -13 10.7725  2.6233
  -5  -2  13 108.611  10.069
   5   2 -13 112.424   6.142
  -4  -2  13 93.1376  6.3094
   4   2 -13 98.4619  4.4893
  -3  -2  13 146.481   7.780
   3   2 -13 155.485   6.998
  -2  -2  13 31.4773  5.4129
   2   2 -13 31.0557  3.5898
  -1  -2  13 1.54362 3.35036
   1   2 -13 3.62852 2.27530
   0  -2  13 17.3658  3.6597
   1  -2  13 27.9118  5.5474
   2  -2  13 25.3262  7.2735
   7   1 -13 21.4697  5.2112
  -6  -1  13 9.71108 5.06779
   6   1 -13 4.39760 2.88131
  -5  -1  13 35.3405  4.4174
   5   1 -13 25.2487  3.0590
  -4  -1  13 33.0726  5.0386
   4   1 -13 42.4657  4.5190
  -3  -1  13 79.2088  5.1056
   3   1 -13 73.9084  5.2145
  -2  -1  13 9.84868 3.85254
   2   1 -13 10.0947  2.9896
  -1  -1  13 31.6410  4.2331
   1   1 -13 40.3866  3.3648
   0  -1  13 35.3274  5.5307
   0   1 -13 25.4808  2.5592
   1  -1  13 13.2227  3.2985
   2  -1  13 40.2057  4.3111
   6   0 -13 24.1547  4.7822
  -5   0  13 25.0057  4.8320
   5   0 -13 28.4063  3.7366
  -4   0  13 98.5751  8.4287
   4   0 -13 104.072   8.302
  -3   0  13 840.876  31.509
   3   0 -13 857.641  45.322
  -2   0  13 50.7186  4.8328
   2   0 -13 43.1991  3.5270
  -1   0  13 351.647  15.821
   1   0 -13 355.180  22.266
   0   0  13 29.7267  4.5924
   1   0  13 3.92042 3.97233
   2   0  13 60.8647  4.8236
  -6   1  13 61.1068  4.8948
   6  -1 -13 55.1457  5.5879
  -5   1  13 21.5044  4.0832
   5  -1 -13 28.9157  4.2122
  -4   1  13 179.277   8.453
   4  -1 -13 153.097   8.593
  -3   1  13 55.7526  5.0147
   3  -1 -13 59.1574  4.0708
  -2   1  13 79.3314  5.9944
  -1   1  13 5.78046 4.36443
   0   1  13 36.9234  4.2785
   1   1  13 2.50132 3.99398
   2   1  13 111.459   5.870
  -6   2  13 23.8204  4.2889
   6  -2 -13 27.5544  4.5189
  -5   2  13 2.53612 3.54845
   5  -2 -13 10.5796  3.9044
  -4   2  13 83.8227  5.5936
   4  -2 -13 87.2473  5.1918
  -3   2  13 0.94168 3.67388
  -2   2  13 96.4678  6.0896
  -1   2  13 198.365   9.526
   0   2  13 103.702   6.394
   1   2  13 6.08322 3.97871
   6  -3 -13 2.22264 3.66986
  -5   3  13 -2.9619  3.1467
  -4   3  13 6.19686 4.24715
  -3   3  13 5.83811 3.59111
  -2   3  13 5.18930 3.79806
  -1   3  13 114.096   6.449
   0   3  13 2.28118 4.13449
   1   3  13 32.3333  4.1174
  -5   4  13 49.7062  4.7341
  -4   4  13 39.1100  3.6574
  -3   4  13 79.3486  5.9249
  -2   4  13 0.55566 3.57182
  -1   4  13 -1.6800  3.5541
   0   4  13 -0.0199  4.1350
  -4   5  13 13.8296  4.0642
  -3   5  13 4.06387 3.45983
  -2   5  13 134.852   6.915
  -1   5  13 19.5627  6.0907
  -2  -8  14 5.55688 5.77295
   4   7 -14 29.2797  4.5510
  -3  -7  14 12.2789  6.0977
   3   7 -14 8.61919 4.63423
  -2  -7  14 20.3612  6.2193
  -1  -7  14 41.7496  7.0555
   0  -7  14 1.34451 6.25716
   4   6 -14 -1.9770  4.3445
  -3  -6  14 142.033  11.540
   3   6 -14 160.573  10.554
  -2  -6  14 0.11073 4.11518
  -1  -6  14 10.0399  4.8823
   0  -6  14 -4.9121  6.6663
   1  -6  14 1.93683 6.52925
   5   5 -14 1.41019 3.15920
  -4  -5  14 220.146  13.268
   4   5 -14 207.595  14.522
   3   5 -14 31.4473  4.7774
  -2  -5  14 8.12748 6.30711
   2   5 -14 -0.5611  3.5094
  -1  -5  14 18.6189  6.9946
   0  -5  14 66.5794  8.7567
   1  -5  14 1.23461 6.99862
   5   4 -14 31.1616  5.4441
  -4  -4  14 131.493   9.553
   4   4 -14 125.882   5.269
  -3  -4  14 1.86279 6.11560
   3   4 -14 18.4413  4.1109
  -2  -4  14 20.8429  5.1218
   2   4 -14 17.1769  3.7794
  -1  -4  14 49.1537  7.9243
   0  -4  14 1.20327 4.66828
   1  -4  14 1.44587 4.99492
   6   3 -14 6.34785 4.72691
  -5  -3  14 9.27308 5.47369
   5   3 -14 15.4986  4.5607
  -4  -3  14 150.725   7.397
   4   3 -14 172.236   7.434
  -3  -3  14 43.0345  5.3486
   3   3 -14 49.6558  4.8057
  -2  -3  14 4.42947 3.83768
   2   3 -14 5.17733 3.04628
  -1  -3  14 75.2353  9.2274
   1   3 -14 104.236   7.056
   0  -3  14 27.1085  5.7033
   1  -3  14 16.4460  5.4346
   6   2 -14 36.7820  5.2819
  -5  -2  14 14.7304  7.4514
   5   2 -14 14.9280  4.3113
  -4  -2  14 4.64394 4.52481
   4   2 -14 14.0368  2.3521
  -3  -2  14 149.741   7.876
   3   2 -14 146.848   8.253
  -2  -2  14 8.98167 3.90093
   2   2 -14 12.0119  3.3094
  -1  -2  14 6.80854 4.60676
   1   2 -14 7.03895 2.24650
   0  -2  14 33.7881  4.9253
   1  -2  14 49.0834  8.2741
   6   1 -14 54.3257  5.9708
  -5  -1  14 -1.8039  3.0997
   5   1 -14 1.48969 3.48820
  -4  -1  14 111.871   6.227
   4   1 -14 109.219   7.536
  -3  -1  14 14.5588  4.1721
   3   1 -14 8.26070 3.48380
  -2  -1  14 27.6469  5.0991
   2   1 -14 23.3394  3.2676
  -1  -1  14 58.5167  5.5794
   0  -1  14 12.0460  3.6598
   1  -1  14 2.40094 3.39644
  -5   0  14 -2.4591  3.8666
   5   0 -14 5.16021 3.35039
  -4   0  14 38.2460  4.1879
   4   0 -14 34.7762  4.5010
  -3   0  14 158.368   7.918
  -2   0  14 -1.4307  4.5848
  -1   0  14 19.9453  4.8083
   0   0  14 5.93031 3.58704
   1   0  14 41.8233  4.3903
  -5   1  14 105.873   6.996
   5  -1 -14 95.1736  8.7549
  -4   1  14 16.4501  4.2383
  -3   1  14 472.377  15.879
  -2   1  14 21.1665  4.2043
  -1   1  14 13.7780  4.0455
   0   1  14 31.5734  5.9125
  -5   2  14 11.0054  6.0357
  -4   2  14 38.8681  4.6779
  -3   2  14 9.56023 4.73038
  -2   2  14 -5.8633  3.6435
  -1   2  14 72.1166  6.2984
   0   2  14 22.1744  4.7135
  -4   3  14 3.65493 5.78064
  -3   3  14 364.080  13.690
  -2   3  14 8.99731 3.35058
  -1   3  14 4.30523 3.79238
  -3  -5  15 24.0746  6.6876
   3   5 -15 22.5781  4.4768
  -2  -5  15 24.8491  7.0939
   2   5 -15 29.3106  4.4914
  -1  -5  15 8.48247 4.94126
   4   4 -15 20.0380  4.3687
  -3  -4  15 -6.1537  6.1709
   3   4 -15 0.76347 3.31652
   2   4 -15 43.7073  4.8567
  -1  -4  15 10.2972  7.4887
  -4  -3  15 5.40020 3.39385
   4   3 -15 12.8076  3.9650
  -3  -3  15 0.19627 6.32079
   3   3 -15 1.24365 3.07911
  -2  -3  15 28.1710  7.3198
   2   3 -15 34.7595  3.8401
  -1  -3  15 2.62531 7.20972
  -4  -2  15 9.12727 7.67414
   4   2 -15 19.1472  4.4038
  -3  -2  15 39.2240  4.8927
  -2  -2  15 90.6378  5.8101
  -1  -2  15 -2.8637  4.7104
  -4  -1  15 4.45869 4.24109
  -3  -1  15 31.3997  4.6280
  -2  -1  15 79.0427  6.5306
  -1  -1  15 28.7293  3.9790
  -3   0  15 8.68517 4.22794
  -2   0  15 2.97954 4.90297
   0   0   0    0.00    0.00
;
_shelx_hkl_checksum     63818
_shelx_res_file
;
TITL sz82cg
CELL  0.71073   7.2514  10.6647  11.5619  100.020  104.372   92.590
ZERR     2.00   0.0001   0.0002   0.0002    0.001    0.001    0.001
LATT   1
SFAC  C    H    N    O
UNIT  38   28   12   2
MERG   2
TEMP -150
SIZE 0.40 0.35 0.13
OMIT -2 60.0
ACTA
CONF
HTAB
BOND $H
FMAP   2
PLAN   25
L.S.  20
MPLA N11 C12 C13 C14 C15 C16
MPLA N21 C22 C23 C24 C25 C26
MPLA C32 C31 C311 C312
MPLA C31 C32 C33 O321
MPLA C32 C33 C331 C332
EXYZ O321 O341
EADP O321 O341
WGHT    0.036200    0.291100
FVAR       1.69893   0.63390
MOLE 1
N11   3    0.218569    0.527071    0.437709    11.00000    0.03023    0.02129 =
         0.03646    0.00262    0.01569   -0.00102
H11   2    0.303825    0.552621    0.510512    11.00000   -1.20000
C12   1    0.130485    0.407687    0.415321    11.00000    0.02688    0.01974 =
         0.03103    0.00158    0.01477    0.00164
C13   1   -0.009164    0.368463    0.307133    11.00000    0.03457    0.02453 =
         0.03161    0.00210    0.01231    0.00052
AFIX  43
H13   2   -0.075956    0.285798    0.289053    11.00000   -1.20000
AFIX   0
C14   1   -0.051117    0.450712    0.225095    11.00000    0.04138    0.03675 =
         0.03096    0.00651    0.01419    0.00748
AFIX  43
H14   2   -0.146293    0.423997    0.150504    11.00000   -1.20000
AFIX   0
C15   1    0.045536    0.571596    0.251828    11.00000    0.04561    0.03474 =
         0.04225    0.01611    0.02565    0.01201
AFIX  43
H15   2    0.019072    0.627811    0.195629    11.00000   -1.20000
AFIX   0
C16   1    0.180175    0.608510    0.361022    11.00000    0.03943    0.02434 =
         0.04914    0.00974    0.02605    0.00288
AFIX  43
H16   2    0.245886    0.691700    0.382034    11.00000   -1.20000
AFIX   0
N21   3    0.331918    0.391228    0.607406    11.00000    0.02957    0.02846 =
         0.03013    0.00106    0.00975   -0.00280
C22   1    0.191432    0.331950    0.511191    11.00000    0.02536    0.02164 =
         0.02826    0.00122    0.01128    0.00064
C23   1    0.107725    0.209727    0.502176    11.00000    0.03384    0.02324 =
         0.03417    0.00346    0.00474   -0.00265
AFIX  43
H23   2    0.009791    0.170384    0.432366    11.00000   -1.20000
AFIX   0
C24   1    0.171115    0.146698    0.597959    11.00000    0.03976    0.02450 =
         0.04191    0.00837    0.00764   -0.00032
AFIX  43
H24   2    0.116732    0.063065    0.594883    11.00000   -1.20000
AFIX   0
C25   1    0.313652    0.206575    0.697534    11.00000    0.03262    0.03419 =
         0.03608    0.01073    0.00920    0.00685
AFIX  43
H25   2    0.358459    0.165551    0.764511    11.00000   -1.20000
AFIX   0
C26   1    0.390270    0.328107    0.697796    11.00000    0.02932    0.03734 =
         0.03127    0.00315    0.00663   -0.00075
AFIX  43
H26   2    0.489841    0.368618    0.766168    11.00000   -1.20000
AFIX   0
MOLE 2
C31   1    0.635753    0.925450    0.757957    11.00000    0.02751    0.02059 =
         0.03101    0.00485    0.01104   -0.00005
C32   1    0.669920    0.941456    0.884325    11.00000    0.02119    0.02183 =
         0.03320    0.00920    0.01018    0.00270
C33   1    0.737759    1.053514    0.970219    11.00000    0.02409    0.02456 =
         0.02796    0.00817    0.00675    0.00200
C311  1    0.529907    0.813350    0.682766    11.00000    0.03816    0.02658 =
         0.03708    0.00272    0.01969   -0.00168
N311  3    0.447199    0.720775    0.622924    11.00000    0.06762    0.03739 =
         0.05095   -0.01166    0.03124   -0.02083
C312  1    0.696528    1.019399    0.698400    11.00000    0.03268    0.02193 =
         0.02965    0.00200    0.01158    0.00185
N312  3    0.744303    1.093534    0.647910    11.00000    0.05522    0.02690 =
         0.04233    0.00751    0.02332    0.00021
C331  1    0.787768    1.049224    1.096707    11.00000    0.02719    0.02395 =
         0.03341    0.00824    0.00710   -0.00005
N331  3    0.830674    1.051857    1.199865    11.00000    0.04474    0.03151 =
         0.03142    0.00951    0.00473   -0.00046
C332  1    0.748240    1.177678    0.942628    11.00000    0.03083    0.02573 =
         0.02532    0.00423    0.00574    0.00245
N332  3    0.758326    1.281704    0.928148    11.00000    0.05221    0.02645 =
         0.02999    0.00627    0.00825    0.00327
PART -1
O321  4    0.626388    0.839822    0.932679    21.00000    0.03094    0.02151 =
         0.03572    0.00915    0.01453    0.00252
C321  1    0.755022    0.742171    0.938078    21.00000    0.03128    0.04121 =
         0.05510    0.02907    0.01940    0.01847
AFIX  23
H32A  2    0.863169    0.766308    1.011712    21.00000   -1.20000
H32B  2    0.806895    0.730844    0.865770    21.00000   -1.20000
AFIX   0
C322  1    0.648118    0.621253    0.941705    21.00000    0.06127    0.02084 =
         0.05406    0.00797    0.02721    0.00704
AFIX 137
H32C  2    0.734270    0.553023    0.945827    21.00000   -1.50000
H32D  2    0.542209    0.597676    0.868133    21.00000   -1.50000
H32E  2    0.597406    0.633352    1.013544    21.00000   -1.50000
AFIX   0
PART 0
PART -2
SAME 0.005 0.01 O321 > C322
O341  4    0.626388    0.839822    0.932679   -21.00000    0.03094    0.02151 =
         0.03572    0.00915    0.01453    0.00252
C341  1    0.678748    0.713357    0.886366   -21.00000    0.08978    0.03742 =
         0.03921    0.01892    0.02854    0.03331
AFIX  23
H34A  2    0.801924    0.721784    0.864718   -21.00000   -1.20000
H34B  2    0.579629    0.671234    0.812520   -21.00000   -1.20000
AFIX   0
C342  1    0.695658    0.635979    0.982489   -21.00000    0.06126    0.02603 =
         0.04263    0.00726    0.01771    0.00974
AFIX 137
H42C  2    0.735006    0.551893    0.954116   -21.00000   -1.50000
H42D  2    0.571794    0.625237    1.001006   -21.00000   -1.50000
H42E  2    0.791369    0.679585    1.055972   -21.00000   -1.50000
PART 0
AFIX   0
HKLF 4
REM  sz82cg
REM R1 =  0.0419 for    3447 Fo > 4sig(Fo)  and  0.0536 for all    4152 data
REM    259 parameters refined using      3 restraints
END
WGHT      0.0362      0.2911
REM Instructions for potential hydrogen bonds
HTAB N11 N311
EQIV $1 x-1, y-1, z-1
HTAB C13 N331_$1
EQIV $2 -x+1, -y+2, -z+1
HTAB C15 N332_$2
HTAB C16 N312_$2
EQIV $3 x, y-1, z
HTAB C26 N332_$3
HTAB C341 N311
REM Highest difference peak  0.247,  deepest hole -0.197,  1-sigma level  0.036
Q1    1   0.1474  0.3807  0.4727  11.00000  0.05    0.25
Q2    1   0.1647  0.2659  0.5030  11.00000  0.05    0.23
Q3    1   0.7099  0.7017  0.8104  11.00000  0.05    0.21
Q4    1   0.7010  0.9981  0.9263  11.00000  0.05    0.19
Q5    1   0.7356  1.1052  0.9464  11.00000  0.05    0.19
Q6    1   0.1716  0.4563  0.4242  11.00000  0.05    0.19
Q7    1   0.6259  0.9456  0.8150  11.00000  0.05    0.18
Q8    1   0.6540  0.9729  0.7369  11.00000  0.05    0.18
Q9    1   0.8783  0.7457  0.9302  11.00000  0.05    0.17
Q10   1  -0.0127  0.5155  0.2568  11.00000  0.05    0.17
Q11   1   0.2356  0.3572  0.5689  11.00000  0.05    0.17
Q12   1   0.0397  0.3968  0.3770  11.00000  0.05    0.17
Q13   1   0.0222  0.5012  0.2411  11.00000  0.05    0.16
Q14   1   0.7468  1.0528  1.0270  11.00000  0.05    0.16
Q15   1   0.6932  0.6741  0.9028  11.00000  0.05    0.16
Q16   1   0.0079  0.4001  0.2543  11.00000  0.05    0.15
Q17   1   0.5816  0.8734  0.7218  11.00000  0.05    0.15
Q18   1   0.3837  0.4688  0.5921  11.00000  0.05    0.15
Q19   1   0.1146  0.1950  0.5680  11.00000  0.05    0.15
Q20   1   0.3600  0.2604  0.6846  11.00000  0.05    0.15
Q21   1   0.0647  0.5977  0.3244  11.00000  0.05    0.15
Q22   1   0.4920  0.7241  0.6406  11.00000  0.05    0.14
Q23   1   0.2734  0.6935  0.4275  11.00000  0.05    0.14
Q24   1   0.3190  0.2824  0.7149  11.00000  0.05    0.14
Q25   1   0.8508  1.2421  0.9437  11.00000  0.05    0.14
;
_shelx_res_checksum     2051
_shelxl_version_number        2.014
data_II
_database_code_depnum_ccdc_archive 'CCDC 1059034'
_audit_creation_method     SHELXL-2014
_chemical_name_systematic
;
Bis(2,2'-bipyridin-1-ium)
1,1,3,3-tetracyano-2-(dicyanomethylene)propane-1,3-diide
;
_chemical_name_common     ?
_chemical_formula_moiety     '2(C10 H9 N2 +), C10 N6 2-'
_chemical_formula_sum     'C30 H18 N10'
_chemical_formula_iupac     '2C10 H9 N2 +, C10 N6 2-'
_chemical_formula_weight     518.54
_chemical_melting_point     ?
_shelx_space_group_comment
;
The symmetry employed for this shelxl refinement is uniquely defined
by the following loop, which should always be used as a source of
symmetry information in preference to the above space-group names.
They are only intended as comments.
;
_space_group_crystal_system     monoclinic
_space_group_name_H-M_alt     'P 21/c'
_space_group_name_Hall     '-P 2ybc'
loop_
    _space_group_symop_operation_xyz
    'x, y, z'
    '-x, y+1/2, -z+1/2'
    '-x, -y, -z'
    'x, -y-1/2, z-1/2'
_cell_length_a     13.4195(8)
_cell_length_b     16.1801(8)
_cell_length_c     12.9058(9)
_cell_angle_alpha     90
_cell_angle_beta     116.721(3)
_cell_angle_gamma     90
_cell_volume     2503.0(3)
_cell_formula_units_Z     4
_cell_measurement_reflns_used     5568
_cell_measurement_theta_min     1.699
_cell_measurement_theta_max     28.294
_cell_measurement_temperature     173(2)
_exptl_crystal_description     block
_exptl_crystal_colour     yellow
_exptl_crystal_size_max     0.210
_exptl_crystal_size_mid     0.140
_exptl_crystal_size_min     0.090
_exptl_crystal_density_diffrn     1.376
_exptl_crystal_density_meas     ?
_exptl_crystal_density_method     ?
_exptl_crystal_F_000     1072
_exptl_absorpt_coefficient_mu     0.088
_exptl_absorpt_correction_type     none
_exptl_absorpt_process_details     ?
_shelx_estimated_absorpt_T_min     0.982
_shelx_estimated_absorpt_T_max     0.992
_exptl_absorpt_correction_T_min     ?
_exptl_absorpt_correction_T_max     ?
_exptl_special_details     ?
_diffrn_ambient_temperature     173(2)
_diffrn_radiation_type     MoK\a
_diffrn_radiation_wavelength     0.71073
_diffrn_radiation_source     'fine-focus sealed tube'
_diffrn_radiation_monochromator     graphite
_diffrn_measurement_device_type     'Bruker APEXII CCD'
_diffrn_measurement_method     '\f  & \w scans'
_diffrn_detector_area_resol_mean     ?
_diffrn_reflns_number     14513
_diffrn_reflns_av_R_equivalents     0.0855
_diffrn_reflns_theta_min     1.699
_diffrn_reflns_theta_max     25.398
_diffrn_reflns_theta_full     25.242
_diffrn_measured_fraction_theta_max     0.999
_diffrn_measured_fraction_theta_full     1.000
_diffrn_reflns_limit_h_min     -13
_diffrn_reflns_limit_h_max     16
_diffrn_reflns_limit_k_min     -18
_diffrn_reflns_limit_k_max     19
_diffrn_reflns_limit_l_min     -15
_diffrn_reflns_limit_l_max     14
_diffrn_standards_number     0
_diffrn_standards_interval_count     0
_diffrn_standards_interval_time     0
_diffrn_standards_decay_%     0
_refine_special_details     ?
_reflns_number_total     4607
_reflns_number_gt     2137
_reflns_threshold_expression     I>2\s(I)
_refine_ls_structure_factor_coef     Fsqd
_refine_ls_matrix_type     full
_refine_ls_R_factor_all     0.1665
_refine_ls_R_factor_gt     0.0669
_refine_ls_wR_factor_gt     0.1552
_refine_ls_wR_factor_ref     0.1831
_refine_ls_goodness_of_fit_ref     0.982
_refine_ls_restrained_S_all     0.982
_refine_ls_number_reflns     4607
_refine_ls_number_parameters     367
_refine_ls_number_restraints     0
_refine_ls_hydrogen_treatment     mixed
_refine_ls_weighting_scheme     calc
_refine_ls_weighting_details
                      'w=1/[\s^2^(Fo^2^)+(0.0713P)^2^] where P=(Fo^2^+2Fc^2^)/3'
_atom_sites_solution_hydrogens     mixed
_atom_sites_solution_primary     ?
_atom_sites_solution_secondary     ?
_refine_ls_shift/su_max     0.000
_refine_ls_shift/su_mean     0.000
_refine_diff_density_max     0.382
_refine_diff_density_min     -0.262
_refine_ls_extinction_method     none
_refine_ls_extinction_coef     .
loop_
    _atom_type_symbol
    _atom_type_description
    _atom_type_scat_dispersion_real
    _atom_type_scat_dispersion_imag
    _atom_type_scat_source
    'C' 'C' 0.0033 0.0016
                         'International Tables Vol C Tables 4.2.6.8 and 6.1.1.4'
    'H' 'H' 0.0000 0.0000
                         'International Tables Vol C Tables 4.2.6.8 and 6.1.1.4'
    'N' 'N' 0.0061 0.0033
                         'International Tables Vol C Tables 4.2.6.8 and 6.1.1.4'
_computing_data_collection
;
APEX2 (Bruker, 2009
;
_computing_cell_refinement
;
APEX2 and SAINT (Bruker, 2009)
;
_computing_data_reduction
;
SAINT (Bruker, 2009)
;
_computing_structure_solution
;
SHELXS97 (Sheldrick, 2008)
;
_computing_structure_refinement
;
SHELXL2014 (Sheldrick, 2015)
;
_computing_molecular_graphics
;
PLATON (Spek, 2009)
;
_computing_publication_material
;
SHELXL2014 (Sheldrick, 2015) and PLATON (Spek, 2009)
;
loop_
    _atom_site_type_symbol
    _atom_site_label
    _atom_site_fract_x
    _atom_site_fract_y
    _atom_site_fract_z
    _atom_site_U_iso_or_equiv
    _atom_site_adp_type
    _atom_site_calc_flag
    _atom_site_occupancy
    _atom_site_disorder_assembly
    _atom_site_disorder_group
    N N11 0.3903(2) 0.52309(19) 0.3636(3) 0.0206(8) Uani d 1 . .
    H H11 0.383(3) 0.483(2) 0.409(3) 0.025 Uiso d 1 . .
    C C12 0.3951(3) 0.4944(2) 0.2684(3) 0.0209(9) Uani d 1 . .
    C C13 0.4011(3) 0.5512(2) 0.1917(3) 0.0245(10) Uani d 1 . .
    H H13 0.4047 0.5330 0.1234 0.029 Uiso calc 1 . .
    C C14 0.4019(3) 0.6344(3) 0.2146(4) 0.0320(11) Uani d 1 . .
    H H14 0.4044 0.6737 0.1612 0.038 Uiso calc 1 . .
    C C15 0.3990(3) 0.6611(2) 0.3151(4) 0.0317(11) Uani d 1 . .
    H H15 0.4006 0.7184 0.3317 0.038 Uiso calc 1 . .
    C C16 0.3937(3) 0.6040(2) 0.3895(4) 0.0250(10) Uani d 1 . .
    H H16 0.3925 0.6210 0.4593 0.030 Uiso calc 1 . .
    N N21 0.3977(3) 0.36187(19) 0.3483(3) 0.0273(9) Uani d 1 . .
    C C22 0.3892(3) 0.4033(2) 0.2542(4) 0.0235(10) Uani d 1 . .
    C C23 0.3719(3) 0.3648(2) 0.1524(4) 0.0300(11) Uani d 1 . .
    H H23 0.3679 0.3958 0.0882 0.036 Uiso calc 1 . .
    C C24 0.3604(3) 0.2798(3) 0.1462(4) 0.0401(12) Uani d 1 . .
    H H24 0.3465 0.2513 0.0766 0.048 Uiso calc 1 . .
    C C25 0.3694(4) 0.2373(3) 0.2413(5) 0.0409(12) Uani d 1 . .
    H H25 0.3622 0.1789 0.2392 0.049 Uiso calc 1 . .
    C C26 0.3890(3) 0.2808(3) 0.3404(4) 0.0369(12) Uani d 1 . .
    H H26 0.3966 0.2507 0.4067 0.044 Uiso calc 1 . .
    N N31 0.1131(3) 0.62657(19) 1.1404(3) 0.0246(9) Uani d 1 . .
    H H31 0.115(3) 0.592(2) 1.086(3) 0.030 Uiso d 1 . .
    C C32 0.1142(3) 0.5861(2) 1.2326(3) 0.0185(9) Uani d 1 . .
    C C33 0.1241(3) 0.6335(2) 1.3253(4) 0.0285(10) Uani d 1 . .
    H H33 0.1266 0.6075 1.3924 0.034 Uiso calc 1 . .
    C C34 0.1307(3) 0.7188(2) 1.3214(4) 0.0329(11) Uani d 1 . .
    H H34 0.1378 0.7510 1.3859 0.039 Uiso calc 1 . .
    C C35 0.1269(3) 0.7569(2) 1.2248(4) 0.0292(11) Uani d 1 . .
    H H35 0.1295 0.8154 1.2209 0.035 Uiso calc 1 . .
    C C36 0.1195(3) 0.7089(2) 1.1343(4) 0.0316(11) Uani d 1 . .
    H H36 0.1188 0.7339 1.0674 0.038 Uiso calc 1 . .
    N N41 0.1140(3) 0.46447(19) 1.1296(3) 0.0227(8) Uani d 1 . .
    C C42 0.1077(3) 0.4958(2) 1.2227(3) 0.0207(9) Uani d 1 . .
    C C43 0.0985(3) 0.4463(2) 1.3062(4) 0.0283(10) Uani d 1 . .
    H H43 0.0916 0.4702 1.3699 0.034 Uiso calc 1 . .
    C C44 0.0998(3) 0.3618(2) 1.2944(4) 0.0307(11) Uani d 1 . .
    H H44 0.0965 0.3264 1.3515 0.037 Uiso calc 1 . .
    C C45 0.1060(3) 0.3294(3) 1.1987(4) 0.0299(11) Uani d 1 . .
    H H45 0.1053 0.2713 1.1875 0.036 Uiso calc 1 . .
    C C46 0.1132(3) 0.3834(2) 1.1198(4) 0.0285(11) Uani d 1 . .
    H H46 0.1178 0.3608 1.0542 0.034 Uiso calc 1 . .
    C C5 0.2470(3) 0.5068(2) 0.7478(3) 0.0208(9) Uani d 1 . .
    C C51 0.2195(3) 0.4600(2) 0.6463(3) 0.0236(10) Uani d 1 . .
    C C511 0.2894(3) 0.4602(2) 0.5908(3) 0.0200(9) Uani d 1 . .
    N N511 0.3457(3) 0.4592(2) 0.5464(3) 0.0344(9) Uani d 1 . .
    C C512 0.1214(4) 0.4089(3) 0.5963(4) 0.0290(11) Uani d 1 . .
    N N512 0.0434(3) 0.3695(2) 0.5487(3) 0.0435(11) Uani d 1 . .
    C C52 0.2057(3) 0.4868(2) 0.8279(3) 0.0255(10) Uani d 1 . .
    C C521 0.1746(3) 0.4044(3) 0.8405(4) 0.0271(10) Uani d 1 . .
    N N521 0.1522(3) 0.3395(2) 0.8607(3) 0.0375(10) Uani d 1 . .
    C C522 0.1872(3) 0.5464(2) 0.8970(4) 0.0233(10) Uani d 1 . .
    N N522 0.1686(3) 0.5942(2) 0.9524(3) 0.0351(9) Uani d 1 . .
    C C53 0.3161(3) 0.5786(2) 0.7695(4) 0.0271(10) Uani d 1 . .
    C C531 0.3839(4) 0.6070(3) 0.8849(4) 0.0304(11) Uani d 1 . .
    N N531 0.4417(3) 0.6318(2) 0.9736(3) 0.0456(11) Uani d 1 . .
    C C532 0.3220(3) 0.6245(2) 0.6771(4) 0.0261(10) Uani d 1 . .
    N N532 0.3242(3) 0.6642(2) 0.6070(3) 0.0331(9) Uani d 1 . .
loop_
    _atom_site_aniso_label
    _atom_site_aniso_U_11
    _atom_site_aniso_U_22
    _atom_site_aniso_U_33
    _atom_site_aniso_U_12
    _atom_site_aniso_U_13
    _atom_site_aniso_U_23
    N11 0.0184(19) 0.023(2) 0.023(2) -0.0027(15) 0.0117(17) -0.0006(16)
    C12 0.015(2) 0.035(2) 0.014(2) -0.0003(17) 0.0069(19) -0.0038(19)
    C13 0.024(3) 0.036(3) 0.017(2) -0.0011(19) 0.012(2) 0.004(2)
    C14 0.023(3) 0.037(3) 0.031(3) -0.001(2) 0.007(2) 0.010(2)
    C15 0.028(3) 0.022(2) 0.042(3) 0.0000(18) 0.013(2) 0.001(2)
    C16 0.020(2) 0.030(2) 0.023(3) 0.0050(18) 0.009(2) 0.000(2)
    N21 0.031(2) 0.025(2) 0.027(2) 0.0023(15) 0.0142(19) 0.0049(16)
    C22 0.015(2) 0.030(2) 0.025(3) 0.0011(18) 0.010(2) -0.003(2)
    C23 0.027(3) 0.043(3) 0.025(3) -0.005(2) 0.016(2) -0.006(2)
    C24 0.032(3) 0.045(3) 0.040(3) 0.005(2) 0.012(3) -0.016(2)
    C25 0.034(3) 0.030(3) 0.055(4) -0.003(2) 0.017(3) -0.006(3)
    C26 0.041(3) 0.029(3) 0.037(3) 0.001(2) 0.014(3) 0.001(2)
    N31 0.035(2) 0.022(2) 0.022(2) 0.0014(15) 0.0167(19) -0.0069(16)
    C32 0.015(2) 0.028(2) 0.014(2) 0.0015(17) 0.007(2) -0.0003(19)
    C33 0.030(3) 0.039(3) 0.021(3) 0.006(2) 0.015(2) 0.004(2)
    C34 0.035(3) 0.038(3) 0.033(3) -0.005(2) 0.021(2) -0.013(2)
    C35 0.033(3) 0.025(2) 0.039(3) 0.0009(18) 0.024(2) 0.000(2)
    C36 0.040(3) 0.028(3) 0.035(3) 0.002(2) 0.024(3) 0.003(2)
    N41 0.023(2) 0.026(2) 0.020(2) -0.0006(15) 0.0112(17) -0.0023(16)
    C42 0.018(2) 0.022(2) 0.023(3) -0.0001(16) 0.009(2) 0.0065(19)
    C43 0.023(3) 0.042(3) 0.018(3) 0.0018(19) 0.007(2) 0.000(2)
    C44 0.030(3) 0.029(3) 0.033(3) -0.0034(19) 0.013(2) 0.008(2)
    C45 0.022(3) 0.031(2) 0.035(3) -0.0032(18) 0.011(2) 0.000(2)
    C46 0.021(3) 0.033(3) 0.031(3) -0.0029(18) 0.011(2) -0.007(2)
    C5 0.016(2) 0.027(2) 0.023(2) -0.0003(16) 0.0113(19) 0.0029(18)
    C51 0.020(2) 0.026(2) 0.024(3) 0.0013(18) 0.010(2) 0.000(2)
    C511 0.021(2) 0.022(2) 0.020(2) -0.0016(17) 0.011(2) -0.0003(18)
    N511 0.029(2) 0.049(2) 0.028(2) 0.0044(17) 0.015(2) -0.0028(18)
    C512 0.030(3) 0.036(3) 0.028(3) -0.002(2) 0.019(2) -0.007(2)
    N512 0.047(3) 0.051(2) 0.038(3) -0.017(2) 0.023(2) -0.005(2)
    C52 0.032(3) 0.025(2) 0.023(3) 0.0061(18) 0.016(2) 0.0042(19)
    C521 0.023(3) 0.035(3) 0.024(3) -0.004(2) 0.012(2) 0.001(2)
    N521 0.050(3) 0.035(2) 0.032(3) -0.0127(18) 0.022(2) -0.0073(18)
    C522 0.028(3) 0.024(2) 0.019(2) -0.0046(18) 0.012(2) -0.003(2)
    N522 0.038(2) 0.046(2) 0.025(2) 0.0089(19) 0.017(2) 0.0015(19)
    C53 0.032(3) 0.028(2) 0.025(3) -0.0022(19) 0.017(2) 0.003(2)
    C531 0.034(3) 0.037(3) 0.023(3) -0.005(2) 0.015(3) 0.000(2)
    N531 0.050(3) 0.052(2) 0.031(3) -0.023(2) 0.014(2) -0.008(2)
    C532 0.024(3) 0.029(2) 0.026(3) -0.0022(18) 0.012(2) 0.002(2)
    N532 0.043(2) 0.028(2) 0.035(3) -0.0075(17) 0.024(2) -0.0010(18)
_geom_special_details
;
All e.s.d.'s (except the e.s.d. in the dihedral angle between two l.s. planes)
are estimated using the full covariance matrix. The cell e.s.d.'s are taken
into account individually in the estimation of e.s.d.'s in distances, angles
and torsion angles; correlations between e.s.d.'s in cell parameters are only
used when they are defined by crystal symmetry. An approximate (isotropic)
treatment of cell e.s.d.'s is used for estimating e.s.d.'s involving l.s.
planes.
;
loop_
    _geom_bond_atom_site_label_1
    _geom_bond_atom_site_label_2
    _geom_bond_site_symmetry_2
    _geom_bond_distance
    _geom_bond_publ_flag
    N11 C12 . 1.342(4) ?
    N11 C16 . 1.346(5) ?
    N11 H11 . 0.91(4) ?
    C12 C13 . 1.379(5) ?
    C12 C22 . 1.483(5) ?
    C13 C14 . 1.378(5) ?
    C13 H13 . 0.9500 ?
    C14 C15 . 1.384(6) ?
    C14 H14 . 0.9500 ?
    C15 C16 . 1.357(5) ?
    C15 H15 . 0.9500 ?
    C16 H16 . 0.9500 ?
    N21 C26 . 1.316(5) ?
    N21 C22 . 1.346(5) ?
    C22 C23 . 1.375(5) ?
    C23 C24 . 1.383(6) ?
    C23 H23 . 0.9500 ?
    C24 C25 . 1.364(6) ?
    C24 H24 . 0.9500 ?
    C25 C26 . 1.378(6) ?
    C25 H25 . 0.9500 ?
    C26 H26 . 0.9500 ?
    N31 C36 . 1.340(5) ?
    N31 C32 . 1.353(5) ?
    N31 H31 . 0.90(4) ?
    C32 C33 . 1.375(5) ?
    C32 C42 . 1.466(5) ?
    C33 C34 . 1.386(5) ?
    C33 H33 . 0.9500 ?
    C34 C35 . 1.371(6) ?
    C34 H34 . 0.9500 ?
    C35 C36 . 1.368(6) ?
    C35 H35 . 0.9500 ?
    C36 H36 . 0.9500 ?
    N41 C46 . 1.317(5) ?
    N41 C42 . 1.341(5) ?
    C42 C43 . 1.392(5) ?
    C43 C44 . 1.375(5) ?
    C43 H43 . 0.9500 ?
    C44 C45 . 1.379(6) ?
    C44 H44 . 0.9500 ?
    C45 C46 . 1.378(5) ?
    C45 H45 . 0.9500 ?
    C46 H46 . 0.9500 ?
    C5 C51 . 1.411(5) y
    C5 C52 . 1.413(5) y
    C5 C53 . 1.433(5) y
    C51 C511 . 1.413(5) y
    C51 C512 . 1.439(5) y
    C52 C521 . 1.428(5) y
    C52 C522 . 1.410(5) y
    C53 C531 . 1.428(6) y
    C53 C532 . 1.437(6) y
    C511 N511 . 1.136(4) y
    C512 N512 . 1.140(5) y
    C521 N521 . 1.155(5) y
    C522 N522 . 1.153(5) y
    C531 N531 . 1.129(5) y
    C532 N532 . 1.121(5) y
loop_
    _geom_angle_atom_site_label_1
    _geom_angle_atom_site_label_2
    _geom_angle_atom_site_label_3
    _geom_angle_site_symmetry_1
    _geom_angle_site_symmetry_3
    _geom_angle
    _geom_angle_publ_flag
    C12 N11 C16 . . 123.5(3) ?
    C12 N11 H11 . . 114(2) ?
    C16 N11 H11 . . 123(2) ?
    N11 C12 C13 . . 118.0(4) ?
    N11 C12 C22 . . 115.8(3) ?
    C13 C12 C22 . . 126.2(4) ?
    C14 C13 C12 . . 119.6(4) ?
    C14 C13 H13 . . 120.2 ?
    C12 C13 H13 . . 120.2 ?
    C13 C14 C15 . . 120.4(4) ?
    C13 C14 H14 . . 119.8 ?
    C15 C14 H14 . . 119.8 ?
    C16 C15 C14 . . 118.9(4) ?
    C16 C15 H15 . . 120.6 ?
    C14 C15 H15 . . 120.6 ?
    N11 C16 C15 . . 119.6(4) ?
    N11 C16 H16 . . 120.2 ?
    C15 C16 H16 . . 120.2 ?
    C26 N21 C22 . . 117.3(4) ?
    N21 C22 C23 . . 123.0(4) ?
    N21 C22 C12 . . 113.9(3) ?
    C23 C22 C12 . . 123.0(4) ?
    C22 C23 C24 . . 118.2(4) ?
    C22 C23 H23 . . 120.9 ?
    C24 C23 H23 . . 120.9 ?
    C25 C24 C23 . . 119.1(4) ?
    C25 C24 H24 . . 120.5 ?
    C23 C24 H24 . . 120.5 ?
    C24 C25 C26 . . 118.7(4) ?
    C24 C25 H25 . . 120.6 ?
    C26 C25 H25 . . 120.6 ?
    N21 C26 C25 . . 123.6(4) ?
    N21 C26 H26 . . 118.2 ?
    C25 C26 H26 . . 118.2 ?
    C36 N31 C32 . . 123.8(4) ?
    C36 N31 H31 . . 123(2) ?
    C32 N31 H31 . . 112(2) ?
    N31 C32 C33 . . 117.0(4) ?
    N31 C32 C42 . . 115.4(3) ?
    C33 C32 C42 . . 127.5(4) ?
    C32 C33 C34 . . 120.4(4) ?
    C32 C33 H33 . . 119.8 ?
    C34 C33 H33 . . 119.8 ?
    C35 C34 C33 . . 120.3(4) ?
    C35 C34 H34 . . 119.9 ?
    C33 C34 H34 . . 119.9 ?
    C36 C35 C34 . . 118.7(4) ?
    C36 C35 H35 . . 120.7 ?
    C34 C35 H35 . . 120.7 ?
    N31 C36 C35 . . 119.8(4) ?
    N31 C36 H36 . . 120.1 ?
    C35 C36 H36 . . 120.1 ?
    C46 N41 C42 . . 117.5(3) ?
    N41 C42 C43 . . 122.6(4) ?
    N41 C42 C32 . . 115.4(3) ?
    C43 C42 C32 . . 121.9(4) ?
    C44 C43 C42 . . 118.5(4) ?
    C44 C43 H43 . . 120.8 ?
    C42 C43 H43 . . 120.8 ?
    C43 C44 C45 . . 119.1(4) ?
    C43 C44 H44 . . 120.5 ?
    C45 C44 H44 . . 120.5 ?
    C46 C45 C44 . . 118.2(4) ?
    C46 C45 H45 . . 120.9 ?
    C44 C45 H45 . . 120.9 ?
    N41 C46 C45 . . 124.1(4) ?
    N41 C46 H46 . . 117.9 ?
    C45 C46 H46 . . 117.9 ?
    C51 C5 C52 . . 122.1(3) y
    C51 C5 C53 . . 119.5(3) y
    C52 C5 C53 . . 118.4(4) y
    C5 C51 C511 . . 120.9(3) y
    C5 C51 C512 . . 122.0(3) y
    C511 C51 C512 . . 117.1(3) y
    N511 C511 C51 . . 179.0(4) ?
    N512 C512 C51 . . 174.8(5) ?
    C5 C52 C521 . . 121.9(3) y
    C5 C52 C522 . . 123.0(3) y
    C521 C52 C522 . . 115.0(3) y
    N521 C521 C52 . . 174.0(4) ?
    N522 C522 C52 . . 177.7(4) ?
    C5 C53 C531 . . 121.2(4) y
    C5 C53 C532 . . 122.0(4) y
    C531 C53 C532 . . 116.9(3) y
    N531 C531 C53 . . 175.7(5) ?
    N532 C532 C53 . . 176.0(4) ?
loop_
    _geom_torsion_atom_site_label_1
    _geom_torsion_atom_site_label_2
    _geom_torsion_atom_site_label_3
    _geom_torsion_atom_site_label_4
    _geom_torsion_site_symmetry_1
    _geom_torsion_site_symmetry_2
    _geom_torsion_site_symmetry_3
    _geom_torsion_site_symmetry_4
    _geom_torsion
    _geom_torsion_publ_flag
    C16 N11 C12 C13 . . . . -1.6(5) ?
    C16 N11 C12 C22 . . . . -179.5(3) ?
    N11 C12 C13 C14 . . . . -0.1(5) ?
    C22 C12 C13 C14 . . . . 177.6(4) ?
    C12 C13 C14 C15 . . . . 1.4(6) ?
    C13 C14 C15 C16 . . . . -1.0(6) ?
    C12 N11 C16 C15 . . . . 2.0(5) ?
    C14 C15 C16 N11 . . . . -0.7(6) ?
    C26 N21 C22 C23 . . . . 0.1(6) ?
    C26 N21 C22 C12 . . . . 177.5(3) ?
    N11 C12 C22 N21 . . . . -10.0(5) ?
    C13 C12 C22 N21 . . . . 172.3(4) ?
    N11 C12 C22 C23 . . . . 167.4(3) ?
    C13 C12 C22 C23 . . . . -10.3(6) ?
    N21 C22 C23 C24 . . . . 1.5(6) ?
    C12 C22 C23 C24 . . . . -175.8(3) ?
    C22 C23 C24 C25 . . . . -1.6(6) ?
    C23 C24 C25 C26 . . . . 0.4(6) ?
    C22 N21 C26 C25 . . . . -1.4(6) ?
    C24 C25 C26 N21 . . . . 1.3(7) ?
    C36 N31 C32 C33 . . . . -1.0(5) ?
    C36 N31 C32 C42 . . . . -179.3(3) ?
    N31 C32 C33 C34 . . . . 1.1(5) ?
    C42 C32 C33 C34 . . . . 179.1(4) ?
    C32 C33 C34 C35 . . . . 0.2(6) ?
    C33 C34 C35 C36 . . . . -1.6(6) ?
    C32 N31 C36 C35 . . . . -0.4(6) ?
    C34 C35 C36 N31 . . . . 1.7(6) ?
    C46 N41 C42 C43 . . . . -1.2(5) ?
    C46 N41 C42 C32 . . . . 177.3(3) ?
    N31 C32 C42 N41 . . . . 7.0(5) ?
    C33 C32 C42 N41 . . . . -171.0(4) ?
    N31 C32 C42 C43 . . . . -174.5(3) ?
    C33 C32 C42 C43 . . . . 7.4(6) ?
    N41 C42 C43 C44 . . . . 2.3(6) ?
    C32 C42 C43 C44 . . . . -176.1(4) ?
    C42 C43 C44 C45 . . . . -2.3(6) ?
    C43 C44 C45 C46 . . . . 1.4(6) ?
    C42 N41 C46 C45 . . . . 0.2(6) ?
    C44 C45 C46 N41 . . . . -0.4(6) ?
    C51 C5 C52 C521 . . . . 26.5(6) y
    C51 C5 C52 C522 . . . . -150.5(4) y
    C52 C5 C53 C531 . . . . 28.8(6) y
    C52 C5 C53 C532 . . . . -152.2(4) y
    C53 C5 C51 C511 . . . . 25.5(6) y
    C53 C5 C51 C512 . . . . -156.0(4) y
    C51 C5 C53 C531 . . . . -153.1(4) y
    C51 C5 C53 C532 . . . . 25.9(6) y
    C52 C5 C51 C511 . . . . -156.5(4) y
    C52 C5 C51 C512 . . . . 22.0(6) y
    C53 C5 C52 C521 . . . . -155.5(4) y
    C53 C5 C52 C522 . . . . 27.5(6) y
loop_
    _geom_hbond_atom_site_label_D
    _geom_hbond_atom_site_label_H
    _geom_hbond_atom_site_label_A
    _geom_hbond_site_symmetry_A
    _geom_hbond_distance_DH
    _geom_hbond_distance_HA
    _geom_hbond_distance_DA
    _geom_hbond_angle_DHA
    _geom_hbond_publ_flag
    N11 H11 N21 . 0.91(3) 2.15(3) 2.621(4) 111(3) y
    N11 H11 N511 . 0.91(3) 2.08(4) 2.874(5) 145(3) y
    N31 H31 N41 . 0.91(4) 2.14(3) 2.627(4) 113(3) y
    N31 H31 N522 . 0.91(4) 2.15(4) 2.888(5) 138(3) y
    C16 H16 N532 . 0.95 2.56 3.472(6) 162 y
    C34 H34 N522 4_576 0.95 2.62 3.391(5) 139 y
_shelx_hkl_file
;
  -1   0   0    0.26    0.78
   1   0   0    1.11    0.85
  -2   0   0  116.42    3.75
   2   0   0  114.74    3.83
  -3   0   0   15.32    2.81
   3   0   0   13.49    2.52
  -4   0   0 8289.40   78.00
   4   0   0 8099.90   90.90
  -5   0   0   12.63    3.26
   5   0   0    9.52    3.25
   5   0   0   13.17    0.88
  -6   0   0  200.76    8.34
   6   0   0  195.97    8.27
   7   0   0   13.47    3.98
   8   0   0  417.92   13.83
   8   0   0  465.61    8.89
   9   0   0    7.41    3.63
  10   0   0  252.49   12.60
  11   0   0   18.82    5.61
  12   0   0   56.22    7.89
  13   0   0    4.20    4.91
  14   0   0  129.46   11.68
   0   1   0    0.34    0.42
   0   1   0    0.51    0.58
   0  -1   0    0.28    0.45
   0  -1   0    0.26    0.58
  -1   1   0    4.15    1.11
  -1   1   0    3.86    0.95
   1   1   0    3.47    0.86
   1   1   0    3.45    0.87
  -1  -1   0    3.13    0.98
   1  -1   0    3.84    1.09
   1  -1   0    4.56    0.96
  -2   1   0    9.83    1.90
   2   1   0   12.12    1.80
  -2  -1   0   10.61    1.83
   2  -1   0    8.85    1.93
   2  -1   0    9.99    1.39
  -3   1   0    2.31    2.55
   3   1   0    4.65    1.97
  -3  -1   0    3.52    2.18
   3  -1   0    2.33    2.63
   3  -1   0    1.47    1.52
  -4   1   0   52.98    4.15
   4   1   0   58.50    4.21
  -4  -1   0   57.77    4.17
   4  -1   0   52.01    4.16
   4  -1   0   57.25    2.84
  -5   1   0    5.75    2.70
   5   1   0    8.05    3.15
  -5  -1   0    2.97    2.73
   5  -1   0    1.52    2.66
   5  -1   0    3.57    1.72
  -6   1   0  230.97    9.19
   6   1   0  215.88    8.62
   6   1   0  226.27    4.65
  -6  -1   0  246.04    9.10
   6  -1   0  231.35    9.27
   6  -1   0  225.75    5.86
   7   1   0    4.34    2.97
   7   1   0    5.73    1.20
  -7  -1   0    3.18    2.82
   7  -1   0    3.32    3.00
   7  -1   0    4.65    1.93
   8   1   0   12.97    4.09
   8   1   0   12.35    1.23
   8  -1   0   12.42    3.79
   9   1   0    6.50    3.56
   9  -1   0   11.26    4.05
  10   1   0   63.32    6.79
  10  -1   0   57.47    7.08
  11   1   0   -0.76    4.44
  11  -1   0   -1.30    4.41
  12   1   0   12.97    5.70
  12  -1   0   19.30    5.71
  13   1   0    6.61    5.56
  13  -1   0    5.17    5.75
  14   1   0    9.41    6.28
  14  -1   0    5.28    6.46
   0   2   0  640.14    6.19
   0   2   0  634.82    7.79
   0  -2   0  632.50    6.15
   0  -2   0  646.94    7.84
  -1   2   0    2.18    1.26
  -1   2   0    3.01    1.50
   1   2   0    1.89    1.06
   1   2   0    2.32    1.24
  -1  -2   0    2.58    1.01
  -1  -2   0    1.75    1.09
   1  -2   0    3.15    1.27
   1  -2   0    3.48    1.30
  -2   2   0  213.91    5.59
  -2   2   0  215.35    4.90
   2   2   0  213.90    4.64
   2   2   0  227.01    4.82
  -2  -2   0  214.92    4.70
   2  -2   0  203.80    5.46
   2  -2   0  223.64    4.98
  -3   2   0    8.19    2.50
  -3   2   0    8.51    2.06
   3   2   0   10.18    2.08
  -3  -2   0    9.28    2.26
   3  -2   0    8.02    2.56
   3  -2   0    8.00    1.86
  -4   2   0   54.30    4.49
   4   2   0   51.58    3.70
  -4  -2   0   52.00    3.85
   4  -2   0   50.10    4.42
   4  -2   0   56.51    3.20
  -5   2   0   34.63    4.25
   5   2   0   35.14    3.66
  -5  -2   0   31.26    3.67
   5  -2   0   31.98    3.96
   5  -2   0   29.16    2.66
  -6   2   0   60.08    5.16
   6   2   0   56.50    4.82
  -6  -2   0   58.70    4.89
   6  -2   0   60.09    3.60
   7   2   0   10.91    3.15
   7   2   0   14.58    2.01
  -7  -2   0   12.80    3.44
   7  -2   0    7.59    3.35
   8   2   0   12.26    3.88
   8   2   0    9.22    1.64
   8  -2   0    6.23    3.50
   9   2   0    2.82    3.63
   9   2   0    1.16    1.27
   9  -2   0    1.04    3.88
  10   2   0   54.64    6.37
  10   2   0   58.45    2.49
  10  -2   0   59.52    6.94
  11   2   0   -0.21    4.32
  11  -2   0    2.09    4.07
  12   2   0    2.97    4.28
  12  -2   0   -5.79    4.62
  13   2   0    6.71    5.76
  13  -2   0    3.42    5.75
  14   2   0   15.66    6.69
  14  -2   0   21.88    6.73
  15   2   0   -1.66    6.23
   0   3   0   -2.06    1.04
   0   3   0   -0.24    1.63
   0  -3   0    0.56    1.31
   0  -3   0    2.79    1.66
  -1   3   0    4.57    1.74
  -1   3   0    4.75    2.11
   1   3   0    4.40    1.36
   1   3   0    3.56    1.63
  -1  -3   0    5.69    1.40
  -1  -3   0    3.67    1.65
   1  -3   0    0.64    0.97
   1  -3   0    5.80    1.86
  -2   3   0 1290.40   15.20
  -2   3   0 1250.30   14.40
   2   3   0 1259.40   12.40
   2   3   0 1300.70   12.70
   2   3   0 1284.30   13.90
  -2  -3   0 1303.60   12.70
   2  -3   0 1251.50   14.90
   2  -3   0 1279.60   14.60
  -3   3   0    3.37    2.66
  -3   3   0    0.81    1.95
   3   3   0    1.72    1.80
   3   3   0    3.86    2.03
   3   3   0    3.96    1.77
   3  -3   0    3.89    2.77
   3  -3   0    3.27    2.02
  -4   3   0   58.42    4.69
  -4   3   0   58.35    3.53
  -4   3   0   55.96    2.31
   4   3   0   57.67    3.68
   4   3   0   61.44    3.74
  -4  -3   0   57.09    3.81
   4  -3   0   51.75    4.27
   4  -3   0   57.92    3.55
  -5   3   0    3.82    2.72
  -5   3   0    5.26    0.99
   5   3   0    9.08    2.43
  -5  -3   0    5.56    2.66
   5  -3   0    5.86    2.94
  -6   3   0   83.42    6.01
   6   3   0   78.94    5.25
  -6  -3   0   76.11    5.30
   6  -3   0   64.36    5.45
   7   3   0    9.26    3.07
  -7  -3   0    8.76    3.12
   7  -3   0   10.20    3.93
   8   3   0   19.39    4.07
   8   3   0   15.21    2.31
   8  -3   0   14.61    4.04
   9   3   0    6.42    3.81
   9   3   0    7.92    1.93
   9  -3   0    6.18    3.91
  10   3   0   15.05    4.36
  10   3   0   15.74    2.18
  10  -3   0   13.42    4.70
  11   3   0    5.05    3.98
  11  -3   0    0.61    3.99
  12   3   0   11.84    5.31
  12  -3   0    3.44    5.40
  13   3   0    5.02    5.57
  13  -3   0   11.88    6.30
  14   3   0    0.20    5.57
  14  -3   0   -0.96    4.93
  15   3   0    4.60    6.62
   0   4   0  469.19    6.91
   0   4   0  480.30    9.26
   0  -4   0  461.95    6.89
   0  -4   0  483.68    9.22
  -1   4   0    4.56    2.04
  -1   4   0    2.35    2.27
   1   4   0    4.42    1.45
   1   4   0    1.77    2.01
  -1  -4   0    2.27    1.57
  -1  -4   0    2.25    2.31
   1  -4   0    0.36    1.11
   1  -4   0    2.87    2.14
  -2   4   0  204.60    6.22
  -2   4   0  201.25    6.39
   2   4   0  208.62    4.83
   2   4   0  197.77    5.78
  -2  -4   0  206.60    4.80
  -2  -4   0  208.86    6.01
   2  -4   0  201.82    6.23
  -3   4   0    1.77    2.71
  -3   4   0    1.53    2.00
   3   4   0    1.84    1.76
   3   4   0   -0.47    1.93
   3   4   0    1.32    1.77
   3  -4   0   -2.68    2.23
  -4   4   0  203.86    7.71
  -4   4   0  188.27    6.45
   4   4   0  187.01    6.08
   4   4   0  206.98    6.44
   4   4   0  195.62    5.97
   4  -4   0  180.72    7.32
  -5   4   0    6.64    3.23
  -5   4   0    6.74    1.46
   5   4   0    5.74    2.14
   5   4   0    6.13    2.12
   5   4   0    6.76    2.14
   5  -4   0    5.72    2.98
  -6   4   0    2.72    0.96
   6   4   0    1.76    2.14
   6   4   0    0.61    1.89
   6   4   0    0.84    1.90
  -6  -4   0    0.78    2.43
   6  -4   0   -1.89    3.16
   7   4   0   39.92    4.30
   7   4   0   42.77    4.27
   7   4   0   42.49    3.38
  -7  -4   0   41.03    4.51
   7  -4   0   39.28    5.35
   8   4   0   16.24    3.68
   8   4   0   14.74    2.60
   8  -4   0   14.91    4.19
   9   4   0    2.77    3.31
   9   4   0    1.08    2.08
   9   4   0    1.57    1.91
   9  -4   0    0.62    4.16
  10   4   0    2.81    3.79
  10   4   0    8.30    2.45
  10   4   0    5.67    2.10
  10  -4   0    3.89    4.66
  11   4   0    9.41    4.74
  11  -4   0    0.72    4.69
  12   4   0    2.89    4.64
  12  -4   0   -2.50    4.25
  13   4   0    1.21    5.21
  13  -4   0   -2.70    4.44
  14   4   0   23.10    6.85
  14  -4   0   16.83    7.32
  15   4   0   -3.42    6.13
   0   5   0   -2.99    1.40
   0   5   0   -0.10    2.18
   0  -5   0   -0.44    1.69
  -1   5   0   57.73    3.42
  -1   5   0   61.66    4.45
   1   5   0   52.79    2.62
   1   5   0   60.72    4.06
  -1  -5   0   54.78    2.83
   1  -5   0   54.82    3.38
  -2   5   0  392.08    8.84
  -2   5   0  388.20    9.45
   2   5   0  424.31    7.20
   2   5   0  393.09    9.08
  -2  -5   0  407.13    7.05
   2  -5   0  390.02    8.91
  -3   5   0   10.94    2.96
  -3   5   0    6.63    2.44
   3   5   0   10.13    2.12
   3   5   0    8.86    2.00
   3   5   0    4.16    1.97
  -3  -5   0    7.66    2.07
   3  -5   0   10.16    2.75
  -4   5   0   30.53    3.78
  -4   5   0   24.62    3.18
   4   5   0   26.45    2.84
   4   5   0   31.84    3.14
   4   5   0   28.95    2.99
   4  -5   0   29.77    4.09
  -5   5   0   -0.38    2.89
  -5   5   0   -2.53    2.15
  -5   5   0   -0.21    1.44
   5   5   0   -1.36    1.87
   5   5   0    0.44    2.29
   5   5   0    1.52    1.90
   5  -5   0    0.89    3.21
  -6   5   0   -0.08    1.21
   6   5   0    0.29    1.94
   6   5   0   -0.09    2.04
   6   5   0    2.66    2.06
  -7   5   0    0.65    0.98
   7   5   0    0.98    2.28
   7   5   0   -0.85    1.94
   7   5   0    2.47    2.19
   7  -5   0    0.40    3.56
   8   5   0   46.37    4.99
   8   5   0   44.37    3.78
   8  -5   0   36.70    5.73
   9   5   0   -1.22    2.77
   9   5   0    3.64    2.45
   9   5   0    2.69    2.20
   9  -5   0    2.67    4.28
  10   5   0    9.67    4.01
  10   5   0    7.81    2.67
  10   5   0    5.91    2.38
  10  -5   0    6.00    4.30
  11   5   0    1.58    3.91
  11  -5   0    4.85    5.30
  12   5   0    4.42    4.50
  12  -5   0    1.84    4.60
  13   5   0    4.36    5.26
  13  -5   0    6.14    5.38
  14   5   0   -0.64    5.66
  15   5   0    7.07    6.72
   0   6   0    3.99    1.82
   0   6   0    7.66    3.06
   0  -6   0    2.94    1.91
  -1   6   0   12.22    2.34
  -1   6   0   15.31    3.07
   1   6   0   13.52    1.77
   1   6   0   13.84    2.94
  -1  -6   0   12.30    2.05
   1  -6   0   14.61    2.70
  -2   6   0    1.97    2.30
  -2   6   0    0.27    2.41
   2   6   0    3.92    1.66
   2   6   0   -1.69    1.95
  -2  -6   0    0.02    1.63
   2  -6   0    1.23    1.92
  -3   6   0    7.35    2.92
  -3   6   0    2.18    2.83
   3   6   0    4.77    2.01
   3   6   0    5.27    2.30
  -3  -6   0    5.55    1.96
   3  -6   0    5.34    2.89
  -4   6   0   34.66    3.96
  -4   6   0   28.88    3.81
   4   6   0   36.58    3.32
   4   6   0   35.36    3.13
   4   6   0   39.33    3.58
   4  -6   0   35.01    4.07
  -5   6   0    5.49    3.29
  -5   6   0    3.30    2.68
   5   6   0    3.83    2.31
   5   6   0    5.45    2.38
   5   6   0    3.07    2.04
   5  -6   0   -0.72    2.65
  -6   6   0   65.98    5.00
  -6   6   0   69.96    3.67
   6   6   0   73.68    4.88
   6   6   0   74.82    5.01
   6   6   0   73.77    4.81
   6  -6   0   55.76    5.55
  -7   6   0    0.93    1.33
   7   6   0   -0.11    2.10
   7   6   0    2.15    2.45
   7   6   0    4.29    2.42
   7  -6   0    3.22    3.74
  -8   6   0    1.80    1.04
   8   6   0    3.37    2.80
   8   6   0    2.36    2.44
   8  -6   0    4.23    3.60
   9   6   0    1.11    2.84
   9   6   0    0.22    2.40
   9  -6   0   -0.43    4.20
  10   6   0    6.22    3.70
  10   6   0    4.15    2.64
  10   6   0    1.05    2.40
  10  -6   0    0.76    4.03
  11   6   0    5.20    4.24
  11  -6   0    4.12    4.98
  12   6   0    7.38    4.45
  12  -6   0   -3.73    5.04
  13   6   0    4.94    4.96
  13  -6   0    2.14    6.03
  14   6   0    5.95    5.68
  15   6   0    4.62    6.64
   0   7   0    0.70    1.88
   0   7   0    0.36    2.57
   0  -7   0   -0.10    1.93
  -1   7   0   95.64    4.63
  -1   7   0   82.58    5.48
   1   7   0   82.58    3.65
   1   7   0   92.42    5.60
  -1  -7   0   86.17    3.83
   1  -7   0   91.44    4.72
  -2   7   0  277.55    8.26
  -2   7   0  268.50    9.28
   2   7   0  268.43    6.30
   2   7   0  254.92    8.87
  -2  -7   0  274.25    6.41
   2  -7   0    1.23    1.11
  -3   7   0    1.47    2.56
  -3   7   0    1.21    2.53
   3   7   0    2.07    1.82
   3   7   0    1.80    2.40
  -3  -7   0    0.63    1.65
   3  -7   0    2.40    2.79
  -4   7   0   10.75    2.95
  -4   7   0   10.12    3.28
   4   7   0   17.25    2.63
   4   7   0   10.90    2.37
   4   7   0   10.66    2.62
   4  -7   0   11.16    3.15
  -5   7   0    7.46    3.05
   5   7   0    9.97    2.72
   5   7   0    6.71    2.36
   5   7   0    7.37    2.42
   5  -7   0    5.95    3.08
  -6   7   0  135.25    7.26
  -6   7   0  146.70    5.78
   6   7   0  135.02    6.46
   6   7   0  139.28    6.60
   6   7   0  136.52    6.57
   6  -7   0  133.99    8.30
  -7   7   0    2.23    1.64
   7   7   0    2.33    2.52
   7   7   0    2.57    2.65
   7   7   0    5.69    2.59
   7  -7   0    1.34    3.88
  -8   7   0   36.40    2.70
   8   7   0   34.69    4.31
   8   7   0   35.00    4.01
   8  -7   0   29.07    5.62
   9   7   0    1.17    3.01
   9   7   0    2.12    2.70
   9  -7   0    5.85    4.13
  10   7   0   22.62    4.78
  10   7   0   20.90    3.54
  10   7   0   20.12    3.83
  10  -7   0   20.10    5.34
  11   7   0    0.83    3.43
  11  -7   0    6.85    4.70
  12   7   0    2.78    4.14
  12  -7   0    8.23    5.93
  13   7   0    9.40    5.05
  13  -7   0    8.02    6.24
  14   7   0    4.81    5.66
   0   8   0  645.67   11.20
   0   8   0  618.34   14.63
   0  -8   0  609.48   10.86
  -1   8   0   10.04    2.56
  -1   8   0    9.34    3.54
   1   8   0    6.44    1.83
   1   8   0    9.02    3.10
  -1  -8   0    9.29    2.07
   1  -8   0    8.10    2.36
  -2   8   0   28.13    3.43
  -2   8   0   28.41    4.05
   2   8   0   30.57    2.54
   2   8   0   35.64    4.17
  -2  -8   0   34.34    2.81
   2  -8   0   29.36    3.41
  -3   8   0    5.94    2.79
  -3   8   0    3.71    3.22
   3   8   0    6.25    1.91
   3   8   0    4.32    2.49
  -3  -8   0    5.84    1.86
   3  -8   0    2.56    2.85
  -4   8   0  151.64    7.67
  -4   8   0  134.71    7.35
   4   8   0  147.53    5.66
   4   8   0  147.45    5.65
   4   8   0  143.09    7.13
   4  -8   0  142.79    7.55
  -5   8   0   20.58    3.97
   5   8   0   23.18    3.20
   5   8   0   22.56    3.11
   5   8   0   19.74    3.30
   5  -8   0   23.59    4.36
  -6   8   0   47.80    5.12
  -6   8   0   49.63    4.01
   6   8   0   50.36    4.37
   6   8   0   49.41    4.29
   6   8   0   48.29    4.57
   6  -8   0   45.29    5.42
  -7   8   0   -0.02    2.80
  -7   8   0    0.77    1.82
   7   8   0   -2.19    2.01
   7   8   0    0.68    2.30
   7   8   0    1.89    2.42
   7  -8   0   -1.48    3.72
  -8   8   0   68.49    4.05
   8   8   0   61.44    5.45
   8   8   0   61.42    5.12
   8  -8   0   52.67    6.48
   9   8   0    0.13    2.75
   9   8   0    0.39    2.47
   9  -8   0    4.02    4.56
  10   8   0    0.94    3.44
  10   8   0    5.69    2.96
  10   8   0    0.20    2.62
  10  -8   0    7.90    5.16
  11   8   0    0.91    2.95
  11  -8   0    5.79    5.32
  12   8   0   10.18    4.70
  12  -8   0   13.93    6.54
  13   8   0   -0.83    4.53
  13  -8   0    4.38    5.38
   0   9   0   -0.05    1.78
   0   9   0   -1.71    2.56
   0  -9   0   -1.43    1.69
  -1   9   0   41.71    3.73
  -1   9   0   32.07    4.38
   1   9   0   40.64    3.08
   1   9   0   39.30    4.60
  -1  -9   0   37.31    3.07
   1  -9   0   41.35    3.70
  -2   9   0   11.60    2.76
  -2   9   0   11.80    3.45
   2   9   0   11.48    1.93
   2   9   0   10.30    3.23
  -2  -9   0   11.60    2.17
   2  -9   0   11.42    2.81
  -3   9   0   -0.04    2.45
  -3   9   0    1.67    2.79
   3   9   0    3.42    1.81
   3   9   0   -3.98    2.63
  -3  -9   0    1.08    1.63
   3  -9   0    0.32    2.03
  -4   9   0   44.93    4.94
   4   9   0   52.96    3.78
   4   9   0   45.78    3.52
   4   9   0   43.79    4.68
  -4  -9   0   52.79    3.62
   4  -9   0   49.05    5.18
  -5   9   0    3.20    3.36
   5   9   0    3.42    2.20
   5   9   0    0.13    2.13
   5   9   0    4.35    2.35
   5  -9   0    1.02    3.32
  -6   9   0    2.40    3.36
  -6   9   0    2.26    2.40
   6   9   0    2.89    2.50
   6   9   0    3.39    2.53
   6   9   0    1.06    2.40
   6  -9   0    5.42    3.93
  -7   9   0    1.25    3.20
  -7   9   0    3.22    2.15
   7   9   0    0.12    2.52
   7   9   0    2.41    2.61
   7   9   0   -1.01    2.34
   7  -9   0   -2.53    3.66
  -8   9   0   13.30    2.67
   8   9   0   17.04    3.66
   8   9   0   14.66    3.27
   8  -9   0   14.98    5.15
   9   9   0   -3.81    2.73
   9   9   0   -0.85    2.56
   9  -9   0   -4.65    4.31
  10   9   0    1.70    3.25
  10   9   0    2.76    2.92
  10   9   0   -2.94    2.83
  10  -9   0    1.63    5.02
  11   9   0    0.34    3.48
  11  -9   0    3.85    5.53
  12   9   0    6.94    4.01
  12  -9   0    2.74    5.95
   0  10   0   15.64    2.64
   0  10   0    8.29    3.41
   0 -10   0   13.37    2.51
  -1  10   0    2.09    2.30
  -1  10   0    3.85    3.07
   1  10   0    2.84    1.90
   1  10   0    2.89    3.39
  -1 -10   0    3.75    1.91
   1 -10   0    3.09    2.24
  -2  10   0    3.37    2.34
  -2  10   0    0.84    2.86
   2  10   0    0.61    1.52
   2  10   0    0.43    2.69
  -2 -10   0    2.45    1.74
   2 -10   0    1.31    2.44
  -3  10   0   10.10    3.08
  -3  10   0   16.02    4.24
   3  10   0   11.59    2.13
   3  10   0    8.89    3.25
  -3 -10   0   10.76    2.12
  -4  10   0    1.73    3.46
   4  10   0    2.85    1.98
   4  10   0    2.69    1.99
   4  10   0   -0.02    2.33
  -4 -10   0   -0.46    1.70
   4 -10   0    0.02    2.97
  -5  10   0    1.41    2.98
   5  10   0    5.39    2.51
   5  10   0    7.75    2.39
   5  10   0    5.32    2.70
   5 -10   0    8.53    3.39
  -6  10   0   -0.29    3.32
  -6  10   0    0.12    2.40
   6  10   0   -0.23    2.54
   6  10   0   -1.01    2.29
   6  10   0   -2.30    2.39
   6 -10   0   -1.73    3.04
  -7  10   0   -1.54    3.35
  -7  10   0    0.15    2.34
   7  10   0   -2.23    2.73
   7  10   0    0.89    2.77
   7  10   0   -1.18    2.53
   7 -10   0    2.38    4.11
  -8  10   0    7.49    2.50
   8  10   0    4.83    3.35
   8  10   0    7.68    3.36
   8 -10   0   10.66    4.48
   9  10   0   -0.42    3.13
   9  10   0    5.09    3.09
   9 -10   0    3.59    4.86
  10  10   0   -2.24    2.88
  10  10   0    3.57    2.91
  10  10   0   -2.55    3.11
  10 -10   0   -1.02    4.28
  11  10   0   -0.16    3.35
  11 -10   0    2.48    5.48
  12 -10   0    0.88    5.07
   0  11   0    0.73    2.07
   0  11   0   -1.43    3.42
   0 -11   0   -0.79    1.85
  -1  11   0    2.87    2.33
  -1  11   0   -2.57    2.87
   1  11   0   -1.66    1.79
   1  11   0    5.75    3.72
  -1 -11   0    0.73    1.84
   1 -11   0    1.20    2.17
  -2  11   0    4.83    2.58
  -2  11   0    0.92    2.98
   2  11   0    1.15    1.71
   2  11   0    2.76    3.16
  -2 -11   0    0.75    1.75
   2 -11   0    3.09    2.60
  -3  11   0    8.99    3.63
   3  11   0   11.71    2.20
   3  11   0   13.65    3.78
  -3 -11   0    7.70    2.14
   3 -11   0   10.91    3.35
  -4  11   0    6.18    3.89
   4  11   0    4.80    2.11
   4  11   0   -0.65    3.13
  -4 -11   0    4.61    2.02
   4 -11   0    6.95    3.29
  -5  11   0   -0.35    3.64
   5  11   0   -0.21    2.41
   5  11   0    3.99    2.32
   5  11   0    0.84    3.05
   5 -11   0    0.94    3.38
  -6  11   0    3.13    3.35
  -6  11   0    0.76    2.81
   6  11   0    2.22    2.71
   6  11   0    3.16    2.47
   6  11   0    2.15    3.06
   6 -11   0    2.38    4.09
  -7  11   0    4.22    3.44
  -7  11   0   12.01    3.30
   7  11   0    4.87    3.08
   7  11   0    2.62    3.02
   7 -11   0    1.94    4.40
  -8  11   0    1.55    2.45
   8  11   0    1.28    2.81
   8  11   0    2.19    2.84
   8 -11   0    3.91    4.93
   9  11   0    4.67    3.49
   9  11   0    2.24    2.91
   9 -11   0    8.08    4.78
  10  11   0    7.56    3.62
  10  11   0    4.32    3.69
  10 -11   0    6.59    4.87
  11 -11   0   -1.21    4.70
  12 -11   0   -0.23    6.42
   0  12   0   30.36    3.57
   0  12   0   25.90    4.81
   0 -12   0   28.13    3.43
  -1  12   0    1.59    2.52
  -1  12   0    0.72    3.29
   1  12   0   -0.44    2.07
   1  12   0   -0.55    3.67
  -1 -12   0    1.65    1.92
   1 -12   0    0.43    2.18
  -2  12   0    8.53    3.15
  -2  12   0    6.44    3.64
   2  12   0    5.03    2.14
   2  12   0    5.55    3.59
  -2 -12   0   10.00    2.27
   2 -12   0    9.10    3.05
  -3  12   0    5.66    3.67
   3  12   0    3.43    1.82
   3  12   0    2.94    3.73
  -3 -12   0    5.03    1.98
   3 -12   0    2.30    2.96
  -4  12   0    9.87    3.97
   4  12   0    3.12    1.88
   4  12   0   -2.77    3.30
  -4 -12   0    0.58    1.89
   4 -12   0    0.20    1.65
  -5  12   0    4.43    4.19
   5  12   0    2.06    2.40
   5  12   0    3.44    2.26
   5  12   0   -5.11    3.14
   5 -12   0    1.25    3.59
  -6  12   0    4.02    4.19
  -6  12   0    3.60    3.04
   6  12   0    8.38    2.99
   6  12   0    3.77    3.02
   6 -12   0    7.22    4.39
  -7  12   0    0.69    3.91
  -7  12   0   -1.07    2.75
   7  12   0    4.48    3.07
   7  12   0    1.33    3.19
   7 -12   0   -0.19    4.42
  -8  12   0    4.12    4.30
   8  12   0    0.73    3.03
   8  12   0   -0.14    3.33
   8 -12   0    1.84    4.77
   9  12   0    1.46    3.35
   9 -12   0    7.30    5.56
  10  12   0   -0.30    3.35
  10 -12   0    2.89    4.91
  11 -12   0    8.08    6.50
   0  13   0   -0.16    2.35
   0  13   0    3.11    3.59
   0 -13   0    1.33    2.10
  -1  13   0    3.56    2.72
  -1  13   0   -2.19    3.77
   1  13   0   -0.61    2.17
   1  13   0    5.32    4.30
  -1 -13   0    2.07    2.08
   1 -13   0    1.56    2.38
  -2  13   0   40.80    5.91
   2  13   0   37.84    3.55
   2  13   0   45.71    6.09
  -2 -13   0   45.85    3.75
   2 -13   0   38.81    4.51
  -3  13   0    3.07    4.28
   3  13   0    0.57    1.83
   3  13   0    1.78    3.53
  -3 -13   0    3.00    2.05
   3 -13   0    3.91    3.17
  -4  13   0   15.66    4.61
   4  13   0   11.63    4.22
  -4 -13   0   14.00    2.53
   4 -13   0   10.72    3.17
  -5  13   0    2.47    3.64
   5  13   0    4.51    2.62
   5  13   0    4.56    4.08
   5 -13   0    3.28    3.62
  -6  13   0   22.98    5.10
  -6  13   0   24.26    4.53
   6  13   0   17.79    3.55
   6  13   0   23.25    4.74
   6 -13   0   25.66    5.44
  -7  13   0    2.51    3.85
  -7  13   0    4.03    3.33
   7  13   0   -0.98    3.38
   7 -13   0    2.93    4.54
  -8  13   0    3.47    4.44
   8  13   0   -1.72    3.51
   8 -13   0    1.05    4.08
   9  13   0    1.91    3.67
   9 -13   0   -6.82    4.76
  10 -13   0   14.50    6.76
  11 -13   0    0.89    6.13
   0  14   0   -1.30    2.48
   0  14   0   -2.63    3.47
   0 -14   0   -2.24    2.07
  -1  14   0    5.90    3.05
  -1  14   0    0.42    3.50
   1  14   0   -1.91    4.09
  -1 -14   0    0.09    1.91
   1 -14   0   -1.58    2.39
  -2  14   0   12.96    5.00
   2  14   0    8.64    4.23
  -2 -14   0    5.79    2.34
   2 -14   0    4.93    2.93
  -3  14   0    3.75    3.91
   3  14   0   -2.66    3.35
  -3 -14   0    1.83    1.87
   3 -14   0   -1.08    2.82
  -4  14   0   -1.76    3.46
   4  14   0   -2.08    3.33
  -4 -14   0   -1.38    1.66
   4 -14   0    0.69    3.54
  -5  14   0    1.21    4.48
   5  14   0    0.86    4.25
   5 -14   0    0.19    2.53
  -6  14   0   15.28    5.43
  -6  14   0    6.40    4.14
   6  14   0    9.84    4.04
   6 -14   0    7.23    4.52
  -7  14   0   -0.53    4.43
  -7  14   0    0.66    3.46
   7  14   0   -1.69    3.66
   7 -14   0    2.56    4.63
  -8  14   0    2.19    4.65
   8  14   0   -1.90    3.42
   8 -14   0    1.81    5.12
   9  14   0    0.28    3.80
   9 -14   0   -0.39    5.30
  10 -14   0    2.89    6.16
   0  15   0    0.09    3.69
   0 -15   0   -0.36    2.27
  -1  15   0   -0.73    3.50
   1  15   0   -0.90    4.55
  -1 -15   0   -1.24    2.06
   1 -15   0    0.31    2.55
  -2  15   0    1.97    4.56
   2  15   0   -3.37    4.49
  -2 -15   0    1.11    1.99
   2 -15   0    3.53    2.97
  -3  15   0    1.82    3.99
   3  15   0    0.90    3.93
   3 -15   0    2.64    3.15
  -4  15   0    6.37    5.01
   4  15   0   19.68    5.64
   4 -15   0   17.89    4.40
  -5  15   0    1.80    4.63
   5  15   0    1.97    4.55
   5 -15   0   -1.32    2.34
  -6  15   0   12.16    4.99
  -6  15   0    3.68    3.96
   6  15   0   18.24    5.58
   6 -15   0    4.35    4.26
  -7  15   0   -0.79    3.88
   7  15   0   -0.56    3.53
   7 -15   0    4.46    4.86
  -8  15   0    6.78    5.23
   8  15   0   -2.88    3.95
   8 -15   0   -6.18    4.79
   9  15   0    1.22    3.73
   9 -15   0    2.76    5.74
  10 -15   0   11.88    6.90
   0  16   0   15.84    5.21
   0 -16   0   14.36    3.17
  -1  16   0    2.38    4.86
   1  16   0   -0.52    4.72
   1 -16   0    1.14    2.51
  -2  16   0    2.20    4.27
   2  16   0    2.71    4.90
   2 -16   0    8.28    3.35
  -3  16   0   -2.32    4.75
   3  16   0   -3.46    4.59
   3 -16   0    0.66    2.94
  -4  16   0    7.06    4.59
   4  16   0    4.45    4.42
   4 -16   0   14.62    3.99
  -5  16   0    5.82    5.28
   5  16   0   13.55    5.04
   5 -16   0    4.72    4.15
  -6  16   0   11.32    5.59
   6  16   0    5.80    5.10
   6 -16   0    1.11    3.49
  -7  16   0    4.21    5.21
   7  16   0    2.52    4.59
   7 -16   0    5.70    4.86
  -8  16   0    6.86    5.49
   8  16   0    1.08    4.45
   8 -16   0   -5.54    4.77
   9  16   0    2.50    4.58
   9 -16   0   13.58    6.78
   0  17   0    3.14    5.14
  -1  17   0    7.58    4.81
   1  17   0    7.66    4.80
  -2  17   0   -1.98    3.95
   2  17   0   -0.52    4.14
   2 -17   0    2.45    3.16
  -3  17   0   -2.30    4.72
   3  17   0   -2.69    4.15
   3 -17   0    6.58    3.53
  -4  17   0    8.10    5.40
   4  17   0    0.73    5.12
   4 -17   0    3.26    3.66
  -5  17   0    6.30    4.94
   5  17   0    1.51    5.07
   5 -17   0    2.92    3.61
  -6  17   0   14.36    6.21
   6  17   0   13.49    5.26
   6 -17   0   12.72    4.25
  -7  17   0   -1.76    4.32
   7  17   0    2.67    4.85
   7 -17   0   -0.23    4.60
  -8  17   0    2.49    5.43
   8  17   0    3.61    5.06
   8 -17   0    5.88    5.62
   9  17   0   -0.36    5.15
   9 -17   0    3.47    5.66
   0  18   0    0.08    4.25
  -1  18   0    1.21    5.25
   1  18   0    2.03    4.41
  -2  18   0    2.65    4.43
   2  18   0   -1.40    4.42
  -3  18   0   -2.43    5.03
   3  18   0   -4.46    4.15
  -4  18   0    1.96    4.59
   4  18   0   -1.94    5.08
  -5  18   0    1.71    5.30
   5  18   0    4.29    4.86
  -6  18   0   -2.59    4.39
   6  18   0    1.67    5.41
   6 -18   0    6.15    4.22
  -7  18   0    3.85    4.91
   7  18   0   -2.19    4.17
   7 -18   0    1.77    3.15
  -8  18   0   -1.19    5.13
   8  18   0   -5.21    5.57
   8 -18   0   11.20    5.79
   0  19   0   -0.61    4.64
  -1  19   0    3.35    4.95
   1  19   0    0.17    4.78
  -2  19   0    5.76    5.88
   2  19   0    9.71    5.59
  -3  19   0    4.48    5.83
   3  19   0   -1.54    4.74
  -4  19   0    7.21    5.29
   4  19   0   -1.35    4.56
  -5  19   0   -1.53    4.61
   5  19   0   -4.23    5.24
  -6  19   0    3.13    5.95
   6  19   0   -3.46    5.19
  -7  19   0   -2.83    4.66
   7  19   0   -2.99    5.19
   0  20   0   -1.31    5.76
  -1  20   0   -4.91    5.37
   1  20   0   -4.84    4.42
  -2  20   0    0.06    4.87
   2  20   0    3.60    5.44
  -3  20   0   -1.00    4.86
   3  20   0    8.28    6.56
  -4  20   0    3.53    5.38
   4  20   0   -0.36    5.99
  -5  20   0   12.19    6.18
   5  20   0    5.96    6.69
  -6  20   0    1.12    5.28
   6  20   0   -2.00    5.95
   0  21   0   -1.79    5.92
  -1  21   0   -0.08    6.01
   1  21   0    0.91    5.42
  -2  21   0   10.59    6.55
   2  21   0    4.03    5.69
  -3  21   0    7.37    5.77
   3  21   0    3.47    6.45
  15   0  -1    2.53    6.47
  14   0  -1    3.58    5.87
  13   0  -1    0.17    4.49
  12   0  -1    1.68    4.87
  11   0  -1   -2.74    4.12
  10   0  -1   -2.32    3.20
  10   0  -1    0.72    1.21
   9   0  -1   -0.42    3.57
   9   0  -1    0.22    1.20
   8   0  -1    2.97    3.49
   8   0  -1    2.64    1.25
   7   0  -1    2.14    2.73
   7   0  -1    0.59    1.12
  -7   0   1    0.26    3.01
   6   0  -1    0.08    2.44
   6   0  -1    1.12    1.02
  -6   0   1   -2.09    2.74
   5   0  -1   -1.12    2.64
  -5   0   1   -0.56    2.23
   4   0  -1    1.72    2.45
  -4   0   1    4.67    2.22
  -4   0   1    2.94    1.18
   3   0  -1   -1.16    1.74
  -3   0   1    0.51    2.05
  -3   0   1    0.02    1.09
  -2   0   1    6.53    1.57
   1   0  -1    0.44    0.81
  -1   0   1    0.11    0.83
   0   0  -1    2.01    0.91
   0   0   1    2.66    1.03
  -1   0  -1   -0.98    1.31
   1   0   1    0.46    1.33
   1   0   1   -1.34    1.26
  -2   0  -1    2.19    2.18
   2   0   1   -0.12    2.21
  -3   0  -1   -1.21    2.39
   3   0   1    1.44    2.71
  -4   0  -1   -1.88    2.58
   4   0   1    1.47    3.01
  -5   0  -1    0.65    2.44
   5   0   1    2.29    3.13
  -6   0  -1    8.03    2.98
   6   0   1    3.37    2.92
   7   0   1    4.59    3.17
   8   0   1    2.23    3.87
   9   0   1   -2.07    3.26
  10   0   1    1.90    3.80
  11   0   1   -1.76    4.63
  12   0   1   -0.04    4.38
  13   0   1    7.19    6.12
  14   0   1   -1.01    6.01
  15   1  -1   22.86    7.82
  15  -1  -1   29.46    8.25
  14   1  -1    8.37    5.54
  14  -1  -1   10.11    6.55
  13   1  -1   -2.53    5.03
  13  -1  -1    8.13    5.98
  12   1  -1    1.33    4.02
  12  -1  -1   -0.46    4.73
  11   1  -1  242.71   12.53
  11  -1  -1  225.03   12.32
  10   1  -1   -1.29    3.61
  10  -1  -1    3.34    4.26
   9   1  -1    0.38    3.38
   9   1  -1    1.31    1.03
   9  -1  -1   -1.88    3.56
   9  -1  -1   -0.93    1.34
   8   1  -1    1.96    2.84
   8   1  -1   -1.40    0.92
   8  -1  -1    2.80    3.07
   8  -1  -1    1.65    1.40
   7   1  -1  858.48   17.42
   7   1  -1  826.17    9.66
   7  -1  -1  807.42   17.47
   7  -1  -1  858.84   10.13
  -7   1   1  831.80   17.78
  -7  -1   1  879.31   17.65
   6   1  -1    5.68    2.65
   6   1  -1    0.56    1.09
   6  -1  -1    2.51    2.69
   6  -1  -1    1.12    1.33
  -6   1   1    3.74    2.64
  -6  -1   1    1.19    2.67
   5   1  -1   14.74    2.75
   5   1  -1   15.33    1.57
   5  -1  -1   17.42    3.18
   5  -1  -1   16.79    1.61
  -5   1   1   17.75    3.13
  -5  -1   1   17.01    3.15
   4   1  -1   15.81    2.65
   4   1  -1   11.88    1.00
   4   1  -1   10.26    1.49
   4  -1  -1   12.40    2.72
   4  -1  -1   11.73    1.45
  -4   1   1   12.19    2.64
  -4   1   1    9.84    1.11
  -4  -1   1   13.79    2.67
   3   1  -1 1073.70   12.30
   3   1  -1 1078.00    8.60
   3   1  -1 1080.60   10.60
   3  -1  -1 1061.50   13.60
   3  -1  -1 1128.90    9.50
  -3   1   1 1104.70   13.90
  -3   1   1 1092.70    9.30
  -3  -1   1 1085.10   12.40
   2   1  -1    3.01    1.10
   2   1  -1    0.99    0.72
   2   1  -1    0.53    1.13
   2  -1  -1    3.04    1.78
   2  -1  -1    2.22    0.98
  -2   1   1    2.37    1.54
  -2   1   1    1.99    0.98
  -2  -1   1    0.30    1.26
  -2  -1   1    2.72    0.85
  -2  -1   1    0.25    0.82
   1   1  -1  229.81    2.73
   1   1  -1  224.35    4.10
   1  -1  -1  228.19    4.28
  -1   1   1  235.89    4.33
  -1  -1   1  225.24    2.70
  -1  -1   1   -0.02    0.38
  -1  -1   1  212.04    3.95
   0   1  -1    0.30    0.99
   0  -1  -1   -0.30    1.20
   0   1   1   -0.13    1.18
   0  -1   1   -0.06    0.48
   0  -1   1    0.10    0.98
   0  -1   1   -0.76    1.02
  -1   1  -1   24.08    2.02
  -1  -1  -1   24.35    2.03
   1   1   1   25.84    2.06
   1  -1   1   22.74    2.03
   1  -1   1   25.05    1.56
  -2   1  -1    2.87    2.05
  -2  -1  -1    1.93    2.24
   2   1   1    2.16    1.95
   2   1   1    3.60    2.28
   2  -1   1    1.48    2.10
   2  -1   1   -0.44    1.07
  -3   1  -1 5595.80   53.30
  -3  -1  -1 5778.90   64.60
   3   1   1 5486.20   50.80
   3  -1   1 5469.70   62.30
   3  -1   1 5583.30   45.60
  -4   1  -1   13.18    3.23
  -4  -1  -1   16.87    3.24
   4   1   1   16.41    3.11
   4  -1   1    9.32    2.95
   4  -1   1   12.52    1.11
  -5   1  -1   60.55    4.93
  -5  -1  -1   58.65    4.91
   5   1   1   54.13    4.70
   5  -1   1   57.53    5.16
   5  -1   1   63.56    1.66
  -6   1  -1   26.37    4.42
  -6  -1  -1   27.52    3.91
   6   1   1   26.29    4.36
   6  -1   1   27.50    4.22
   7   1   1  849.89   19.06
   7  -1   1  831.49   19.25
   8   1   1    9.44    3.67
   8  -1   1   13.08    4.02
   9   1   1    4.83    4.23
   9  -1   1    5.92    4.38
  10   1   1   -1.57    4.22
  10  -1   1   -0.37    4.22
  11   1   1   40.94    7.09
  11  -1   1   39.66    6.57
  12   1   1    2.62    4.56
  12  -1   1   -2.21    4.11
  13   1   1   28.21    6.65
  13  -1   1   22.35    6.47
  14   1   1    6.27    6.41
  14  -1   1   -3.47    5.96
  15   2  -1    3.58    6.62
  15  -2  -1    8.53    6.00
  14   2  -1    9.12    6.30
  14  -2  -1    7.32    5.54
  13   2  -1    7.61    5.54
  13  -2  -1    8.34    5.06
  12   2  -1   20.72    5.75
  12  -2  -1   15.89    5.94
  11   2  -1   16.06    4.64
  11  -2  -1   25.62    5.93
  10   2  -1   -0.13    3.68
  10   2  -1    2.35    1.14
  10  -2  -1    1.45    4.22
   9   2  -1    6.92    3.62
   9   2  -1    5.02    1.35
   9   2  -1    2.38    1.39
   9  -2  -1    7.52    3.76
   9  -2  -1    4.19    1.80
   8   2  -1    6.89    3.34
   8   2  -1    4.43    1.39
   8   2  -1    3.33    1.46
   8  -2  -1    4.47    3.29
   8  -2  -1    3.97    1.75
   7   2  -1   41.42    4.50
   7   2  -1   40.83    2.19
   7   2  -1   42.12    2.74
   7  -2  -1   43.40    5.18
   7  -2  -1   44.96    2.87
  -7  -2   1   44.76    4.60
   6   2  -1   13.60    2.98
   6   2  -1    9.16    1.46
   6   2  -1    9.97    1.70
   6  -2  -1   11.04    3.57
   6  -2  -1    9.98    1.87
  -6   2   1    8.93    3.37
  -6  -2   1    9.79    2.93
   5   2  -1    3.75    2.17
   5   2  -1    3.88    1.32
   5   2  -1    4.38    1.55
   5  -2  -1    4.87    2.79
   5  -2  -1    4.78    1.62
  -5   2   1    6.45    2.73
  -5  -2   1    4.33    2.49
   4   2  -1   25.27    2.62
   4   2  -1   25.20    1.83
   4   2  -1   25.36    2.27
   4  -2  -1   25.47    3.35
   4  -2  -1   28.36    2.29
  -4   2   1   24.76    3.28
  -4   2   1   23.07    2.19
  -4  -2   1   24.90    2.81
   3   2  -1  679.75    8.97
   3   2  -1  693.81    7.65
   3   2  -1  685.36    9.47
   3  -2  -1  672.29   11.16
   3  -2  -1  709.86    8.85
  -3   2   1  692.95   11.33
  -3   2   1  688.40    8.69
  -3  -2   1  703.67    9.16
  -3  -2   1  708.72    7.76
   2   2  -1   -0.87    0.97
   2   2  -1    1.77    1.17
   2   2  -1    0.33    1.63
   2  -2  -1    0.43    1.76
   2  -2  -1    2.49    1.46
  -2   2   1    1.37    1.71
  -2   2   1    1.37    1.44
  -2  -2   1    2.89    1.18
  -2  -2   1    1.07    1.35
   1   2  -1   22.76    1.79
   1   2  -1   25.50    2.08
   1  -2  -1   22.34    1.96
  -1   2   1   22.16    1.92
  -1   2   1   24.92    1.95
  -1  -2   1   24.19    1.87
   0   2  -1    5.81    1.16
   0   2  -1    6.40    1.76
   0   2  -1    4.26    1.41
   0  -2  -1    4.59    1.48
   0   2   1    4.44    1.43
   0  -2   1    4.94    1.15
   0  -2   1    4.53    1.46
   0  -2   1    6.00    1.65
  -1   2  -1  200.65    4.89
  -1   2  -1  193.03    4.25
  -1  -2  -1  193.04    4.70
   1   2   1  210.42    4.92
   1  -2   1  193.72    4.84
   1  -2   1  202.54    5.07
   1  -2   1  201.32    4.35
  -2   2  -1   25.61    2.81
  -2   2  -1   22.55    1.91
  -2  -2  -1   18.61    2.43
   2   2   1   19.96    2.36
   2   2   1   22.81    2.33
   2  -2   1   22.46    2.79
   2  -2   1   21.21    2.38
   2  -2   1   22.93    1.96
  -3   2  -1   98.63    5.22
   3   2   1   92.75    4.54
   3   2   1   98.72    4.60
   3  -2   1   93.90    4.23
   3  -2   1   95.27    2.86
  -4   2  -1   10.27    2.93
  -4  -2  -1    8.99    2.57
   4   2   1    8.15    2.82
   4   2   1    9.56    2.31
   4  -2   1   10.13    3.00
  -5   2  -1  214.64    8.61
  -5  -2  -1  220.89    8.39
   5   2   1  207.49    8.13
  -6  -2  -1   -0.79    2.42
   6   2   1    4.30    3.22
   6  -2   1   -2.07    2.66
   7   2   1   68.09    5.85
   7  -2   1   72.97    6.62
   8   2   1   16.68    4.44
   8  -2   1   13.11    4.03
   9   2   1    7.44    4.35
   9   2   1   12.99    1.93
   9  -2   1   10.52    4.23
  10   2   1    4.96    3.99
  10  -2   1   -0.33    4.35
  11   2   1   14.82    5.57
  11  -2   1    9.95    5.43
  12   2   1    2.54    5.17
  12  -2   1    2.67    4.63
  13   2   1   12.09    6.22
  13  -2   1    8.68    5.49
  14   2   1   10.77    6.78
  15   3  -1    7.67    7.01
  14   3  -1   -2.57    5.94
  14  -3  -1    7.23    6.36
  13   3  -1    2.33    5.08
  13  -3  -1   -5.00    4.11
  12   3  -1   -0.56    4.42
  12  -3  -1    1.19    4.38
  11   3  -1   49.32    6.53
  11  -3  -1   49.52    6.81
  10   3  -1    3.87    3.77
  10   3  -1    1.18    1.34
  10   3  -1    0.46    1.54
  10  -3  -1    3.04    3.81
   9   3  -1    3.50    3.33
   9   3  -1    0.70    1.41
   9   3  -1    0.60    1.56
   9  -3  -1    5.05    3.73
   8   3  -1    4.17    2.89
   8   3  -1    2.82    1.54
   8   3  -1    0.55    1.52
   8  -3  -1    3.57    3.76
   7   3  -1   84.32    5.51
   7   3  -1   85.18    3.39
   7   3  -1   80.84    4.10
   7  -3  -1   74.01    6.03
  -7  -3   1   83.40    5.59
   6   3  -1    5.91    2.28
   6   3  -1    5.36    1.59
   6   3  -1    5.14    1.79
   6  -3  -1    6.02    3.07
   6  -3  -1    5.86    2.05
  -6   3   1    4.22    3.29
  -6  -3   1    4.10    2.66
   5   3  -1    9.04    2.13
   5   3  -1    6.79    1.71
   5   3  -1    6.27    1.85
   5  -3  -1    5.58    2.84
   5  -3  -1    7.49    2.04
  -5   3   1    9.11    2.96
  -5   3   1   10.41    2.03
  -5  -3   1    4.59    2.27
   4   3  -1   95.81    4.05
   4   3  -1   99.10    3.57
   4  -3  -1   92.48    5.23
   4  -3  -1   98.62    4.14
  -4   3   1   90.21    5.12
  -4   3   1   98.67    4.18
  -4  -3   1   97.48    4.18
   3   3  -1    0.41    1.50
   3   3  -1    4.62    1.57
   3  -3  -1    5.51    2.79
   3  -3  -1    4.44    1.94
  -3   3   1    6.80    2.74
  -3   3   1    2.95    1.98
  -3  -3   1    6.83    1.68
  -3  -3   1    5.73    1.81
   2   3  -1    5.49    1.13
   2   3  -1    5.57    1.14
   2   3  -1    3.74    1.65
   2  -3  -1    3.53    2.21
   2  -3  -1    6.23    2.21
  -2   3   1    7.15    2.22
  -2   3   1    2.75    1.87
  -2  -3   1   -0.10    0.78
   1   3  -1   95.65    3.75
   1  -3  -1   98.77    3.84
   1  -3  -1  101.31    3.94
  -1   3   1  101.35    3.72
  -1   3   1   94.62    3.85
  -1  -3   1  100.71    3.95
   0   3  -1   27.26    1.81
   0   3  -1   26.03    2.57
   0   3  -1   26.09    2.67
   0  -3  -1    0.82    0.94
   0   3   1   24.47    2.14
   0   3   1   27.78    2.81
   0  -3   1   24.91    1.76
   0  -3   1   32.90    2.67
  -1   3  -1  405.71    7.30
  -1   3  -1  391.67    7.97
  -1   3  -1  389.43    7.15
  -1  -3  -1   -0.17    0.58
   1   3   1  411.14    7.22
   1  -3   1    1.40    0.95
   1  -3   1  408.05    8.15
  -2   3  -1   29.00    3.18
  -2   3  -1   22.35    2.73
  -2   3  -1   28.06    2.42
  -2  -3  -1    9.93    1.85
   2   3   1   29.13    2.64
   2  -3   1   27.04    2.97
   2  -3   1   24.75    2.78
  -3   3  -1   17.00    3.00
  -3   3  -1   16.21    1.97
   3   3   1   13.41    2.48
   3   3   1   20.43    2.69
   3  -3   1   19.07    3.42
  -4   3  -1    0.00    2.40
  -4   3  -1   -0.18    1.20
   4   3   1    0.75    1.85
   4   3   1   -0.59    1.90
   4  -3   1   -0.49    2.97
  -5   3  -1   14.82    3.36
   5   3   1   14.86    3.09
   5   3   1   14.57    2.65
   5  -3   1   12.29    3.36
  -6  -3  -1    8.18    3.18
   6   3   1    7.96    3.00
   6   3   1    5.22    2.58
   6  -3   1    5.11    3.59
   7   3   1   81.75    6.34
   7  -3   1   91.83    7.28
   8   3   1   29.44    4.92
   8  -3   1   21.63    4.64
   9   3   1    1.14    3.31
   9  -3   1    1.14    4.16
  10   3   1   10.09    4.25
  10  -3   1    8.22    5.04
  11   3   1    0.48    4.44
  11  -3   1   -4.97    3.66
  12   3   1   -2.53    4.70
  12  -3   1    2.68    5.32
  13   3   1   -0.96    5.34
  13  -3   1    8.23    5.60
  14   3   1    9.45    6.61
  15   4  -1   -1.66    6.23
  14   4  -1   -5.17    4.98
  14  -4  -1   -0.28    5.84
  13   4  -1    1.91    4.79
  13  -4  -1    5.99    5.04
  12   4  -1    5.07    4.59
  12  -4  -1    1.88    4.47
  11   4  -1    4.01    4.02
  11  -4  -1    2.05    4.79
  10   4  -1    2.24    3.49
  10   4  -1   -0.06    1.59
  10   4  -1    1.37    1.90
  10  -4  -1    2.11    3.77
   9   4  -1    2.57    2.96
   9   4  -1   -1.44    1.61
   9   4  -1   -1.08    1.71
   9  -4  -1    2.54    4.19
   8   4  -1    2.65    2.55
   8   4  -1    2.10    1.72
   8   4  -1    0.67    1.76
   8  -4  -1    1.27    3.62
  -8  -4   1    3.39    2.64
   7   4  -1   57.10    4.55
   7   4  -1   61.55    3.41
   7   4  -1   67.97    4.24
   7  -4  -1   69.92    6.29
  -7   4   1   67.02    2.13
  -7  -4   1   61.10    4.77
   6   4  -1    0.01    1.70
   6   4  -1    2.07    1.73
   6   4  -1    1.89    1.77
   6  -4  -1    1.73    2.87
  -6   4   1    4.25    3.27
  -6   4   1    3.95    1.98
  -6  -4   1    2.87    2.34
   5   4  -1  102.27    4.70
   5   4  -1  114.53    4.42
   5  -4  -1   98.55    6.02
  -5   4   1  114.62    6.56
  -5   4   1  107.24    4.84
  -5  -4   1  110.95    4.92
   4   4  -1    1.87    1.68
   4   4  -1    4.22    2.02
   4   4  -1    2.59    1.48
   4  -4  -1    6.80    3.18
  -4   4   1    5.47    2.61
  -4   4   1    5.40    2.29
  -4  -4   1    4.79    1.82
   3   4  -1   68.54    2.85
   3   4  -1   68.98    2.85
   3   4  -1   61.47    3.37
   3  -4  -1   61.05    4.47
  -3   4   1   65.33    4.27
  -3   4   1   60.53    3.94
  -3  -4   1   65.00    3.60
   2   4  -1    1.01    1.01
   2   4  -1    1.35    1.01
   2   4  -1   -1.22    1.57
   2  -4  -1    1.42    2.50
   2  -4  -1    1.59    2.15
  -2   4   1   -0.21    2.31
  -2   4   1   -0.65    2.38
  -2  -4   1    0.20    1.73
   1   4  -1  485.16    4.99
   1   4  -1  490.46    9.27
   1  -4  -1  499.29    8.76
   1  -4  -1  506.97    9.74
  -1   4   1  493.10    8.63
  -1   4   1  472.73    9.31
  -1  -4   1  487.99    5.03
  -1  -4   1  518.47    9.55
   0   4  -1    5.48    1.68
   0   4  -1    7.11    2.41
   0  -4  -1    1.84    1.16
   0   4   1    4.66    1.73
   0   4   1    6.25    2.32
   0  -4   1    7.56    1.74
   0  -4   1    8.49    2.54
  -1   4  -1  134.67    4.59
  -1   4  -1  138.50    5.47
  -1   4  -1  133.58    4.98
  -1  -4  -1  133.50    4.53
   1   4   1  133.94    4.48
   1   4   1  132.63    5.17
   1  -4   1  118.08    4.32
  -2   4  -1    4.08    2.50
  -2   4  -1    3.83    2.30
  -2   4  -1    4.59    2.16
  -2  -4  -1    1.69    1.78
   2   4   1    4.40    1.89
   2  -4   1    1.92    2.48
  -3   4  -1   -0.38    2.58
  -3   4  -1   -1.70    1.93
  -3   4  -1    0.62    1.79
  -3  -4  -1   -0.36    0.73
   3   4   1   -0.25    1.74
   3   4   1   -0.42    1.68
   3  -4   1    1.16    2.39
  -4   4  -1   12.52    3.05
  -4   4  -1    9.80    1.78
   4   4   1    7.87    2.35
   4   4   1   12.00    2.50
   4  -4   1    6.99    2.90
  -5   4  -1   18.00    3.87
  -5   4  -1   16.29    1.76
   5   4   1   15.25    2.96
   5   4   1   15.31    2.79
   5  -4   1   13.15    3.46
   6   4   1    3.14    2.56
   6   4   1    5.98    2.23
   6  -4   1    7.39    3.65
   7   4   1    4.77    2.89
   7  -4   1    3.39    3.25
   8   4   1    3.00    3.24
   8  -4   1   -0.50    3.73
   9   4   1    0.72    3.54
   9  -4   1    0.58    3.56
  10   4   1    6.35    4.39
  10   4   1    2.99    2.14
  10  -4   1   -1.80    3.64
  11   4   1    5.61    4.86
  11  -4   1    2.54    4.44
  12   4   1    0.39    4.94
  12  -4   1   -0.19    4.58
  13   4   1   -2.35    5.25
  13  -4   1   -3.04    5.57
  14   4   1    6.78    6.46
  15   5  -1   -0.82    5.87
  14   5  -1    6.78    5.74
  14  -5  -1    3.98    6.13
  13   5  -1    8.25    5.12
  13  -5  -1    2.58    5.52
  12   5  -1    5.09    4.36
  12  -5  -1    2.71    5.25
  11   5  -1    5.87    3.95
  11  -5  -1   -0.15    4.74
  10   5  -1    6.84    3.77
  10   5  -1    1.51    1.98
  10   5  -1    0.47    2.09
  10  -5  -1   -4.75    4.16
   9   5  -1    2.84    3.06
   9   5  -1    2.83    2.04
   9   5  -1    3.18    2.21
   9  -5  -1    1.75    3.55
   8   5  -1   10.79    3.03
   8   5  -1    5.12    2.72
   8   5  -1   11.77    2.32
   8   5  -1   11.41    2.58
   8  -5  -1    9.37    4.20
  -8  -5   1   11.24    3.10
   7   5  -1    6.28    2.31
   7   5  -1    5.77    2.61
   7   5  -1    7.49    2.11
   7   5  -1    6.13    2.26
   7  -5  -1    6.61    3.42
  -7   5   1    5.57    2.26
  -7  -5   1    7.46    2.69
   6   5  -1   13.37    2.54
   6   5  -1   19.99    3.04
   6   5  -1   21.39    2.57
   6  -5  -1   14.76    3.64
  -6   5   1   12.82    2.59
  -6  -5   1   17.02    2.75
   5   5  -1   96.71    4.49
   5   5  -1  103.57    4.74
   5   5  -1  103.94    4.66
   5  -5  -1   96.41    6.11
  -5   5   1  104.79    6.47
  -5   5   1   99.96    5.31
   4   5  -1   26.49    2.56
   4   5  -1   24.70    2.49
   4   5  -1   25.22    2.66
   4  -5  -1   22.21    3.51
  -4   5   1   30.86    3.94
  -4   5   1   20.97    3.15
   3   5  -1   80.18    2.94
   3   5  -1   86.43    3.00
   3   5  -1   79.38    4.21
   3  -5  -1   82.80    4.89
  -3   5   1   81.06    4.77
  -3   5   1   80.33    4.63
   2   5  -1    2.42    1.13
   2   5  -1    2.59    2.44
   2  -5  -1   -0.75    2.52
  -2   5   1    1.38    2.43
  -2   5   1    1.45    2.33
  -2  -5   1    2.57    1.16
   1   5  -1   91.87    2.63
   1   5  -1   93.94    4.83
  -1   5   1   92.49    4.33
  -1   5   1   89.42    4.83
  -1  -5   1   87.22    2.60
   0   5  -1   35.80    2.46
   0   5  -1   35.43    3.52
   0  -5  -1   35.49    3.04
   0   5   1   31.42    2.71
   0   5   1   36.96    3.57
   0  -5   1   31.90    2.44
  -1   5  -1   39.34    3.17
  -1   5  -1   35.28    3.64
  -1  -5  -1   37.22    3.00
   1   5   1   41.77    2.96
   1   5   1   35.60    3.56
   1  -5   1   34.10    3.11
  -2   5  -1   22.35    3.05
  -2   5  -1   19.09    3.09
  -2   5  -1   19.94    2.82
  -2  -5  -1   22.55    2.69
   2   5   1   19.50    2.39
   2   5   1   19.66    2.91
   2  -5   1   19.32    2.98
  -3   5  -1   45.62    3.98
  -3   5  -1   41.22    4.06
  -3   5  -1   46.30    3.41
  -3  -5  -1   44.14    3.58
   3   5   1   48.18    3.49
   3   5   1   45.00    3.52
   3  -5   1   46.92    4.07
  -4   5  -1   -0.52    2.31
  -4   5  -1    1.63    1.72
   4   5   1    2.38    1.92
   4   5   1    0.98    1.88
   4  -5   1    0.75    2.61
  -5   5  -1    3.32    3.14
  -5   5  -1    6.98    1.65
   5   5   1    5.95    2.37
   5   5   1    9.95    2.51
   5  -5   1    4.84    2.93
  -6   5  -1   -0.07    1.17
   6   5   1   -0.83    2.20
   6   5   1   -0.92    2.22
   6  -5   1   -2.84    3.20
   7   5   1    9.00    3.11
   7  -5   1   13.02    4.32
   8   5   1    2.39    3.05
   8  -5   1    4.91    3.60
   9   5   1   16.53    3.95
   9   5   1   13.12    3.19
   9  -5   1   19.76    5.04
  10   5   1    1.85    3.25
  10   5   1    2.98    2.75
  10  -5   1    3.51    4.73
  11   5   1    2.82    4.54
  11  -5   1    3.02    4.51
  12   5   1    2.75    4.92
  12  -5   1   -2.95    5.14
  13   5   1    6.54    5.66
  13  -5   1    9.22    6.53
  14   5   1    3.40    6.11
  15   6  -1   -4.20    6.17
  14   6  -1    6.13    5.22
  14  -6  -1    3.64    6.47
  13   6  -1    9.53    4.92
  13  -6  -1   10.23    5.59
  12   6  -1    8.41    4.83
  12  -6  -1    0.93    5.03
  11   6  -1    3.57    3.84
  11  -6  -1   -1.98    4.37
  10   6  -1    0.47    3.14
  10   6  -1    4.32    2.29
  10   6  -1   -0.19    2.13
  10  -6  -1    5.11    4.21
   9   6  -1    0.85    2.84
   9   6  -1    2.64    2.17
   9   6  -1   -0.69    2.15
   9  -6  -1   -0.50    3.38
   8   6  -1    2.94    2.52
   8   6  -1    1.03    2.74
   8   6  -1    3.48    2.13
   8   6  -1    2.92    2.21
   8  -6  -1    3.39    3.51
  -8   6   1    2.47    1.32
   7   6  -1    8.53    2.57
   7   6  -1    5.92    2.67
   7   6  -1   12.38    2.45
   7  -6  -1    7.01    3.54
  -7   6   1    7.12    2.55
   6   6  -1    0.38    1.88
   6   6  -1    1.25    2.21
   6   6  -1    3.77    2.00
   6  -6  -1    6.20    3.23
  -6   6   1    5.67    2.57
   5   6  -1  122.36    4.94
   5   6  -1  128.34    5.11
   5   6  -1  124.45    5.53
   5  -6  -1  117.77    7.01
  -5   6   1  123.74    6.95
  -5   6   1  115.60    6.07
   4   6  -1    2.72    1.77
   4   6  -1    2.34    1.64
   4   6  -1    4.06    1.99
   4  -6  -1    2.64    2.69
  -4   6   1    7.91    3.09
  -4   6   1    4.03    2.40
   3   6  -1  284.85    5.29
   3   6  -1  292.65    5.36
   3   6  -1  283.10    8.36
   3  -6  -1  276.36    8.78
  -3   6   1  280.65    8.68
  -3   6   1  280.31    8.79
   2   6  -1    5.94    1.17
   2   6  -1    8.51    2.87
   2  -6  -1    5.71    2.77
  -2   6   1    8.52    2.67
  -2   6   1    9.48    2.81
  -2  -6   1    6.09    1.31
   1   6  -1  365.77    5.83
   1   6  -1  371.52    9.90
  -1   6   1  369.44    8.56
  -1   6   1  360.47    9.79
  -1  -6   1  367.49    5.84
   0   6  -1   22.53    2.30
   0   6  -1   17.16    3.13
   0  -6  -1   19.54    2.84
   0   6   1   15.56    2.22
   0   6   1   19.59    3.31
   0  -6   1   19.75    2.20
  -1   6  -1   29.67    3.00
  -1   6  -1   32.16    3.74
  -1  -6  -1   34.53    3.15
   1   6   1   28.20    2.61
   1   6   1   28.06    3.56
   1  -6   1   32.39    2.98
  -2   6  -1   32.60    3.45
  -2   6  -1   32.36    3.79
  -2  -6  -1   37.54    3.27
   2   6   1   35.93    2.95
   2   6   1   37.71    3.89
   2  -6   1    0.98    1.18
  -3   6  -1    2.66    2.58
  -3   6  -1    1.47    2.45
  -3   6  -1   -0.41    1.98
  -3  -6  -1   -1.28    1.85
   3   6   1    1.86    1.83
   3   6   1    0.06    1.76
   3  -6   1   -1.07    2.64
  -4   6  -1    9.65    3.28
  -4   6  -1   11.83    3.27
  -4   6  -1    7.85    2.20
   4   6   1    9.11    2.35
   4   6   1    8.32    2.30
   4   6   1    7.00    2.36
   4  -6   1    9.23    3.02
  -5   6  -1   -0.29    1.68
   5   6   1    0.30    2.02
   5   6   1    2.62    2.31
   5   6   1    1.62    2.12
   5  -6   1    0.67    2.79
  -6   6  -1    0.59    1.49
   6   6   1    1.85    2.39
   6   6   1    1.85    2.12
   6   6   1    1.17    2.22
   6  -6   1    1.92    3.01
  -7   6  -1    4.38    1.44
   7   6   1    0.38    2.46
   7   6   1    1.41    2.62
   7  -6   1    3.52    3.95
   8   6   1    7.36    3.28
   8   6   1    4.86    2.86
   8  -6   1    4.57    4.40
   9   6   1    9.89    3.87
   9   6   1    7.39    3.09
   9  -6   1    3.69    4.06
  10   6   1   -1.42    3.24
  10   6   1    0.74    2.73
  10  -6   1   -3.15    3.75
  11   6   1    5.01    4.29
  11  -6   1    4.42    4.70
  12   6   1    5.12    4.78
  12  -6   1    1.58    5.61
  13   6   1    9.95    6.34
  13  -6   1   10.72    5.82
  14   6   1   12.75    6.40
  14   7  -1    8.05    5.64
  13   7  -1    8.50    5.04
  13  -7  -1    3.50    5.89
  12   7  -1    3.41    4.15
  12  -7  -1   -1.25    4.41
  11   7  -1   34.53    5.43
  11  -7  -1   30.62    6.61
  10   7  -1    3.33    3.01
  10   7  -1    3.13    2.34
  10   7  -1    3.95    2.74
  10  -7  -1    2.85    4.20
   9   7  -1    1.23    2.81
   9   7  -1    3.67    2.40
   9   7  -1   -0.14    2.56
   9  -7  -1    2.19    4.29
  -9   7   1   -0.21    1.18
   8   7  -1   14.55    3.15
   8   7  -1   16.72    3.50
   8   7  -1   17.27    3.01
   8   7  -1   13.68    3.23
   8  -7  -1   16.86    4.48
  -8   7   1   14.91    3.20
  -8   7   1   17.47    2.29
   7   7  -1   12.60    2.71
   7   7  -1   13.71    3.13
   7   7  -1   12.22    2.64
   7  -7  -1   12.54    3.93
  -7   7   1   13.52    3.39
   6   7  -1    4.47    2.24
   6   7  -1    5.61    2.24
   6   7  -1    4.43    2.08
   6  -7  -1    5.78    3.26
  -6   7   1    2.82    2.57
   5   7  -1   32.86    2.98
   5   7  -1   33.77    3.00
   5   7  -1   30.24    3.38
   5  -7  -1   31.14    4.27
  -5   7   1   31.54    3.82
   4   7  -1    4.28    1.82
   4   7  -1    3.35    1.73
   4   7  -1    0.77    1.75
   4  -7  -1    1.22    3.06
  -4   7   1    5.10    3.00
  -4   7   1    3.12    2.97
   3   7  -1   28.06    2.11
   3   7  -1   29.00    2.10
   3   7  -1   29.71    3.73
   3  -7  -1   21.17    3.36
  -3   7   1   32.01    3.59
  -3   7   1   28.91    3.82
  -3  -7   1   30.11    2.08
   2   7  -1    4.99    1.23
   2   7  -1    5.32    3.03
   2  -7  -1    6.51    2.67
  -2   7   1    6.98    2.61
  -2   7   1    1.49    2.57
  -2  -7   1    5.04    1.36
   1   7  -1    6.77    1.68
   1   7  -1    6.83    3.27
   1  -7  -1    7.85    2.47
  -1   7   1    5.77    2.45
  -1   7   1    4.76    3.15
  -1  -7   1    8.59    1.66
   0   7  -1    9.68    2.09
   0   7  -1    8.81    2.95
   0  -7  -1   10.76    2.43
   0   7   1    4.11    2.05
   0   7   1    8.26    2.97
   0  -7   1    9.82    2.08
  -1   7  -1   13.96    2.43
  -1   7  -1   11.69    3.12
  -1  -7  -1   12.01    2.54
   1   7   1   11.15    2.13
   1   7   1   11.91    3.08
   1  -7   1   11.24    2.50
  -2   7  -1   13.25    2.75
  -2   7  -1   11.52    3.11
  -2  -7  -1   14.14    2.62
   2   7   1   13.97    2.31
   2   7   1    9.06    2.84
   2  -7   1    7.47    2.48
  -3   7  -1  235.01    8.55
  -3   7  -1  226.18    9.02
  -3   7  -1  224.82    7.84
  -3  -7  -1  223.74    7.20
   3   7   1  241.36    7.45
   3   7   1  217.65    8.27
   3  -7   1  224.41    8.41
  -4   7  -1   -1.04    2.67
  -4   7  -1   -1.52    2.74
  -4   7  -1    1.18    2.15
  -4  -7  -1    0.25    2.15
   4   7   1    4.53    2.34
   4   7   1    0.47    2.03
   4   7   1    0.37    2.15
   4  -7   1    1.21    2.59
  -5   7  -1    0.93    2.76
  -5   7  -1    1.97    1.96
   5   7   1    0.32    2.08
   5   7   1    1.44    2.09
   5   7   1    1.62    2.19
   5  -7   1   -2.36    3.14
  -6   7  -1    3.47    1.87
   6   7   1    5.51    2.50
   6   7   1    7.72    2.72
   6   7   1    6.21    2.56
   6  -7   1    6.04    3.37
  -7   7  -1   39.33    3.05
   7   7   1   38.01    4.64
   7   7   1   45.90    4.49
   7  -7   1   32.22    5.52
   8   7   1    1.53    2.76
   8   7   1    0.79    2.78
   8  -7   1    1.78    3.75
   9   7   1   36.11    5.21
   9   7   1   42.04    4.72
   9  -7   1   35.72    6.13
  10   7   1    4.11    3.62
  10   7   1    6.13    3.26
  10  -7   1   -1.18    4.91
  11   7   1    9.23    4.55
  11  -7   1    2.97    5.27
  12   7   1    9.02    4.92
  12  -7   1    1.63    5.64
  13   7   1    6.31    5.62
  14   7   1    9.47    6.96
  13   8  -1   35.82    6.49
  13  -8  -1   21.54    6.67
  12   8  -1    3.98    3.63
  12  -8  -1    6.60    5.02
  11   8  -1    5.27    3.72
  11  -8  -1    1.40    4.97
  10   8  -1    5.93    3.20
  10   8  -1    0.62    2.40
  10   8  -1   -0.62    2.75
  10  -8  -1    3.12    4.82
   9   8  -1   28.39    4.22
   9   8  -1   27.24    3.70
   9   8  -1   28.26    4.44
   9  -8  -1   28.52    5.99
  -9   8   1   23.64    2.57
   8   8  -1    0.66    2.37
   8   8  -1    2.53    2.73
   8   8  -1    3.73    2.60
   8   8  -1    0.77    2.86
   8  -8  -1   -2.68    3.19
  -8   8   1    2.87    2.82
  -8   8   1    2.46    1.83
   7   8  -1   10.93    2.79
   7   8  -1   15.37    3.03
   7   8  -1   15.35    3.11
   7  -8  -1   15.10    4.11
  -7   8   1   11.71    3.41
   6   8  -1   10.66    2.52
   6   8  -1    8.72    2.43
   6   8  -1    7.94    2.52
   6  -8  -1    7.85    3.47
  -6   8   1   11.10    3.40
   5   8  -1   57.63    3.62
   5   8  -1   58.27    3.57
   5   8  -1   53.03    4.53
   5  -8  -1   47.69    5.39
  -5   8   1   50.80    4.88
   4   8  -1    2.04    1.67
   4   8  -1    6.22    1.76
   4   8  -1    4.30    2.28
   4  -8  -1    3.37    3.16
  -4   8   1    6.21    3.05
  -4   8   1    5.49    2.91
   3   8  -1  154.93    4.24
   3   8  -1  150.60    7.26
   3  -8  -1  152.34    7.26
  -3   8   1  149.61    7.05
  -3   8   1  156.66    7.74
  -3  -8   1  156.21    4.25
   2   8  -1   14.78    1.66
   2   8  -1   18.45    3.44
   2  -8  -1    1.18    1.25
  -2   8   1   16.95    3.09
  -2   8   1   16.77    3.50
  -2  -8   1   15.96    1.78
   1   8  -1  164.46    4.79
   1   8  -1  162.90    7.71
   1  -8  -1  164.99    6.55
  -1   8   1  176.72    6.67
  -1   8   1  162.95    7.79
  -1  -8   1  168.10    4.78
   0   8  -1   -0.46    1.77
   0   8  -1    0.71    2.69
   0  -8  -1    0.36    2.12
   0   8   1   -2.73    1.73
   0   8   1   -1.02    2.56
   0  -8   1    0.62    1.72
  -1   8  -1  234.14    7.23
  -1   8  -1  231.39    9.37
  -1  -8  -1  230.79    7.09
   1   8   1  234.31    7.06
   1   8   1  238.60    9.42
   1  -8   1  232.03    7.17
  -2   8  -1   64.43    4.55
  -2   8  -1   68.70    5.81
  -2  -8  -1   64.78    4.13
   2   8   1   61.88    3.93
   2   8   1   70.27    5.45
   2  -8   1   61.86    4.50
  -3   8  -1   22.39    3.53
  -3   8  -1   18.66    3.64
  -3  -8  -1   21.75    2.93
   3   8   1   24.49    2.94
   3   8   1   15.73    3.37
   3  -8   1   21.74    3.72
  -4   8  -1    7.27    3.21
  -4   8  -1   12.43    3.76
  -4   8  -1   14.12    2.87
  -4  -8  -1   13.54    2.77
   4   8   1   20.90    3.08
   4   8   1   11.88    2.68
   4   8   1   10.88    3.03
   4  -8   1   12.07    3.64
  -5   8  -1  229.66    9.85
  -5   8  -1  255.96    8.60
   5   8   1  238.04    8.69
   5   8   1  249.66    8.86
   5   8   1  238.48    9.47
   5  -8   1  234.56   10.32
  -6   8  -1   17.01    2.81
   6   8   1   15.39    3.22
   6   8   1   15.81    3.40
   6   8   1   15.47    3.30
   6  -8   1   13.92    4.01
  -7   8  -1    0.05    1.72
   7   8   1    0.91    2.48
   7   8   1   -0.21    2.45
   7  -8   1   -2.70    3.22
  -8   8  -1    6.82    1.94
   8   8   1    8.91    3.26
   8   8   1    6.55    3.33
   8  -8   1    4.56    4.47
   9   8   1   55.19    6.00
   9   8   1   50.76    5.27
   9  -8   1   46.53    6.79
  10   8   1   -0.81    3.21
  10   8   1    1.46    3.24
  10  -8   1   -0.40    4.92
  11   8   1   22.90    5.54
  11  -8   1   21.04    6.18
  12   8   1   -0.56    4.54
  12  -8   1    1.25    5.95
  13   8   1   11.49    5.46
  13  -9  -1    6.63    5.59
  12   9  -1    1.51    3.51
  12  -9  -1    7.63    5.29
  11   9  -1   21.94    4.49
  11  -9  -1   15.81    5.48
  10   9  -1    1.25    2.89
  10   9  -1   -1.20    2.45
  10   9  -1   -2.22    2.99
  10  -9  -1   -2.89    3.77
   9   9  -1   21.27    3.89
   9   9  -1   17.44    3.45
   9   9  -1   21.92    4.30
   9  -9  -1   18.42    5.69
  -9   9   1   20.49    2.84
   8   9  -1    0.61    2.51
   8   9  -1    2.32    2.83
   8   9  -1   -0.42    2.46
   8  -9  -1    4.45    4.44
  -8   9   1    2.55    3.08
  -8   9   1    2.89    2.07
   7   9  -1   17.39    3.12
   7   9  -1   17.31    3.10
   7   9  -1   22.42    3.59
   7  -9  -1   17.35    4.92
  -7   9   1   21.48    4.23
   6   9  -1    0.56    2.14
   6   9  -1    1.82    2.08
   6   9  -1   -1.58    2.06
   6  -9  -1    0.92    3.25
  -6   9   1    3.21    3.22
   5   9  -1   99.40    4.48
   5   9  -1  107.59    4.61
   5   9  -1  108.70    6.68
   5  -9  -1  111.42    7.49
  -5   9   1  111.86    7.33
   4   9  -1    0.76    1.65
   4   9  -1    2.32    1.55
   4   9  -1    1.15    2.47
   4  -9  -1    3.90    3.30
  -4   9   1   -0.49    2.61
   3   9  -1   52.03    2.70
   3   9  -1   49.93    5.16
   3  -9  -1   48.10    4.74
  -3   9   1   45.04    4.47
  -3   9   1   53.43    5.48
  -3  -9   1   51.62    2.73
   2   9  -1   10.96    1.70
   2   9  -1   12.43    3.38
   2  -9  -1    3.35    2.06
  -2   9   1   12.49    3.12
  -2   9   1    8.17    3.29
  -2  -9   1   14.52    1.85
   1   9  -1   14.92    2.18
   1   9  -1   15.78    3.65
   1  -9  -1   19.94    3.20
  -1   9   1   17.10    3.02
  -1   9   1   17.24    4.01
  -1  -9   1   17.89    2.12
   0   9  -1   23.95    2.67
   0   9  -1   24.10    3.99
   0  -9  -1   22.83    3.08
   0   9   1   19.17    2.85
   0   9   1   23.09    3.97
   0  -9   1   21.48    2.60
  -1   9  -1   37.01    3.50
  -1   9  -1   36.85    4.60
  -1  -9  -1   38.86    3.49
   1   9   1   45.69    3.61
   1   9   1   37.02    4.56
   1  -9   1   36.65    3.43
  -2   9  -1    8.99    2.85
  -2   9  -1    7.70    3.66
  -2  -9  -1   10.23    2.46
   2   9   1    6.16    1.95
   2   9   1    9.47    3.20
   2  -9   1    5.68    2.47
  -3   9  -1   17.11    3.35
  -3   9  -1   12.22    3.91
  -3  -9  -1   11.43    2.49
   3   9   1   13.86    2.65
   3   9   1   12.45    3.23
   3  -9   1    0.31    0.90
  -4   9  -1    1.62    2.81
  -4   9  -1   -1.05    2.24
  -4  -9  -1    1.11    2.04
   4   9   1    0.82    1.99
   4   9   1   -1.38    2.36
   4  -9   1    3.44    3.18
  -5   9  -1    4.50    3.52
  -5   9  -1    4.24    2.39
   5   9   1    8.04    2.82
   5   9   1    3.56    2.47
   5   9   1    2.33    2.73
   5  -9   1    4.74    3.62
  -6   9  -1    4.33    2.42
   6   9   1    1.21    2.84
   6   9   1    6.95    2.94
   6   9   1    6.22    2.95
   6  -9   1    7.84    3.69
  -7   9  -1   -0.77    1.88
   7   9   1   -2.69    2.57
   7   9   1    0.63    2.97
   7  -9   1    0.58    3.40
  -8   9  -1    4.44    2.03
   8   9   1    2.57    3.26
   8   9   1    3.36    3.08
   8  -9   1    1.00    4.49
   9   9   1    4.35    3.29
   9   9   1    5.89    3.02
   9  -9   1    1.84    4.91
  10   9   1    1.14    3.04
  10   9   1    4.63    3.17
  10  -9   1    0.35    4.25
  11   9   1    2.77    3.78
  11  -9   1   -0.76    5.40
  12   9   1    0.07    3.90
  12  -9   1   -0.15    5.04
  12 -10  -1   -1.81    5.90
  11 -10  -1   -4.01    5.02
  10  10  -1    2.77    3.00
  10  10  -1    0.67    2.63
  10  10  -1   -1.84    2.91
  10 -10  -1    2.82    4.54
   9  10  -1    1.29    2.77
   9  10  -1    4.40    2.96
   9  10  -1    4.58    3.42
   9 -10  -1    2.68    4.86
  -9  10   1    4.31    3.58
   8  10  -1    9.79    3.00
   8  10  -1   10.39    3.34
   8 -10  -1   12.30    5.12
  -8  10   1    2.98    3.49
   7  10  -1    9.22    2.77
   7  10  -1    6.05    2.58
   7  10  -1    6.67    3.27
   7 -10  -1    6.12    3.96
  -7  10   1    4.87    3.64
   6  10  -1   -1.26    2.08
   6  10  -1    1.22    1.97
   6  10  -1   -3.13    2.34
   6 -10  -1    1.53    3.39
  -6  10   1    3.82    3.15
   5  10  -1   23.22    2.70
   5  10  -1   25.46    2.68
   5  10  -1   24.73    4.19
   5 -10  -1   31.79    4.93
  -5  10   1   21.88    4.56
   4  10  -1    3.92    1.74
   4  10  -1    4.56    1.58
   4  10  -1    1.39    3.02
   4 -10  -1    1.37    3.16
  -4  10   1    3.66    3.11
   3  10  -1    0.19    1.24
   3  10  -1   -0.83    2.62
   3 -10  -1   -1.80    2.09
  -3  10   1    0.00    2.49
  -3  10   1    1.39    3.45
  -3 -10   1    0.81    1.33
   2  10  -1    2.48    1.54
   2  10  -1    0.78    2.79
   2 -10  -1    3.54    2.48
  -2  10   1    4.30    2.79
  -2  10   1    5.86    3.22
  -2 -10   1    2.91    1.53
   1  10  -1    0.66    1.76
   1  10  -1    2.84    3.51
   1 -10  -1   -0.01    2.08
  -1  10   1    2.29    2.40
  -1  10   1    4.07    3.05
  -1 -10   1    1.22    1.49
   0  10  -1    2.75    2.06
   0  10  -1    3.49    2.97
   0 -10  -1    1.39    2.11
   0  10   1    1.27    2.09
   0  10   1    2.24    2.95
   0 -10   1    1.06    1.84
  -1  10  -1   13.33    2.76
  -1  10  -1   12.32    3.64
  -1 -10  -1   13.52    2.72
   1  10   1   12.32    2.44
   1  10   1   13.65    3.65
   1 -10   1   13.26    2.63
  -2  10  -1   14.89    3.14
  -2  10  -1   15.14    3.81
  -2 -10  -1   13.66    2.59
   2  10   1   18.83    2.72
   2  10   1   21.67    4.38
   2 -10   1   14.09    2.91
  -3  10  -1    2.81    2.89
  -3  10  -1    2.32    3.06
  -3 -10  -1    0.81    1.91
   3  10   1    0.42    1.76
   3  10   1   -0.70    2.65
   3 -10   1   -2.15    2.05
  -4  10  -1    7.04    3.46
  -4  10  -1    6.89    3.11
  -4 -10  -1   10.83    2.53
   4  10   1    6.59    2.39
   4  10   1    4.27    3.16
   4 -10   1    7.49    3.37
  -5  10  -1    5.23    3.32
  -5  10  -1    5.16    2.79
   5  10   1    8.61    2.87
   5  10   1    8.93    2.82
   5  10   1    5.59    3.06
   5 -10   1   -2.70    3.25
  -6  10  -1    2.20    3.64
  -6  10  -1    5.10    2.71
   6  10   1    3.19    3.01
   6  10   1    5.09    2.90
   6  10   1    1.71    2.84
   6 -10   1    6.13    4.17
  -7  10  -1    8.89    2.77
   7  10   1    2.14    3.19
   7  10   1    8.14    3.19
   7 -10   1    6.93    4.55
  -8  10  -1    0.75    2.21
   8  10   1   -3.90    2.78
   8  10   1    1.31    2.71
   8 -10   1    4.53    4.81
   9  10   1   -2.73    2.64
   9  10   1   -0.04    2.92
   9 -10   1   -0.92    4.02
  10  10   1   -1.32    3.22
  10  10   1   -1.05    2.96
  10 -10   1    1.65    4.52
  11  10   1    4.91    4.29
  11 -10   1    7.33    5.39
  12 -10   1    2.99    5.48
  12 -11  -1   -0.11    6.08
  11 -11  -1    4.83    5.35
  10  11  -1   -1.26    2.65
  10  11  -1   -4.24    3.64
  10 -11  -1    1.25    5.22
   9  11  -1    6.30    3.10
   9  11  -1    5.48    3.26
   9  11  -1    3.57    3.94
   9 -11  -1    7.86    5.48
  -9  11   1    1.73    3.69
   8  11  -1    4.02    2.70
   8  11  -1    4.05    3.22
   8 -11  -1   10.60    4.59
  -8  11   1    5.12    3.90
  -8  11   1    7.19    2.72
   7  11  -1    1.84    2.52
   7  11  -1    2.41    2.98
   7 -11  -1    7.68    4.62
  -7  11   1    9.55    4.16
   6  11  -1    9.61    2.50
   6  11  -1    8.72    2.40
   6  11  -1    9.50    3.67
   6 -11  -1    7.90    4.21
  -6  11   1   14.03    4.10
   5  11  -1    9.21    2.26
   5  11  -1    9.84    2.12
   5  11  -1    9.80    3.77
   5 -11  -1   11.37    4.09
  -5  11   1   10.11    4.22
   4  11  -1   11.03    2.13
   4  11  -1    8.04    1.68
   4  11  -1    8.95    3.87
   4 -11  -1   11.84    3.69
  -4  11   1    8.97    3.62
   3  11  -1    3.13    1.52
   3  11  -1    3.71    3.64
   3 -11  -1    0.10    1.01
  -3  11   1    6.42    3.45
  -3 -11   1    5.37    1.62
   2  11  -1   20.57    2.46
   2  11  -1   24.17    4.45
   2 -11  -1   24.81    3.84
  -2  11   1   20.48    3.52
  -2  11   1   27.21    4.65
  -2 -11   1   24.74    2.48
   1  11  -1   12.50    2.29
   1  11  -1   16.22    3.99
   1 -11  -1   16.43    3.11
  -1  11   1   19.82    3.22
  -1  11   1   13.51    4.33
  -1 -11   1   14.88    2.28
   0  11  -1   10.63    2.51
   0  11  -1    7.55    3.53
   0 -11  -1    7.36    2.55
   0  11   1   10.19    2.73
   0  11   1    6.36    3.42
   0 -11   1    8.94    2.33
  -1  11  -1   52.26    4.30
  -1  11  -1   38.41    5.20
  -1 -11  -1   53.47    4.25
   1  11   1   52.23    4.11
   1  11   1   57.59    6.12
   1 -11   1   52.56    4.30
  -2  11  -1   -1.38    2.42
  -2  11  -1   -0.02    2.97
  -2 -11  -1    2.21    2.13
   2  11   1    2.29    1.85
   2  11   1    0.45    3.50
   2 -11   1   -0.59    2.19
  -3  11  -1   26.80    4.74
  -3 -11  -1   31.82    3.58
   3  11   1   33.42    3.50
   3  11   1   26.66    4.87
   3 -11   1   30.46    4.15
  -4  11  -1    0.75    3.20
  -4  11  -1   -0.19    2.89
  -4 -11  -1    2.24    2.26
   4  11   1    2.39    2.25
   4  11   1    2.74    2.97
   4 -11   1    3.86    2.63
  -5  11  -1    3.51    3.97
  -5  11  -1    4.33    3.01
   5  11   1    5.39    2.85
   5  11   1    5.10    2.84
   5  11   1    6.04    3.42
   5 -11   1   -0.42    3.46
  -6  11  -1    2.30    3.93
  -6  11  -1   -2.37    2.48
   6  11   1    1.90    3.14
   6  11   1    1.97    2.82
   6  11   1   -2.96    2.70
   6 -11   1   -0.07    3.96
  -7  11  -1   13.25    3.24
   7  11   1   13.29    3.89
   7  11   1   12.16    3.75
   7 -11   1   15.00    5.14
   8  11   1   -2.41    3.04
   8  11   1    1.66    3.00
   8 -11   1    1.71    4.01
   9  11   1    2.19    3.42
   9  11   1    4.05    3.18
   9 -11   1    0.60    4.94
  10  11   1   -2.62    3.29
  10  11   1   -1.20    3.15
  10 -11   1  -10.38    4.62
  11 -11   1   -2.12    5.73
  12 -12  -1   -5.28    5.11
  11 -12  -1   10.74    6.60
  10  12  -1   -1.74    3.00
  10 -12  -1    2.31    5.57
   9  12  -1    6.93    3.62
   9  12  -1   -1.01    3.78
   9 -12  -1    4.10    5.28
  -9  12   1    2.05    4.05
   8  12  -1    2.85    3.22
   8  12  -1   -2.51    3.87
   8 -12  -1   -2.17    4.44
  -8  12   1    1.61    3.88
  -8  12   1    5.72    3.18
   7  12  -1   18.35    3.18
   7  12  -1   20.26    4.45
   7 -12  -1   22.88    5.60
  -7  12   1   18.42    4.64
   6  12  -1    7.21    2.43
   6  12  -1    4.21    3.62
   6 -12  -1    5.22    4.43
  -6  12   1   10.94    4.66
   5  12  -1    8.98    2.22
   5  12  -1   12.54    2.12
   5  12  -1    5.54    3.92
   5 -12  -1   12.39    4.38
  -5  12   1    6.15    4.25
   4  12  -1    0.94    1.75
   4  12  -1    1.63    1.50
   4  12  -1   -0.50    3.49
   4 -12  -1   -1.61    3.06
  -4  12   1   -2.02    3.10
   3  12  -1   10.29    1.90
   3  12  -1   10.20    3.86
   3 -12  -1    7.59    2.96
  -3  12   1   14.77    4.35
  -3 -12   1   11.29    1.97
   2  12  -1    6.52    2.02
   2  12  -1    3.13    3.46
   2 -12  -1    4.21    2.64
  -2  12   1    4.18    2.87
  -2  12   1    3.25    3.94
  -2 -12   1    3.90    1.64
   1  12  -1   -0.15    1.90
   1  12  -1    0.51    3.12
   1 -12  -1    1.88    2.24
  -1  12   1    4.09    2.67
  -1  12   1    3.84    3.34
  -1 -12   1    0.28    1.70
   0  12  -1    3.43    2.26
   0  12  -1   -5.35    3.26
   0 -12  -1    3.93    2.46
   0  12   1    2.13    2.39
   0  12   1    3.51    3.42
   0 -12   1    1.99    2.03
  -1  12  -1   -0.63    2.06
  -1  12  -1    1.33    3.23
  -1 -12  -1    1.98    2.31
   1  12   1   -1.56    1.87
   1  12   1    2.90    3.77
   1 -12   1    0.89    2.20
  -2  12  -1    0.29    2.32
  -2  12  -1   -2.53    3.70
  -2 -12  -1   -0.39    1.89
   2  12   1   -2.77    1.57
   2  12   1   -0.38    2.96
   2 -12   1    0.23    2.44
  -3  12  -1   12.49    4.58
  -3 -12  -1    5.43    2.44
   3  12   1    2.81    2.09
   3  12   1   10.57    3.85
   3 -12   1    6.50    2.99
  -4  12  -1    1.30    4.00
  -4  12  -1    4.62    3.44
  -4 -12  -1    0.36    2.16
   4  12   1    2.82    2.31
   4  12   1   -0.74    3.03
   4 -12   1   -0.47    1.52
  -5  12  -1   -1.60    3.96
  -5  12  -1    2.41    3.49
   5  12   1    6.51    3.13
   5  12   1   -0.04    3.34
   5 -12   1    5.57    3.89
  -6  12  -1    1.61    3.53
  -6  12  -1    4.03    3.26
   6  12   1    1.68    3.13
   6  12   1    2.47    3.38
   6 -12   1   -0.58    4.01
  -7  12  -1   -3.87    2.58
   7  12   1    0.87    3.44
   7  12   1    0.73    3.13
   7 -12   1    1.55    3.77
   8  12   1    8.81    3.82
   8  12   1   11.54    3.96
   8 -12   1    9.26    4.72
   9  12   1    9.12    3.84
   9 -12   1    6.89    5.63
  10 -12   1    3.88    5.70
  11 -12   1   -1.41    5.98
  11 -13  -1   -1.17    5.11
  10 -13  -1    6.56    5.57
   9  13  -1    0.32    3.29
   9 -13  -1    6.91    5.48
  -9  13   1    8.06    4.76
   8  13  -1    0.30    3.29
   8 -13  -1    9.72    5.33
  -8  13   1   -1.04    4.17
   7  13  -1   -1.80    3.35
   7 -13  -1   -0.04    4.20
  -7  13   1   -1.86    3.36
   6  13  -1   17.00    4.78
   6 -13  -1   17.12    5.12
  -6  13   1   15.70    4.65
   5  13  -1    0.02    1.96
   5  13  -1    0.96    3.85
   5 -13  -1    1.91    3.66
  -5  13   1    4.01    4.33
   4  13  -1    5.28    2.02
   4  13  -1    5.56    3.77
   4 -13  -1    0.43    1.75
  -4  13   1    9.19    4.62
   3  13  -1   12.55    2.23
   3  13  -1   14.36    4.94
   3 -13  -1   13.55    3.63
  -3  13   1    8.07    4.17
  -3 -13   1    8.98    1.94
   2  13  -1   27.98    2.94
   2  13  -1   21.82    5.21
   2 -13  -1   20.97    3.96
  -2  13   1   30.86    5.84
  -2 -13   1   28.29    2.84
   1  13  -1    1.32    2.08
   1  13  -1    4.02    3.64
   1 -13  -1    4.14    2.67
  -1  13   1    0.44    2.69
  -1  13   1    0.59    3.41
  -1 -13   1    2.89    2.02
   0  13  -1    2.88    2.38
   0  13  -1    0.30    3.38
   0 -13  -1    0.34    2.36
   0  13   1   -0.82    2.47
   0  13   1   -0.89    3.88
   0 -13   1    0.75    2.13
  -1  13  -1   -1.87    2.50
  -1  13  -1   -0.97    3.40
  -1 -13  -1    0.49    2.11
   1  13   1    0.90    2.36
   1  13   1   -4.28    3.43
   1 -13   1    0.70    2.21
  -2  13  -1    0.09    2.62
  -2  13  -1   -0.94    3.33
  -2 -13  -1   -1.36    2.09
   2  13   1   -0.61    2.05
   2  13   1   -2.37    3.17
   2 -13   1    1.79    2.61
  -3  13  -1    4.87    3.77
  -3  13  -1    1.16    3.49
  -3 -13  -1    2.42    2.30
   3  13   1    1.71    2.02
   3  13   1    4.75    4.18
   3 -13   1    2.52    3.04
  -4  13  -1   11.86    4.46
  -4  13  -1    9.81    4.17
  -4 -13  -1   11.81    2.93
   4  13   1   16.59    4.51
   4 -13   1   10.60    3.90
  -5  13  -1   -2.48    3.41
  -5  13  -1   -0.76    3.26
   5  13   1    0.83    2.78
   5  13   1    2.82    3.97
   5 -13   1   -6.89    3.06
  -6  13  -1    3.18    3.80
  -6  13  -1    2.10    3.26
   6  13   1    3.37    3.27
   6  13   1   -2.59    3.28
   6 -13   1   -0.13    4.03
  -7  13  -1    1.86    3.10
   7  13   1    2.00    3.47
   7  13   1   -1.63    3.13
   7 -13   1    6.16    5.02
   8  13   1    4.32    3.66
   8 -13   1    1.54    4.75
   9  13   1   -1.29    2.92
   9 -13   1   -0.04    5.24
  10 -13   1   -5.15    5.53
  11 -14  -1   14.64    7.11
  10 -14  -1    2.96    5.78
   9  14  -1   -0.08    3.43
   9 -14  -1    5.17    5.48
  -9  14   1    9.03    4.97
   8  14  -1   -2.10    3.37
   8 -14  -1    0.88    4.82
  -8  14   1   -2.38    4.23
   7  14  -1    0.50    3.71
   7 -14  -1    5.03    4.95
  -7  14   1   -3.82    4.06
   6  14  -1    9.37    4.09
   6 -14  -1   16.26    4.97
  -6  14   1    9.33    4.48
   5  14  -1    9.44    4.72
   5 -14  -1    3.48    3.67
  -5  14   1    1.26    3.79
   4  14  -1    8.28    4.21
   4 -14  -1    4.84    3.25
  -4  14   1   10.73    4.90
   3  14  -1    0.52    3.57
   3 -14  -1    0.21    2.71
  -3  14   1    1.76    4.39
  -3 -14   1   -1.01    1.52
   2  14  -1    2.52    3.67
   2 -14  -1    3.36    2.76
  -2  14   1    3.13    3.90
  -2 -14   1    5.18    1.90
   1  14  -1   16.28    4.80
   1 -14  -1   22.05    3.87
  -1  14   1   23.42    5.26
  -1 -14   1   22.50    2.93
   0  14  -1    2.29    3.91
   0 -14  -1    6.09    2.92
   0  14   1    3.92    2.68
   0  14   1    5.72    4.01
   0 -14   1    0.92    2.14
  -1  14  -1   10.42    4.36
  -1 -14  -1   13.14    3.08
   1  14   1    8.41    4.81
   1 -14   1    8.19    2.96
  -2  14  -1    0.77    3.67
  -2 -14  -1    0.86    2.32
   2  14   1    4.42    4.50
   2 -14   1   -0.74    2.54
  -3  14  -1   19.49    5.05
  -3  14  -1   17.24    4.82
  -3 -14  -1   17.87    3.17
   3  14   1   17.15    4.76
   3 -14   1   17.94    3.95
  -4  14  -1    0.00    4.26
  -4  14  -1    2.14    3.81
  -4 -14  -1   -1.25    2.11
   4  14   1    2.23    4.38
   4 -14   1   -2.83    2.76
  -5  14  -1    3.96    4.14
  -5  14  -1    1.91    3.62
   5  14   1    1.94    2.86
   5  14   1   -1.26    3.99
   5 -14   1    0.75    1.80
  -6  14  -1    0.99    4.56
  -6  14  -1    0.84    3.66
   6  14   1   -0.76    3.76
   6 -14   1   -5.27    3.67
  -7  14  -1    1.92    4.04
   7  14   1   -1.15    3.56
   7 -14   1   -0.49    4.50
   8  14   1    2.04    3.70
   8 -14   1    2.38    5.26
   9  14   1   -0.57    3.39
   9 -14   1   -2.10    4.57
  10 -14   1    0.89    5.24
  10 -15  -1   -2.49    5.86
   9  15  -1   -0.67    3.77
   9 -15  -1    5.18    5.02
  -9  15   1    3.42    4.90
   8  15  -1    1.61    4.12
   8 -15  -1   -3.99    4.67
  -8  15   1    3.35    4.72
   7  15  -1    6.08    4.63
   7 -15  -1    2.97    4.67
  -7  15   1    1.80    4.16
   6  15  -1    8.16    4.34
   6 -15  -1    7.15    4.41
  -6  15   1    7.49    4.52
   5  15  -1   21.32    5.84
   5 -15  -1    6.75    2.95
  -5  15   1   17.03    5.65
   4  15  -1    5.86    4.16
   4 -15  -1    3.27    3.70
  -4  15   1    6.14    4.85
   3  15  -1   21.33    5.85
   3 -15  -1   31.96    4.95
  -3  15   1   28.31    5.81
   2  15  -1    2.52    4.08
   2 -15  -1   -0.28    2.82
  -2  15   1    6.54    4.44
   1  15  -1   -3.98    3.55
   1 -15  -1   -2.63    2.42
  -1  15   1    7.66    4.88
  -1 -15   1   -0.24    1.89
   0  15  -1    6.54    4.26
   0 -15  -1    3.64    2.75
   0  15   1    2.68    4.48
   0 -15   1    2.35    2.33
  -1  15  -1   50.26    6.89
  -1 -15  -1   56.61    4.93
   1  15   1   54.66    7.20
   1 -15   1   54.30    4.90
  -2  15  -1    6.69    4.99
  -2 -15  -1    9.23    2.84
   2  15   1    7.99    4.58
   2 -15   1    4.33    3.02
  -3  15  -1    1.17    4.58
  -3  15  -1   -3.39    3.06
  -3 -15  -1    2.25    2.39
   3  15   1   -1.42    3.74
   3 -15   1    3.69    3.07
  -4  15  -1   -3.17    3.55
  -4  15  -1    4.40    4.40
   4  15   1   -0.85    4.47
   4 -15   1    2.60    3.44
  -5  15  -1    4.48    4.36
  -5  15  -1    0.98    3.97
   5  15   1    4.08    4.63
   5 -15   1    5.57    4.14
  -6  15  -1    0.37    4.56
  -6  15  -1   -0.17    3.92
   6  15   1   -2.17    4.29
   6 -15   1    3.80    4.10
  -7  15  -1    2.24    4.96
   7  15   1   -0.86    3.93
   7 -15   1    4.71    5.25
   8  15   1    0.82    3.92
   8 -15   1    0.91    4.82
   9  15   1   -0.18    3.76
   9 -15   1    2.44    5.90
  10 -15   1    0.77    6.51
  10 -16  -1   -6.60    5.64
   9  16  -1    3.61    4.75
   9 -16  -1    8.00    6.14
  -9  16   1   10.29    5.59
   8  16  -1    1.65    5.03
   8 -16  -1    1.26    5.15
  -8  16   1   -4.07    4.54
   7  16  -1    2.11    4.61
   7 -16  -1    4.70    4.83
  -7  16   1    6.89    4.45
   6  16  -1    7.70    4.49
   6 -16  -1   10.74    5.17
  -6  16   1    4.96    5.09
   5  16  -1    8.89    5.26
   5 -16  -1    5.48    3.30
  -5  16   1    5.25    5.17
   4  16  -1    6.73    5.01
   4 -16  -1    8.41    4.18
  -4  16   1   10.27    5.37
   3  16  -1   44.55    7.41
   3 -16  -1   41.04    5.50
  -3  16   1   49.88    7.83
   2  16  -1    6.14    5.02
   2 -16  -1   -0.17    2.90
  -2  16   1   -4.83    3.52
   1  16  -1   32.60    6.77
   1 -16  -1   23.97    4.25
  -1  16   1   22.73    6.36
   0  16  -1   -4.49    3.60
   0 -16  -1    1.01    2.61
   0  16   1    0.16    4.05
  -1  16  -1   15.28    5.24
  -1 -16  -1   11.38    3.12
   1  16   1   10.21    5.53
   1 -16   1   10.18    3.17
  -2  16  -1    2.25    4.23
   2  16   1    4.54    4.43
   2 -16   1    1.51    2.87
  -3  16  -1    0.87    4.19
   3  16   1    1.77    4.23
   3 -16   1    1.08    3.03
  -4  16  -1   -3.39    3.85
   4  16   1    3.29    4.92
   4 -16   1    0.29    3.31
  -5  16  -1    2.77    5.06
   5  16   1    6.17    5.10
   5 -16   1    5.48    4.08
  -6  16  -1    4.71    4.62
   6  16   1    3.57    4.93
   6 -16   1    1.58    2.31
  -7  16  -1   -1.72    4.81
   7  16   1    0.39    4.00
   7 -16   1    4.04    4.81
   8  16   1   -2.90    4.00
   8 -16   1    4.31    5.87
   9  16   1   -2.19    4.39
   9 -16   1   -1.35    5.80
   9  17  -1    2.13    4.86
   9 -17  -1   -2.95    5.76
  -9  17   1    3.46    5.58
   8  17  -1    0.98    5.05
   8 -17  -1    2.54    5.15
  -8  17   1    7.38    4.92
   7  17  -1   -2.41    4.80
   7 -17  -1   -2.17    4.28
  -7  17   1   -2.65    4.94
   6  17  -1    9.61    5.02
   6 -17  -1    2.55    2.77
  -6  17   1    8.69    5.04
   5  17  -1   -2.36    4.94
   5 -17  -1   -0.09    3.66
  -5  17   1    2.19    4.54
   4  17  -1    0.26    4.85
   4 -17  -1   -1.76    3.19
  -4  17   1    0.35    4.25
   3  17  -1    0.02    4.36
   3 -17  -1    3.27    3.17
  -3  17   1    3.71    4.59
   2  17  -1   11.65    5.17
   2 -17  -1    1.97    2.90
  -2  17   1    5.66    5.31
   1  17  -1    1.12    4.33
   1 -17  -1    6.91    3.30
  -1  17   1   -0.70    4.76
   0  17  -1    0.55    4.17
   0  17   1   -0.57    4.20
  -1  17  -1    2.74    5.05
   1  17   1    0.11    4.30
  -2  17  -1   -2.94    4.60
   2  17   1    2.73    4.63
  -3  17  -1    3.07    4.52
   3  17   1    5.99    4.75
  -4  17  -1   -1.90    4.27
   4  17   1    0.96    5.13
   4 -17   1    5.48    3.34
  -5  17  -1   -7.57    4.70
   5  17   1    5.34    5.50
   5 -17   1    3.01    3.72
  -6  17  -1    0.52    5.40
   6  17   1    3.46    5.12
   6 -17   1    2.24    4.53
  -7  17  -1    2.08    5.33
   7  17   1    2.84    4.87
   7 -17   1    4.18    4.48
   8  17   1   -3.52    4.44
   8 -17   1   -0.72    5.49
   9  17   1   -0.95    4.76
   9 -17   1    4.62    6.26
   9  18  -1    7.72    5.76
   9 -18  -1    6.59    6.07
  -9  18   1    3.86    4.97
   8  18  -1    2.77    5.42
   8 -18  -1    1.93    5.56
  -8  18   1    1.95    5.42
   7  18  -1    0.27    5.39
   7 -18  -1   -1.62    4.17
  -7  18   1    0.36    5.27
   6  18  -1   -2.80    4.27
   6 -18  -1    2.23    4.20
  -6  18   1    1.63    4.71
   5  18  -1   -7.62    5.04
   5 -18  -1   -1.43    4.05
  -5  18   1    3.32    4.75
   4  18  -1    2.54    5.52
   4 -18  -1   -0.73    3.80
  -4  18   1    2.30    4.65
   3  18  -1    3.63    5.00
  -3  18   1   -0.39    5.12
   2  18  -1   -1.23    4.50
  -2  18   1    4.59    4.53
   1  18  -1    4.31    4.81
  -1  18   1    6.34    5.67
   0  18  -1    7.89    5.04
   0  18   1   10.46    5.79
  -1  18  -1    7.46    5.55
   1  18   1   10.51    5.87
  -2  18  -1    2.98    5.18
   2  18   1    4.52    5.79
  -3  18  -1    8.08    5.15
   3  18   1    1.39    5.55
  -4  18  -1    2.82    5.60
   4  18   1   -3.65    5.04
  -5  18  -1    6.49    5.85
   5  18   1    7.63    5.67
  -6  18  -1    0.89    4.72
   6  18   1    5.20    5.71
  -7  18  -1    1.35    4.60
   7  18   1    1.91    5.30
   8  18   1   -4.03    4.78
   7  19  -1    4.46    5.92
  -7  19   1    5.52    6.15
   6  19  -1    1.17    4.73
  -6  19   1    0.03    5.47
   5  19  -1   -2.74    5.66
  -5  19   1   -1.80    5.60
   4  19  -1    1.44    4.91
  -4  19   1   -1.02    5.48
   3  19  -1    2.83    5.88
  -3  19   1   -4.07    4.37
   2  19  -1    6.24    6.11
  -2  19   1   -0.24    4.57
   1  19  -1    1.94    5.66
  -1  19   1    2.49    5.56
   0  19  -1    0.05    5.53
   0  19   1   -3.44    5.15
  -1  19  -1    7.08    5.97
   1  19   1    0.16    4.79
  -2  19  -1    9.43    6.17
   2  19   1    3.12    5.21
  -3  19  -1    9.23    6.31
   3  19   1    6.91    6.27
  -4  19  -1    7.28    5.41
   4  19   1    5.03    5.21
  -5  19  -1    0.93    5.02
   5  19   1    0.07    5.75
  -6  19  -1    4.87    5.31
   6  19   1    4.72    6.01
   7  19   1   -1.95    5.25
   6  20  -1   -5.96    5.60
  -6  20   1   -3.62    5.34
   5  20  -1    2.33    6.24
  -5  20   1    1.53    5.86
   4  20  -1   -1.79    4.82
  -4  20   1    1.56    5.14
   3  20  -1   -3.22    5.47
  -3  20   1    1.39    5.14
   2  20  -1    1.39    5.20
  -2  20   1   -0.88    4.96
   1  20  -1    9.92    5.97
  -1  20   1   10.69    6.50
   0  20  -1   -2.41    4.68
   0  20   1    4.75    5.44
  -1  20  -1   11.91    6.07
   1  20   1    3.17    6.00
  -2  20  -1    5.92    6.07
   2  20   1   -1.11    6.07
  -3  20  -1   -6.03    4.33
   3  20   1    1.13    5.22
  -4  20  -1    1.06    6.13
   4  20   1   -4.62    4.78
  -5  20  -1    3.45    5.54
   5  20   1   -2.79    5.74
   4  21  -1    4.57    5.53
  -4  21   1   -1.37    5.76
   3  21  -1    3.54    5.65
  -3  21   1   -2.39    5.79
   2  21  -1   11.05    6.89
  -2  21   1    5.52    5.54
   1  21  -1    3.43    5.65
  -1  21   1    8.02    6.67
   0  21  -1   -1.38    4.98
   0  21   1   -1.36    4.96
  -1  21  -1    7.26    5.67
   1  21   1    4.52    6.70
  -2  21  -1    4.06    5.95
   2  21   1    1.14    5.34
  -3  21  -1    3.63    5.48
   3  21   1    1.59    6.18
  15   0  -2    0.93    6.03
  14   0  -2   21.88    6.83
  13   0  -2   36.95    7.07
  12   0  -2   60.93    7.69
  11   0  -2   33.22    5.99
  10   0  -2    1.04    3.32
   9   0  -2   12.23    3.65
   8   0  -2 1162.70   21.60
   7   0  -2    1.57    3.07
  -7   0   2    1.56    2.87
   6   0  -2    1.63    2.90
  -6   0   2    2.44    2.44
  -6   0   2    1.71    1.28
   5   0  -2    1.56    2.70
  -5   0   2   -2.27    2.41
  -5   0   2   -1.09    1.38
   4   0  -2 5607.00   72.90
  -4   0   2 5839.80   64.00
  -4   0   2 5726.70   38.10
  -4   0   2 5671.60   54.60
   3   0  -2   -0.50    2.03
  -3   0   2    0.73    1.94
   2   0  -2  139.76    3.98
  -2   0   2  147.94    4.08
   1   0  -2    5.97    1.45
  -1   0   2    7.07    1.67
   0   0  -2 2727.90   34.60
   0   0   2 2716.50   32.90
  -1   0  -2   16.45    2.43
   1   0   2   12.83    2.35
   1   0   2   15.98    2.69
   2   0   2    9.83    2.68
   2   0   2   11.15    2.64
  -3   0  -2   15.84    3.04
   3   0   2   14.17    3.37
   3   0   2   16.85    3.06
  -4   0  -2    1.03    2.50
   4   0   2    1.76    3.15
  -5   0  -2    1.40    2.94
   5   0   2    7.32    3.55
   6   0   2  669.94   16.76
   7   0   2    1.41    3.66
   8   0   2   -2.03    3.82
   8   0   2   -1.59    0.79
   9   0   2   30.69    5.56
  10   0   2  366.22   16.23
  11   0   2    0.99    4.98
  12   0   2   19.40    6.49
  13   0   2   -4.50    5.84
  16   1  -2   -1.58    6.87
  15   1  -2    4.09    6.19
  15  -1  -2   -2.02    5.06
  14   1  -2   41.80    7.83
  14  -1  -2   45.57    8.23
  13   1  -2   -1.59    4.78
  13  -1  -2    2.38    4.61
  12   1  -2    2.43    4.12
  12  -1  -2    2.56    4.16
  11   1  -2    2.58    4.15
  11  -1  -2    6.19    4.70
  10   1  -2   90.04    7.25
  10  -1  -2   90.03    7.81
   9   1  -2    5.48    3.63
   9  -1  -2    5.13    3.38
   8   1  -2    8.76    3.45
   8  -1  -2    6.62    3.24
  -8  -1   2    6.99    2.75
   7   1  -2   22.91    3.86
   7  -1  -2   20.81    3.71
  -7   1   2   25.03    4.09
  -7   1   2   17.29    1.44
  -7  -1   2   23.80    3.76
   6   1  -2   34.71    3.68
   6   1  -2   36.40    2.57
   6  -1  -2   31.55    4.23
  -6   1   2   35.23    3.94
  -6   1   2   32.01    1.96
  -6  -1   2   34.43    3.85
   5   1  -2   15.58    2.93
   5   1  -2   19.84    2.16
   5  -1  -2   16.60    3.05
  -5   1   2   13.05    2.82
  -5   1   2   13.82    1.27
  -5  -1   2   18.39    2.95
  -5  -1   2   12.43    1.96
   4   1  -2   88.15    4.14
   4   1  -2   89.19    3.60
   4  -1  -2   89.88    4.78
  -4   1   2   78.29    4.30
  -4   1   2   84.78    2.52
  -4  -1   2   82.97    3.99
  -4  -1   2   84.91    1.78
  -4  -1   2   85.26    3.58
   3   1  -2   23.03    2.39
   3   1  -2   24.94    2.39
   3  -1  -2   23.39    3.00
  -3   1   2   22.03    2.63
  -3  -1   2   22.73    2.40
  -3  -1   2   -0.29    0.59
   2   1  -2   27.22    1.96
   2   1  -2   32.42    2.57
   2  -1  -2   30.79    2.55
  -2   1   2   30.18    2.47
  -2  -1   2   32.12    2.05
  -2  -1   2   28.51    2.40
   1   1  -2    0.11    1.23
   1  -1  -2    1.08    1.75
  -1   1   2    1.86    1.50
  -1  -1   2    0.86    1.23
  -1  -1   2    1.26    1.73
   0   1  -2   22.23    2.23
   0  -1  -2   26.46    2.42
   0   1   2   23.75    2.32
   0  -1   2   24.32    2.27
  -1  -1  -2    7.45    2.22
   1   1   2    6.20    2.17
   1  -1   2    3.75    2.38
   1  -1   2    5.84    2.42
  -2   1  -2   83.78    4.49
  -2  -1  -2   92.10    4.89
   2   1   2   83.94    4.73
   2   1   2   95.04    4.74
   2  -1   2   84.71    4.72
  -3   1  -2    1.67    2.41
   3   1   2    0.38    2.46
   3   1   2   -0.26    2.30
   3  -1   2   -2.03    2.40
  -4   1  -2   14.28    3.14
  -4  -1  -2   13.09    3.13
   4   1   2    7.50    2.97
   4   1   2   12.12    3.07
   4  -1   2   11.08    3.14
  -5   1  -2   11.21    3.15
  -5  -1  -2    8.02    2.96
   5   1   2   12.71    3.79
   5   1   2   13.11    3.24
   5  -1   2   10.43    3.77
   5  -1   2    6.48    1.44
   6   1   2   39.64    4.79
   6  -1   2   35.07    2.03
   7   1   2    2.98    3.75
   7  -1   2    4.51    3.37
   8   1   2   35.72    5.37
   8  -1   2   31.46    5.23
   9   1   2    2.91    4.45
   9  -1   2    2.93    4.42
  10   1   2   12.33    4.91
  10  -1   2   18.26    5.10
  11   1   2    5.10    5.25
  11  -1   2    9.64    4.88
  12   1   2   26.33    6.45
  12  -1   2   25.45    6.95
  13   1   2    1.06    5.14
  13  -1   2   -4.28    5.79
  16   2  -2    9.29    7.21
  15   2  -2   -2.42    5.81
  15  -2  -2    1.63    6.37
  14   2  -2   15.45    6.19
  14  -2  -2    7.44    5.29
  13   2  -2   12.64    5.80
  13  -2  -2    3.26    5.32
  12   2  -2    7.03    4.97
  12  -2  -2   11.82    4.84
  11   2  -2    1.23    3.97
  11  -2  -2    2.23    4.51
  10   2  -2   -2.30    3.18
  10  -2  -2   -1.62    3.22
   9   2  -2    4.51    3.32
   9   2  -2    4.19    1.65
   9  -2  -2    2.86    3.87
   9  -2  -2   -0.18    1.27
   8   2  -2   17.92    3.70
   8   2  -2   19.52    2.29
   8  -2  -2   13.56    4.16
   8  -2  -2   16.37    1.82
  -8  -2   2   18.76    3.38
   7   2  -2   10.75    3.13
   7   2  -2    8.42    1.96
   7  -2  -2    6.54    3.57
   7  -2  -2    9.93    1.66
  -7   2   2   13.35    3.37
  -7   2   2    6.21    1.07
  -7  -2   2    8.90    2.90
   6   2  -2    6.87    2.73
   6   2  -2   -0.14    1.66
   6  -2  -2    1.85    2.74
   6  -2  -2    1.38    1.41
  -6   2   2   -0.24    2.88
  -6   2   2    2.64    1.29
  -6  -2   2    3.11    2.49
   5   2  -2    6.68    2.15
   5   2  -2   -1.19    0.88
   5   2  -2    3.47    1.85
   5  -2  -2    3.08    3.06
  -5   2   2    2.84    2.49
  -5   2   2    4.32    1.44
  -5  -2   2    5.08    2.26
   4   2  -2   71.16    3.53
   4   2  -2   67.90    3.59
   4  -2  -2   65.44    4.35
  -4   2   2   71.83    4.63
  -4   2   2   68.32    2.97
  -4  -2   2   69.82    3.47
  -4  -2   2   72.02    2.51
  -4  -2   2   71.50    3.73
   3   2  -2    6.32    1.65
   3   2  -2    0.90    2.02
   3  -2  -2    3.99    2.40
  -3   2   2    5.72    2.61
  -3   2   2    1.47    1.60
  -3  -2   2    3.37    1.54
  -3  -2   2    2.97    1.55
  -3  -2   2    1.16    2.03
   2   2  -2   20.72    1.50
   2   2  -2   20.40    2.37
   2  -2  -2   18.73    2.54
  -2   2   2   20.69    2.52
  -2  -2   2   22.23    1.53
  -2  -2   2    1.28    1.13
  -2  -2   2   22.29    2.63
   1   2  -2    4.17    1.27
   1   2  -2    3.63    2.05
   1  -2  -2    1.59    1.81
  -1   2   2    3.14    2.06
  -1  -2   2    4.40    1.29
  -1  -2   2    4.12    1.83
   0   2  -2   -0.42    1.97
   0  -2  -2   -0.10    1.84
   0   2   2   -1.56    1.71
   0  -2   2    1.09    1.25
   0  -2   2    0.70    1.62
   0  -2   2   -0.28    1.58
  -1   2  -2    1.20    2.19
  -1   2  -2   -2.37    1.75
  -1  -2  -2    2.30    2.06
   1   2   2   -0.41    1.88
   1  -2   2   -0.08    2.18
   1  -2   2    0.82    1.96
  -2   2  -2    1.72    2.17
  -2  -2  -2    4.25    2.63
   2   2   2    4.94    2.57
   2  -2   2    3.35    2.39
   2  -2   2    2.74    1.70
  -3   2  -2    0.54    2.67
   3   2   2    2.32    2.80
   3   2   2    2.97    2.30
   3  -2   2   -1.98    2.81
   3  -2   2    2.78    1.65
  -4   2  -2   71.87    5.21
   4   2   2   73.14    5.16
   4   2   2   83.48    5.52
   4  -2   2   73.21    3.10
  -5   2  -2   15.29    3.71
   5   2   2   18.58    3.61
   5   2   2   17.91    3.74
   5  -2   2   20.22    3.82
   5  -2   2   15.04    1.79
   6   2   2  188.41    9.15
   6  -2   2  176.56    9.17
   6  -2   2  187.79    4.08
   7   2   2   16.83    4.44
   7  -2   2   13.59    4.40
   8   2   2    1.54    3.33
   8  -2   2   -2.19    3.25
   9   2   2    3.04    4.40
   9  -2   2    9.52    4.86
  10   2   2   45.25    6.70
  10  -2   2   48.12    6.89
  11   2   2   -0.76    5.18
  11  -2   2    1.08    5.03
  12   2   2    1.47    5.34
  12  -2   2   -3.19    4.39
  13   2   2   -1.84    5.65
  13  -2   2   -1.57    4.80
  16   3  -2    7.95    7.07
  15   3  -2    1.94    5.78
  15  -3  -2    0.40    6.15
  14   3  -2   -5.10    4.89
  14  -3  -2    6.48    6.14
  13   3  -2    0.39    4.60
  13  -3  -2    3.12    5.32
  12   3  -2   26.24    5.78
  12  -3  -2   26.59    5.99
  11   3  -2   10.92    4.45
  11  -3  -2    1.80    3.87
  10   3  -2    3.32    3.49
  10   3  -2    2.77    1.90
  10  -3  -2    4.49    4.35
   9   3  -2    4.09    3.21
   9   3  -2    1.21    1.79
   9  -3  -2    8.86    4.28
   9  -3  -2    6.36    1.94
   8   3  -2   51.92    4.93
   8   3  -2   46.62    1.72
   8   3  -2   48.98    3.54
   8  -3  -2   49.71    5.42
   8  -3  -2   52.97    3.24
  -8  -3   2   51.99    4.76
   7   3  -2    6.15    2.45
   7   3  -2    2.85    1.00
   7   3  -2    2.11    1.72
   7  -3  -2    1.95    3.42
   7  -3  -2    3.16    1.77
  -7   3   2    3.77    1.55
  -7  -3   2    2.75    2.40
   6   3  -2    9.31    2.42
   6   3  -2   10.59    1.39
   6   3  -2    6.02    2.06
   6  -3  -2   10.31    3.25
   6  -3  -2   11.41    2.08
  -6   3   2   11.09    3.14
  -6   3   2    8.86    1.90
  -6  -3   2    9.51    2.54
   5   3  -2   13.24    2.08
   5   3  -2   12.95    1.56
   5   3  -2    8.60    2.31
   5  -3  -2   16.26    3.30
   5  -3  -2   12.69    2.26
  -5   3   2   14.37    3.05
  -5   3   2   14.91    2.18
  -5  -3   2   16.04    2.40
  -5  -3   2   14.04    1.66
   4   3  -2  516.28    8.09
   4   3  -2  505.66    7.75
   4   3  -2  510.42    9.94
   4  -3  -2  507.53   11.28
  -4   3   2  518.08   11.31
  -4   3   2  511.30    8.85
  -4  -3   2  524.46    8.22
  -4  -3   2  543.26    8.10
   3   3  -2    9.16    1.31
   3   3  -2    6.42    1.74
   3   3  -2    8.50    2.48
   3  -3  -2    5.87    2.87
  -3   3   2    7.28    2.45
  -3   3   2    6.92    2.16
  -3  -3   2    7.03    1.44
  -3  -3   2    6.58    1.99
  -3  -3   2    8.08    2.53
   2   3  -2  180.91    2.44
   2   3  -2  180.51    5.25
   2   3  -2  176.99    5.71
   2  -3  -2  169.26    5.67
  -2   3   2  180.61    5.96
  -2   3   2  172.71    5.35
  -2  -3   2  178.40    2.44
  -2  -3   2  182.16    5.17
  -2  -3   2  176.60    5.84
   1   3  -2    1.98    2.00
   1   3  -2    2.99    2.43
   1  -3  -2    2.36    1.98
  -1   3   2    2.29    1.98
  -1  -3   2    3.70    1.24
  -1  -3   2    3.64    1.25
  -1  -3   2    4.23    2.04
  -1  -3   2    4.27    2.52
   0   3  -2  352.35    6.26
   0   3  -2  335.59    7.41
   0  -3  -2  348.32    7.57
   0   3   2  364.02    7.72
   0  -3   2  354.19    6.34
   0  -3   2  357.56    8.04
   0  -3   2  338.64    7.45
  -1   3  -2    4.80    2.19
  -1   3  -2    5.71    2.12
  -1  -3  -2    7.05    2.62
   1   3   2    4.63    1.91
   1  -3   2    3.69    2.06
   1  -3   2    6.17    2.22
  -2   3  -2  225.65    7.19
  -2   3  -2  220.30    5.88
  -2  -3  -2  214.54    6.90
   2   3   2  232.77    7.18
   2  -3   2  213.41    7.08
   2  -3   2  212.22    5.77
  -3   3  -2    0.62    2.31
  -3  -3  -2    0.84    2.76
   3   3   2   -2.73    2.36
   3   3   2    1.46    2.23
   3  -3   2    2.26    2.57
   3  -3   2    0.91    1.72
  -4   3  -2   59.70    5.10
   4   3   2   50.35    4.49
   4   3   2   55.44    4.49
   4  -3   2   51.13    5.02
   4  -3   2   51.14    2.93
   5   3   2    5.69    3.03
   5   3   2    2.64    2.48
   5  -3   2    0.70    2.83
   6   3   2   -0.90    2.51
   6  -3   2    0.20    2.94
   7   3   2    2.26    3.06
   7  -3   2    3.50    3.41
   8   3   2    6.97    3.64
   8  -3   2    6.47    3.82
   9   3   2   -2.88    3.93
   9  -3   2    2.20    3.89
  10   3   2   20.33    5.32
  10  -3   2   13.81    4.99
  11   3   2    1.48    4.32
  11  -3   2    2.74    4.52
  12   3   2   16.43    5.79
  12  -3   2   20.84    6.21
  13   3   2   -3.11    5.73
  13  -3   2   -7.59    5.25
  16   4  -2    5.96    6.86
  15   4  -2    4.60    5.84
  15  -4  -2   12.41    6.27
  14   4  -2    0.83    5.93
  14  -4  -2    0.44    4.85
  13   4  -2   -1.12    4.49
  13  -4  -2    3.51    5.32
  12   4  -2    5.01    4.29
  12  -4  -2    6.96    4.70
  11   4  -2    5.14    3.87
  11   4  -2    3.36    2.12
  11  -4  -2    9.52    5.11
  10   4  -2    3.56    3.33
  10   4  -2   -2.87    1.74
  10  -4  -2    2.63    3.75
   9   4  -2    3.80    2.87
   9   4  -2    1.57    1.10
   9   4  -2   -1.94    1.77
   9  -4  -2    0.89    3.38
   8   4  -2    5.85    2.50
   8   4  -2    3.48    1.32
   8   4  -2    0.17    1.91
   8  -4  -2    2.29    3.81
  -8  -4   2    0.54    2.38
   7   4  -2    2.21    1.96
   7   4  -2    1.61    1.25
   7   4  -2   -0.62    1.80
   7  -4  -2    0.71    3.41
  -7   4   2    0.95    1.62
  -7  -4   2    3.03    2.14
   6   4  -2    5.72    1.97
   6   4  -2    4.59    1.48
   6   4  -2    3.16    1.91
   6  -4  -2    3.40    2.91
  -6   4   2    1.65    2.65
  -6   4   2    3.09    1.99
  -6  -4   2    3.84    2.07
   5   4  -2   40.48    2.89
   5   4  -2   37.52    2.67
   5   4  -2   37.78    3.64
   5  -4  -2   37.79    4.25
  -5   4   2   40.91    4.18
  -5   4   2   35.96    3.14
  -5  -4   2   37.78    2.85
  -5  -4   2   39.98    2.80
   4   4  -2  142.90    3.93
   4   4  -2  145.16    4.85
   4   4  -2  145.30    5.97
   4  -4  -2  140.67    6.41
  -4   4   2  141.78    6.39
  -4   4   2  141.76    5.42
  -4  -4   2  142.71    3.98
  -4  -4   2  145.91    4.93
   3   4  -2   43.16    1.61
   3   4  -2   48.41    3.32
   3   4  -2   57.14    4.27
   3  -4  -2   44.37    3.93
  -3   4   2   48.10    4.16
  -3   4   2   43.06    3.38
  -3  -4   2   43.93    1.70
  -3  -4   2   51.06    3.44
   2   4  -2   10.81    2.54
   2   4  -2    8.71    2.85
   2  -4  -2    8.84    2.46
  -2   4   2   10.45    2.80
  -2   4   2    8.88    2.39
  -2  -4   2    9.09    2.14
   1   4  -2    2.72    1.19
   1   4  -2    0.71    2.12
   1   4  -2    1.01    2.18
   1  -4  -2    3.96    2.47
  -1   4   2    3.14    2.04
  -1   4   2    2.50    2.24
  -1  -4   2    2.58    1.21
  -1  -4   2    2.06    1.24
   0   4  -2  130.96    4.03
   0   4  -2  123.11    5.34
   0   4  -2  131.20    5.36
   0  -4  -2  128.34    5.02
   0   4   2  126.51    4.86
   0  -4   2  130.70    4.12
   0  -4   2  129.27    5.21
  -1   4  -2   27.49    3.07
  -1   4  -2   25.93    3.02
  -1  -4  -2   34.12    3.46
   1   4   2   26.49    2.74
   1  -4   2    3.31    1.46
   1  -4   2   28.21    2.90
  -2   4  -2   -1.50    1.94
  -2   4  -2    1.43    1.91
  -2  -4  -2   -0.77    2.40
   2   4   2    1.28    1.83
   2  -4   2    0.40    2.51
   2  -4   2   -0.96    2.10
  -3   4  -2   22.43    3.61
  -3   4  -2   19.80    2.44
  -3  -4  -2   21.74    3.49
   3   4   2   22.15    2.99
   3  -4   2   18.17    3.21
  -4   4  -2   11.80    3.47
  -4   4  -2   12.26    1.99
   4   4   2   11.21    2.69
   4   4   2   14.61    2.82
   4  -4   2   12.37    3.58
   5   4   2    4.87    2.39
   5   4   2    8.53    2.74
   5  -4   2    7.05    3.69
   6   4   2    6.50    3.15
   6  -4   2    9.32    3.53
   7   4   2    3.08    2.94
   7  -4   2    2.50    3.34
   8   4   2   19.06    4.88
   8  -4   2   22.03    5.27
   9   4   2   -0.87    3.97
   9  -4   2    1.34    3.77
  10   4   2   32.76    6.26
  10  -4   2   28.08    6.50
  11   4   2    1.22    4.96
  11  -4   2    2.78    4.49
  12   4   2    2.65    4.70
  12  -4   2    3.73    4.88
  13   4   2   -2.32    5.43
  13  -4   2   -0.99    5.89
  16   5  -2    3.23    6.96
  15   5  -2   -4.80    5.72
  14   5  -2    3.53    5.42
  14  -5  -2    1.68    5.00
  13   5  -2    9.13    5.03
  13  -5  -2    1.17    5.36
  12   5  -2   10.34    4.89
  12  -5  -2    6.21    5.21
  11   5  -2    6.11    3.72
  11   5  -2   -2.76    2.14
  11  -5  -2    1.86    4.03
  10   5  -2    5.28    3.14
  10   5  -2    3.88    1.49
  10   5  -2    2.94    2.35
  10  -5  -2    0.67    3.72
   9   5  -2    1.02    2.50
   9   5  -2    1.28    1.51
   9   5  -2    0.58    2.08
   9  -5  -2    2.83    3.62
   8   5  -2   -0.74    2.07
   8   5  -2    0.53    1.42
   8   5  -2   -1.96    1.90
   8  -5  -2   -0.09    3.06
  -8   5   2    1.97    1.82
  -8  -5   2    1.31    2.19
   7   5  -2    4.84    2.14
   7   5  -2    1.85    1.59
   7   5  -2    2.15    2.15
   7  -5  -2    1.41    3.43
  -7   5   2    4.37    2.04
  -7  -5   2    0.59    1.88
   6   5  -2  290.35    7.66
   6   5  -2  284.08    7.22
   6   5  -2  294.44    9.23
   6  -5  -2  290.03   10.74
  -6   5   2  288.21    8.40
  -6  -5   2  297.47    7.79
   5   5  -2    8.52    1.80
   5   5  -2    9.36    2.00
   5   5  -2    8.10    2.74
   5  -5  -2    9.87    3.23
  -5   5   2    9.06    2.94
  -5   5   2    7.90    2.53
  -5  -5   2    8.42    1.83
   4   5  -2   29.83    1.95
   4   5  -2   34.83    2.14
   4   5  -2   30.83    2.91
   4   5  -2   36.13    3.94
   4  -5  -2   33.40    4.23
  -4   5   2   31.77    3.75
  -4   5   2   33.45    3.56
   3   5  -2   -0.05    2.15
   3   5  -2    5.24    2.53
   3  -5  -2    3.25    3.01
  -3   5   2    2.38    2.29
  -3   5   2    1.78    2.16
   2   5  -2  154.54    6.00
   2   5  -2  153.98    6.38
   2  -5  -2  147.99    6.10
  -2   5   2  154.46    6.03
  -2   5   2  153.78    6.21
   1   5  -2   18.65    1.61
   1   5  -2   15.81    2.95
   1   5  -2   20.02    3.47
   1  -5  -2   14.97    2.93
  -1   5   2   18.76    2.99
  -1   5   2   14.76    2.99
  -1  -5   2   15.17    1.57
   0   5  -2  279.02    5.99
   0   5  -2  276.08    8.47
   0   5  -2  274.69    8.02
   0  -5  -2  272.85    7.56
   0   5   2  288.82    7.62
   0   5   2  285.68    8.48
   0  -5   2  273.96    5.97
  -1   5  -2   18.62    2.62
  -1   5  -2   16.52    3.38
  -1   5  -2   15.18    2.90
  -1  -5  -2   16.33    2.87
   1   5   2   18.08    2.55
   1  -5   2   16.93    2.61
  -2   5  -2  206.71    7.14
  -2   5  -2  202.94    6.71
  -2  -5  -2  193.88    6.89
   2   5   2  203.34    6.89
   2  -5   2  192.30    6.96
  -3   5  -2    9.62    3.04
  -3   5  -2    7.52    2.23
  -3  -5  -2    5.70    2.77
   3   5   2    8.36    2.20
   3  -5   2    8.81    2.81
  -4   5  -2    0.55    2.87
  -4   5  -2    0.91    1.71
   4   5   2   -0.25    2.18
   4   5   2    1.35    1.71
   4  -5   2    1.41    2.70
  -5   5  -2   17.82    2.28
   5   5   2   15.68    3.22
   5   5   2   18.81    3.03
   5  -5   2   18.81    4.20
   6   5   2    2.84    2.35
   6  -5   2    4.27    3.72
   7   5   2    0.72    2.96
   7  -5   2    0.47    3.28
   8   5   2   14.57    4.22
   8  -5   2   15.48    4.64
   9   5   2    6.41    4.27
   9  -5   2    6.70    4.35
  10   5   2    3.49    4.39
  10  -5   2    0.77    4.08
  11   5   2   -2.02    4.52
  11  -5   2    5.51    4.75
  12   5   2   -2.26    4.97
  12  -5   2    2.45    5.74
  13   5   2   -2.21    5.72
  15   6  -2    5.95    5.64
  14   6  -2   17.57    5.87
  14  -6  -2   15.71    6.40
  13   6  -2    9.57    5.23
  13  -6  -2    2.80    4.84
  12   6  -2    1.19    4.09
  12  -6  -2   -1.02    4.27
  11   6  -2   12.03    3.91
  11   6  -2   -1.09    2.35
  11  -6  -2    3.99    4.18
  10   6  -2   16.61    3.93
  10   6  -2   14.81    2.33
  10   6  -2   13.15    3.25
  10  -6  -2   11.48    4.47
   9   6  -2    5.38    2.78
   9   6  -2   -2.08    2.35
   9   6  -2   -0.83    1.65
   9   6  -2   -2.15    2.19
   9  -6  -2   -0.87    3.91
  -9  -6   2    2.43    2.53
   8   6  -2    6.91    2.47
   8   6  -2    9.80    2.91
   8   6  -2   11.05    2.31
   8   6  -2    5.70    2.46
   8  -6  -2   12.46    3.98
  -8   6   2   11.63    2.73
  -8  -6   2    9.90    2.57
   7   6  -2   22.78    2.84
   7   6  -2   28.28    3.29
   7   6  -2   18.60    2.53
   7   6  -2   17.82    3.35
   7  -6  -2   24.78    4.74
  -7   6   2   23.03    3.21
  -7  -6   2   18.93    2.77
   6   6  -2   31.28    2.86
   6   6  -2   38.52    3.18
   6   6  -2   34.58    3.19
   6   6  -2   30.90    3.85
   6  -6  -2   33.25    4.54
  -6   6   2   34.37    3.72
   5   6  -2   16.97    2.07
   5   6  -2   21.60    2.23
   5   6  -2   21.12    2.84
   5   6  -2   23.12    3.66
   5  -6  -2   14.92    3.93
  -5   6   2   17.98    3.43
  -5   6   2   22.64    3.42
   4   6  -2    8.96    1.40
   4   6  -2    9.91    1.40
   4   6  -2    8.73    2.42
   4   6  -2   12.07    3.01
   4  -6  -2   11.03    3.49
  -4   6   2    9.42    3.21
  -4   6   2   10.72    3.03
   3   6  -2    6.92    2.74
   3   6  -2    8.88    2.87
   3  -6  -2    8.99    2.94
  -3   6   2    7.31    2.96
  -3   6   2    8.45    3.09
   2   6  -2    2.49    2.78
   2   6  -2   -0.29    2.41
   2  -6  -2    1.56    2.67
  -2   6   2    3.53    2.56
  -2   6   2    0.41    2.80
   1   6  -2    6.45    1.43
   1   6  -2    1.10    2.80
   1   6  -2    3.60    2.54
   1  -6  -2    1.32    2.14
  -1   6   2    2.58    2.38
  -1   6   2    2.19    2.56
  -1  -6   2    3.35    1.32
   0   6  -2   20.37    2.35
   0   6  -2   23.30    3.46
   0   6  -2   20.86    3.54
   0  -6  -2   14.88    2.45
   0   6   2   19.30    2.68
   0   6   2   16.81    3.26
   0  -6   2   17.43    2.24
  -1   6  -2   10.73    2.51
  -1   6  -2    9.64    3.30
  -1   6  -2   10.50    2.96
  -1  -6  -2   -0.19    0.80
   1   6   2    9.58    2.23
   1   6   2   12.11    3.35
   1  -6   2    9.22    2.51
  -2   6  -2    9.22    2.70
  -2   6  -2    9.88    2.96
  -2   6  -2   11.68    2.79
  -2  -6  -2   -0.27    0.77
   2   6   2   11.38    2.35
   2   6   2    8.12    2.60
   2  -6   2   -0.35    1.15
  -3   6  -2   61.72    4.91
  -3   6  -2   60.90    4.17
  -3  -6  -2    0.15    1.08
   3   6   2   63.24    4.38
   3  -6   2   60.07    4.94
  -4   6  -2   22.04    3.89
  -4   6  -2   16.56    2.56
  -4  -6  -2   19.24    3.20
   4   6   2   15.72    2.95
   4   6   2   20.94    2.99
   4  -6   2   17.69    3.55
  -5   6  -2    6.28    1.95
   5   6   2    5.08    2.58
   5   6   2    7.12    2.54
   5  -6   2   11.22    3.97
   6   6   2   20.13    3.68
   6  -6   2   19.08    4.66
   7   6   2    7.64    3.01
   7  -6   2   11.33    4.48
   8   6   2    5.42    3.48
   8  -6   2   -0.41    4.26
   9   6   2   12.42    3.91
   9  -6   2    2.87    4.07
  10   6   2    1.35    4.10
  10   6   2   -1.42    2.93
  10  -6   2    4.94    5.12
  11   6   2    5.10    4.59
  11  -6   2    2.59    5.32
  12   6   2    5.88    5.37
  12  -6   2   -3.30    5.61
  13   6   2    1.45    5.65
  14   7  -2    9.51    5.12
  14  -7  -2    7.04    5.85
  13   7  -2    9.05    4.49
  13  -7  -2    3.55    4.99
  12   7  -2    5.03    3.66
  12  -7  -2   -1.82    4.94
  11   7  -2   12.42    4.00
  11   7  -2   12.44    3.60
  11  -7  -2    9.75    5.31
  10   7  -2  101.92    6.97
  10   7  -2   99.64    5.08
  10   7  -2   93.89    6.59
  10  -7  -2   88.94    8.71
 -10   7   2  100.59    3.58
   9   7  -2   -0.94    2.25
   9   7  -2    3.09    3.00
   9   7  -2    0.73    2.05
   9   7  -2   -0.25    2.56
   9  -7  -2   -2.11    3.46
  -9   7   2   -1.13    2.27
   8   7  -2   40.96    3.87
   8   7  -2   44.73    4.22
   8   7  -2   40.25    3.69
   8   7  -2   34.96    4.46
   8  -7  -2   36.66    5.76
  -8   7   2   35.88    4.08
   7   7  -2    1.87    1.88
   7   7  -2    1.93    2.17
   7   7  -2    2.24    1.99
   7   7  -2    1.64    2.61
   7  -7  -2    1.57    3.77
  -7   7   2    2.27    2.46
   6   7  -2   84.05    4.07
   6   7  -2   98.05    4.42
   6   7  -2   95.53    5.25
   6   7  -2  101.57    6.47
   6  -7  -2   88.65    6.69
  -6   7   2   92.06    5.88
   5   7  -2   -0.93    1.42
   5   7  -2    0.92    1.45
   5   7  -2   -1.34    1.91
   5   7  -2   -0.52    2.73
   5  -7  -2    0.15    2.83
  -5   7   2    0.39    2.67
   4   7  -2  116.91    2.86
   4   7  -2  121.10    2.88
   4   7  -2  113.48    5.84
   4   7  -2  119.56    6.72
   4  -7  -2  114.72    6.58
  -4   7   2  123.07    6.69
  -4   7   2  117.25    6.55
   3   7  -2    0.80    2.61
   3   7  -2   -1.01    2.48
   3  -7  -2    3.13    3.08
  -3   7   2    2.00    2.70
  -3   7   2    3.25    2.66
   2   7  -2  124.96    6.41
   2   7  -2  139.45    7.12
   2  -7  -2  135.91    6.45
  -2   7   2  133.78    6.34
  -2   7   2  143.73    7.00
   1   7  -2    3.27    1.45
   1   7  -2    3.51    2.75
   1   7  -2    4.94    2.70
   1  -7  -2    2.40    2.39
  -1   7   2    0.56    2.30
  -1   7   2    4.13    3.18
  -1  -7   2    3.59    1.37
   0   7  -2   -0.94    1.65
   0   7  -2    0.16    2.52
   0   7  -2   -0.04    2.72
   0  -7  -2    0.24    1.08
   0   7   2   -3.52    1.80
   0   7   2   -0.21    2.56
   0  -7   2    0.87    1.68
  -1   7  -2    8.09    2.39
  -1   7  -2    6.42    2.95
  -1   7  -2    6.13    2.92
  -1  -7  -2    8.57    2.52
   1   7   2    8.87    2.28
   1   7   2    5.33    2.84
   1  -7   2    5.92    2.31
  -2   7  -2  361.95    9.85
  -2   7  -2  346.25   11.11
  -2   7  -2  354.34   10.22
  -2  -7  -2  367.19    9.81
   2   7   2  372.90    9.85
   2   7   2  353.24   10.92
   2  -7   2  312.26    9.08
  -3   7  -2    7.13    2.59
  -3   7  -2    8.51    3.38
  -3   7  -2    7.00    2.74
  -3  -7  -2   10.27    2.65
   3   7   2    9.66    2.39
   3   7   2    8.44    2.60
   3  -7   2    7.05    3.05
  -4   7  -2    2.30    3.20
  -4   7  -2    1.56    2.10
  -4  -7  -2    1.74    1.84
   4   7   2    3.11    2.29
   4   7   2    4.25    2.13
   4   7   2    3.17    2.49
   4  -7   2    3.02    2.77
  -5   7  -2    2.59    1.94
   5   7   2    2.29    2.33
   5   7   2    2.57    2.21
   5   7   2    0.91    2.05
   5  -7   2    5.80    3.69
  -6   7  -2   32.12    3.16
   6   7   2   30.17    4.19
   6   7   2   31.68    4.11
   6  -7   2   28.28    5.14
   7   7   2    0.49    2.88
   7   7   2    5.25    2.94
   7  -7   2    3.45    4.18
   8   7   2    5.93    3.53
   8   7   2    6.48    3.18
   8  -7   2    4.28    3.91
   9   7   2    6.06    3.75
   9   7   2    6.39    3.51
   9  -7   2    2.45    4.13
  10   7   2   11.85    4.85
  10   7   2   16.22    4.11
  10  -7   2    8.15    4.88
  11   7   2    0.77    3.95
  11  -7   2    5.79    5.69
  12   7   2    1.53    4.92
  12  -7   2    8.41    6.47
  13   7   2    8.35    6.00
  13   8  -2    2.08    4.31
  13  -8  -2    1.05    5.86
  12   8  -2    4.66    3.67
  12  -8  -2    9.51    5.75
  11   8  -2    1.34    3.11
  11   8  -2    0.49    2.96
  11  -8  -2    3.55    5.30
  10   8  -2    3.87    3.05
  10   8  -2    0.62    2.37
  10   8  -2   -0.96    2.46
  10  -8  -2    2.81    4.94
   9   8  -2    0.50    2.45
   9   8  -2    3.89    3.05
   9   8  -2    2.05    2.29
   9   8  -2    1.10    2.80
   9  -8  -2   -2.69    4.24
  -9   8   2    0.99    2.71
   8   8  -2   73.07    4.85
   8   8  -2   79.85    5.13
   8   8  -2   66.84    4.93
   8   8  -2   62.94    5.81
   8  -8  -2   74.23    7.12
  -8   8   2   70.22    5.79
   7   8  -2   20.06    2.76
   7   8  -2   20.52    2.87
   7   8  -2   20.72    3.14
   7   8  -2   19.40    3.96
   7  -8  -2   18.22    4.82
  -7   8   2   23.14    3.82
   6   8  -2    1.97    1.72
   6   8  -2    3.63    1.78
   6   8  -2    4.72    2.53
   6   8  -2    3.63    3.12
   6  -8  -2    2.76    3.23
  -6   8   2    7.71    3.18
   5   8  -2    9.92    1.70
   5   8  -2    9.33    1.64
   5   8  -2    7.39    2.69
   5   8  -2    9.47    3.53
   5  -8  -2   14.68    4.05
  -5   8   2    8.56    3.38
   4   8  -2  135.88    2.82
   4   8  -2  140.40    2.83
   4   8  -2  129.83    6.85
   4   8  -2  134.07    7.48
   4  -8  -2  133.91    7.26
  -4   8   2  132.17    7.12
  -4   8   2  132.99    7.40
   3   8  -2    5.23    3.09
   3   8  -2    3.77    2.82
   3  -8  -2   -1.08    2.39
  -3   8   2   -0.79    2.60
  -3   8   2    1.05    3.12
   2   8  -2  207.76    3.66
   2   8  -2  213.58    8.83
   2   8  -2  217.52    9.22
   2  -8  -2  198.40    7.78
  -2   8   2  218.53    8.19
  -2   8   2  207.98    8.82
  -2  -8   2  211.43    3.70
   1   8  -2    7.03    1.65
   1   8  -2    9.45    3.13
   1   8  -2    0.95    2.64
   1  -8  -2   -0.15    0.98
  -1   8   2    3.64    2.38
  -1   8   2    5.97    2.97
  -1  -8   2    5.41    1.50
   0   8  -2   60.17    3.59
   0   8  -2   58.89    5.44
   0   8  -2   62.56    5.16
   0  -8  -2   59.96    4.47
   0   8   2   63.45    4.36
   0   8   2   58.98    5.21
   0  -8   2   58.25    3.48
  -1   8  -2    9.55    2.51
  -1   8  -2   12.92    3.74
  -1   8  -2    9.19    2.92
  -1  -8  -2    9.21    2.83
   1   8   2    7.74    2.19
   1   8   2   11.11    3.30
   1  -8   2    9.31    2.41
  -2   8  -2    5.23    2.45
  -2   8  -2    2.20    2.81
  -2   8  -2    4.87    2.93
  -2  -8  -2    0.78    2.39
   2   8   2    2.56    1.94
   2   8   2    1.94    3.13
   2  -8   2    1.99    2.46
  -3   8  -2    1.14    2.61
  -3   8  -2    5.30    3.07
  -3   8  -2   -1.26    2.48
  -3  -8  -2   -0.11    2.12
   3   8   2   -2.26    1.78
   3   8   2   -4.72    1.72
   3  -8   2    1.01    2.43
  -4   8  -2   -3.13    2.11
  -4  -8  -2   -0.59    2.17
   4   8   2   -0.96    2.06
   4   8   2    0.86    2.53
   4  -8   2    1.65    2.75
  -5   8  -2    1.24    2.16
   5   8   2    3.91    2.66
   5   8   2   -1.05    1.92
   5   8   2   -1.09    2.42
   5  -8   2   -1.77    3.12
  -6   8  -2   11.03    2.47
   6   8   2   11.67    3.50
   6   8   2   15.22    3.50
   6  -8   2   13.22    4.55
  -7   8  -2    2.58    1.83
   7   8   2    6.09    3.21
   7   8   2   -0.65    2.77
   7  -8   2    3.85    3.84
   8   8   2    5.75    3.85
   8   8   2    5.43    3.22
   8  -8   2    0.94    4.45
   9   8   2   -0.57    3.24
   9   8   2    6.11    3.47
   9  -8   2    0.11    3.91
  10   8   2    1.98    3.83
  10   8   2    7.39    3.74
  10  -8   2    8.52    5.10
  11   8   2    4.01    4.27
  11  -8   2    4.43    5.18
  12   8   2    1.77    4.49
  12  -8   2    8.48    6.80
  13   8   2    4.39    5.78
  13  -9  -2    0.65    5.94
  12  -9  -2    3.64    5.78
  11   9  -2   11.09    3.68
  11   9  -2    9.98    3.91
  11  -9  -2   12.05    5.19
  10   9  -2    0.19    2.59
  10   9  -2    2.15    2.57
  10   9  -2   -1.08    2.81
  10  -9  -2    1.56    4.23
   9   9  -2    2.97    2.41
   9   9  -2    4.60    2.59
   9   9  -2   -1.84    3.24
   9  -9  -2    5.49    4.37
  -9   9   2    0.13    2.80
   8   9  -2   14.63    2.81
   8   9  -2   17.75    3.13
   8   9  -2   11.02    3.10
   8   9  -2   15.70    4.18
   8  -9  -2    8.54    4.20
  -8   9   2   17.16    3.90
   7   9  -2    3.74    2.01
   7   9  -2    6.50    2.20
   7   9  -2    6.45    2.89
   7   9  -2    7.66    3.51
   7  -9  -2    5.87    4.36
  -7   9   2    8.10    3.36
   6   9  -2    4.20    1.82
   6   9  -2    4.02    1.78
   6   9  -2    4.07    2.66
   6   9  -2   10.41    3.37
   6  -9  -2    4.61    3.83
  -6   9   2    6.36    3.38
   5   9  -2    0.36    1.27
   5   9  -2    2.09    1.26
   5   9  -2   -1.33    2.59
   5   9  -2    1.73    3.21
   5  -9  -2   -0.24    3.34
  -5   9   2    1.24    3.20
   4   9  -2   -0.20    2.89
   4   9  -2    3.12    2.87
   4  -9  -2    2.22    2.81
  -4   9   2    1.68    3.25
   3   9  -2    0.14    2.61
   3  -9  -2   -1.89    2.79
  -3   9   2    2.26    2.68
  -3   9   2   -2.22    2.99
   2   9  -2   -0.35    1.13
   2   9  -2    1.15    2.73
   2  -9  -2   -0.81    2.49
  -2   9   2   -1.30    2.30
  -2   9   2   -0.74    2.75
  -2  -9   2    1.52    1.03
   1   9  -2    0.69    1.51
   1   9  -2   -0.86    2.61
   1   9  -2   -1.73    2.39
   1  -9  -2   -1.56    1.52
  -1   9   2   -0.84    2.37
  -1   9   2   -0.56    2.66
  -1  -9   2   -0.09    1.32
   0   9  -2   10.90    2.29
   0   9  -2    9.67    3.38
   0   9  -2   12.47    3.68
   0  -9  -2   10.89    2.78
   0   9   2    7.86    2.54
   0   9   2    7.11    3.20
   0  -9   2   12.40    2.17
  -1   9  -2    7.43    2.37
  -1   9  -2    6.49    3.15
  -1   9  -2    8.97    3.04
  -1  -9  -2    7.94    2.74
   1   9   2    6.72    2.37
   1   9   2    6.14    3.15
   1  -9   2    2.38    2.09
  -2   9  -2    2.05    2.28
  -2   9  -2    2.64    2.93
  -2   9  -2    1.42    2.47
  -2  -9  -2    4.65    2.51
   2   9   2    2.60    1.84
   2   9   2    2.13    2.90
   2  -9   2    2.30    2.44
  -3   9  -2   -0.12    2.45
  -3   9  -2    0.41    3.33
  -3   9  -2    1.17    2.70
  -3  -9  -2    1.88    2.21
   3   9   2    1.84    2.08
   3   9   2    0.98    2.52
   3  -9   2    0.65    1.17
  -4   9  -2    5.17    3.65
  -4   9  -2   -3.13    2.08
  -4  -9  -2    0.57    2.44
   4   9   2   -0.30    2.17
   4   9   2    0.13    2.62
   4  -9   2   -0.47    2.97
  -5   9  -2    0.67    2.28
   5   9   2    2.34    2.64
   5   9   2    1.64    2.76
   5  -9   2    1.80    3.02
  -6   9  -2    2.85    2.38
   6   9   2   11.54    3.36
   6   9   2    8.80    3.35
   6  -9   2   11.12    4.53
  -7   9  -2   -0.50    1.97
   7   9   2    2.23    2.86
   7   9   2    3.84    3.09
   7  -9   2   -2.37    4.03
   8   9   2   24.66    4.66
   8   9   2   28.61    4.77
   8  -9   2   22.59    5.81
   9   9   2    6.30    4.07
   9   9   2    3.13    3.51
   9  -9   2    1.41    5.02
  10   9   2    7.05    4.27
  10   9   2    4.95    3.78
  10  -9   2    2.86    4.57
  11   9   2    3.47    4.30
  11  -9   2    4.41    6.10
  12   9   2   23.82    6.45
  13 -10  -2   -0.68    5.40
  12 -10  -2   11.59    6.67
  11  10  -2   -2.04    3.14
  11 -10  -2    0.70    4.47
  10  10  -2    6.66    3.13
  10  10  -2    4.27    3.04
  10  10  -2    7.17    3.75
  10 -10  -2    7.23    5.54
 -10  10   2    8.96    3.84
   9  10  -2    0.28    2.25
   9  10  -2    0.23    2.78
   9  10  -2    0.36    3.53
   9 -10  -2    1.35    4.81
  -9  10   2   -0.96    3.37
   8  10  -2   -4.30    1.91
   8  10  -2   -2.78    2.62
   8  10  -2   -0.37    3.33
   8 -10  -2   -1.61    3.54
  -8  10   2    3.81    3.43
   7  10  -2   -0.54    1.80
   7  10  -2   -0.79    1.89
   7  10  -2    2.40    2.78
   7  10  -2    2.99    3.56
   7 -10  -2    0.17    3.97
  -7  10   2    0.55    3.25
   6  10  -2   40.12    2.78
   6  10  -2   41.97    2.76
   6  10  -2   35.25    4.66
   6  10  -2   39.06    5.44
   6 -10  -2   42.12    5.80
  -6  10   2   40.09    5.39
   5  10  -2    1.28    1.21
   5  10  -2    2.28    2.66
   5  10  -2    0.21    2.92
   5 -10  -2    5.65    3.62
  -5  10   2    1.03    3.02
   4  10  -2    8.35    3.51
   4 -10  -2   10.34    3.71
  -4  10   2   10.78    3.60
   3  10  -2    3.28    3.39
   3 -10  -2    3.24    3.01
  -3  10   2    5.99    3.27
   2  10  -2  148.45    3.93
   2  10  -2  133.27    7.94
   2 -10  -2    3.39    1.63
  -2  10   2  148.90    7.40
  -2  10   2  142.37    8.30
  -2 -10   2  144.24    3.86
   1  10  -2   11.05    2.04
   1  10  -2    9.88    3.50
   1  10  -2   11.34    3.87
   1 -10  -2    8.59    2.76
  -1  10   2    6.54    2.82
  -1  10   2   10.91    3.63
  -1 -10   2    7.86    1.79
   0  10  -2    2.39    1.94
   0  10  -2   -0.36    2.76
   0  10  -2    0.43    3.10
   0 -10  -2    0.24    2.19
   0  10   2    0.26    1.97
   0  10   2    0.95    3.35
   0 -10   2   -0.97    1.64
  -1  10  -2   32.40    3.48
  -1  10  -2   36.51    4.90
  -1  10  -2   31.91    4.45
  -1 -10  -2   33.33    3.72
   1  10   2   35.12    3.68
   1  10   2   28.32    4.80
   1 -10   2   31.40    3.40
  -2  10  -2   33.90    4.02
  -2  10  -2   34.44    5.24
  -2  10  -2   29.86    4.58
  -2 -10  -2   30.26    3.59
   2  10   2   29.97    3.56
   2  10   2   27.65    4.52
   2 -10   2   26.72    3.66
  -3  10  -2   24.17    3.94
  -3  10  -2   15.54    3.95
  -3  10  -2   22.74    4.13
  -3 -10  -2   21.51    3.45
   3  10   2   22.21    3.21
   3  10   2   18.28    4.29
   3 -10   2   19.12    3.67
  -4  10  -2   17.27    4.57
  -4  10  -2   16.70    3.61
  -4 -10  -2   17.87    3.41
   4  10   2   17.71    3.31
   4  10   2   17.16    4.07
   4 -10   2   12.84    3.67
  -5  10  -2    1.81    2.55
   5  10   2    4.20    2.79
   5  10   2   -2.91    2.71
   5 -10   2    3.81    3.60
  -6  10  -2   32.16    4.04
   6  10   2   27.15    4.51
   6  10   2   26.49    4.66
   6 -10   2   25.98    5.50
  -7  10  -2    6.55    2.66
   7  10   2    0.15    3.09
   7  10   2    2.83    3.24
   7 -10   2    4.59    4.61
   8  10   2    7.52    3.95
   8  10   2    4.27    3.55
   8 -10   2    9.13    5.13
   9  10   2    0.64    3.17
   9  10   2    0.89    3.00
   9 -10   2    1.57    4.33
  10  10   2    1.44    4.11
  10  10   2    2.86    3.69
  10 -10   2   -3.62    4.09
  11  10   2   -0.03    4.28
  11 -10   2   -1.23    5.78
  12 -11  -2    6.91    6.61
  11  11  -2    2.13    4.00
  11 -11  -2    0.77    5.57
  10  11  -2   -1.82    2.77
  10  11  -2   -4.90    3.17
  10 -11  -2    0.35    4.48
 -10  11   2    4.28    3.58
   9  11  -2    8.57    3.49
   9  11  -2    9.72    4.52
   9 -11  -2    9.12    5.46
  -9  11   2   14.37    4.39
   8  11  -2   18.84    2.92
   8  11  -2   21.54    4.30
   8  11  -2   24.78    5.25
   8 -11  -2   25.20    5.41
  -8  11   2   21.41    4.76
   7  11  -2    0.78    1.84
   7  11  -2    0.06    2.84
   7  11  -2    2.00    3.78
   7 -11  -2   -2.17    4.16
  -7  11   2   -0.80    3.56
   6  11  -2    0.82    1.57
   6  11  -2    0.39    1.42
   6  11  -2    1.82    3.26
   6  11  -2    0.50    3.16
   6 -11  -2    2.34    3.46
  -6  11   2   -1.91    3.39
   5  11  -2   -2.71    3.09
   5  11  -2   -1.90    2.99
   5 -11  -2   -1.16    2.99
  -5  11   2    1.57    3.19
   4  11  -2   74.83    6.69
   4 -11  -2   77.59    6.56
  -4  11   2   79.66    6.92
   3  11  -2    7.39    1.14
   3  11  -2    9.79    3.99
   3 -11  -2    8.06    3.45
  -3  11   2   10.57    4.24
  -3 -11   2    9.21    1.11
   2  11  -2    2.10    1.39
   2  11  -2    3.57    3.26
   2 -11  -2    2.50    1.97
  -2  11   2    3.93    2.65
  -2  11   2    3.67    3.18
  -2 -11   2    3.41    1.32
   1  11  -2   -0.04    1.70
   1  11  -2   -0.21    3.04
   1  11  -2   -0.42    3.20
   1 -11  -2   -0.09    2.50
  -1  11   2   -2.02    2.17
  -1  11   2   -0.19    2.99
  -1 -11   2    1.88    1.60
   0  11  -2   59.01    4.00
   0  11  -2   55.19    5.97
   0  11  -2   57.06    6.11
   0 -11  -2   56.68    4.78
   0  11   2   61.01    4.95
   0  11   2   58.62    6.05
   0 -11   2   57.92    3.89
  -1  11  -2    5.87    2.56
  -1  11  -2    3.57    3.31
  -1  11  -2    7.37    3.70
  -1 -11  -2    6.66    2.75
   1  11   2    5.10    2.40
   1  11   2    6.07    3.37
   1 -11   2    3.76    2.21
  -2  11  -2    3.39    2.61
  -2  11  -2    0.98    3.01
  -2  11  -2    2.71    3.33
  -2 -11  -2    1.99    2.45
   2  11   2    1.15    1.90
   2  11   2    1.72    3.13
   2 -11   2    1.98    2.52
  -3  11  -2    3.69    3.46
  -3  11  -2    3.91    3.24
  -3 -11  -2    5.81    2.69
   3  11   2    2.49    2.24
   3  11   2    0.97    3.06
   3 -11   2    0.48    2.87
  -4  11  -2    2.26    3.84
  -4  11  -2    0.54    2.99
  -4 -11  -2   -0.11    2.44
   4  11   2    1.01    2.25
   4  11   2    2.35    3.02
   4 -11   2    0.54    1.74
  -5  11  -2    2.49    2.92
  -5 -11  -2    0.49    2.59
   5  11   2    3.55    3.14
   5  11   2   -2.72    2.46
   5 -11   2    4.95    3.97
  -6  11  -2    1.35    2.74
   6  11   2   -0.38    3.15
   6  11   2   -0.51    2.99
   6 -11   2    0.53    3.97
  -7  11  -2    1.98    2.47
   7  11   2    0.32    3.32
   7  11   2    1.44    3.12
   7 -11   2    0.90    3.86
   8  11   2    0.13    3.19
   8  11   2    2.12    3.33
   8 -11   2   -6.03    4.41
   9  11   2   -2.04    2.96
   9  11   2   -1.22    3.27
   9 -11   2    7.86    5.64
  10  11   2   -1.96    3.38
  10 -11   2   -1.38    4.77
  11 -11   2   -0.80    6.13
  12 -12  -2   10.76    6.86
  11 -12  -2    8.00    6.18
  10  12  -2    0.78    3.29
  10 -12  -2   -2.80    5.02
 -10  12   2    0.50    4.00
   9  12  -2    0.14    3.07
   9  12  -2    5.05    4.37
   9 -12  -2    4.07    4.30
  -9  12   2    4.04    3.98
   8  12  -2    0.05    2.94
   8  12  -2    6.88    4.64
   8 -12  -2   -3.35    4.40
  -8  12   2    8.90    3.73
   7  12  -2    0.58    3.39
   7  12  -2    1.08    3.42
   7 -12  -2    4.39    4.57
  -7  12   2    7.57    4.27
   6  12  -2    0.37    1.23
   6  12  -2   -1.68    3.31
   6  12  -2    1.07    4.07
   6 -12  -2    0.54    3.42
  -6  12   2    1.00    3.41
   5  12  -2    3.15    3.77
   5  12  -2    5.61    4.13
   5 -12  -2    0.11    3.66
  -5  12   2    0.33    3.26
   4  12  -2    1.75    3.18
   4  12  -2    3.86    3.49
   4 -12  -2   -0.77    3.13
  -4  12   2    0.18    3.33
   3  12  -2    2.94    1.12
   3  12  -2    2.23    3.90
   3  12  -2    1.34    3.17
   3 -12  -2   -0.15    1.74
  -3  12   2    2.34    3.46
  -3 -12   2    2.27    0.94
   2  12  -2   -0.05    1.49
   2  12  -2    0.83    3.30
   2  12  -2    6.70    3.55
   2 -12  -2   -1.07    2.54
  -2  12   2    1.35    3.22
  -2 -12   2   -0.39    1.20
   1  12  -2   23.52    2.69
   1  12  -2   29.27    5.00
   1  12  -2   27.27    4.79
   1 -12  -2   29.56    4.12
  -1  12   2   24.77    3.82
  -1  12   2   29.11    4.97
  -1 -12   2   28.11    2.65
   0  12  -2   60.10    4.17
   0  12  -2   55.01    6.30
   0  12  -2   54.77    6.05
   0 -12  -2   62.60    5.12
   0  12   2   54.73    4.99
   0  12   2   50.89    6.41
   0 -12   2   54.30    3.99
  -1  12  -2   34.16    3.76
  -1  12  -2   26.18    4.87
  -1  12  -2   27.76    5.09
  -1 -12  -2   30.03    3.94
   1  12   2   26.20    3.72
   1  12   2   25.89    5.15
   1 -12   2   29.61    3.59
  -2  12  -2    2.50    2.75
  -2  12  -2   -1.04    3.14
  -2  12  -2   -1.59    3.28
  -2 -12  -2    2.08    2.43
   2  12   2    2.93    2.30
   2  12   2   -0.32    3.14
   2 -12   2    2.81    2.62
  -3  12  -2   -0.13    3.43
  -3  12  -2    0.55    3.38
  -3 -12  -2   -2.25    2.25
   3  12   2   -1.00    2.09
   3  12   2   -5.34    3.41
   3 -12   2    0.67    3.02
  -4  12  -2   -1.43    3.37
  -4  12  -2    0.68    3.23
  -4 -12  -2    1.37    2.63
   4  12   2    1.35    3.28
   4 -12   2    0.12    2.78
  -5  12  -2   -0.23    3.46
  -5  12  -2    0.46    3.36
  -5 -12  -2   -0.05    2.54
   5  12   2    7.82    3.62
   5  12   2   -4.86    2.41
   5 -12   2   -1.10    3.37
  -6  12  -2    4.49    3.15
   6  12   2    4.20    3.53
   6  12   2    4.84    3.61
   6 -12   2    2.11    4.28
   7  12   2    5.35    3.78
   7  12   2   -2.11    3.16
   7 -12   2   -2.71    4.18
   8  12   2    1.20    3.60
   8  12   2   -2.64    3.09
   8 -12   2   -0.75    4.86
   9  12   2   -0.04    3.38
   9  12   2    3.33    3.63
   9 -12   2   -0.11    4.36
  10 -12   2    2.74    5.99
  11 -13  -2    8.14    5.59
  10  13  -2   19.03    4.70
  10 -13  -2   24.67    6.47
 -10  13   2   15.26    4.99
   9  13  -2    2.26    3.55
   9 -13  -2    2.81    4.45
  -9  13   2    4.43    4.38
   8  13  -2   51.34    6.50
   8 -13  -2   46.65    7.28
  -8  13   2   56.14    7.20
   7  13  -2    5.19    4.02
   7 -13  -2   11.28    4.50
  -7  13   2    7.16    4.53
   6  13  -2   12.66    4.64
   6  13  -2   15.93    4.82
   6 -13  -2   14.99    5.07
  -6  13   2   15.74    4.61
   5  13  -2    8.90    4.39
   5  13  -2    2.52    3.84
   5 -13  -2   10.79    4.33
  -5  13   2    8.18    4.52
   4  13  -2   51.75    6.30
   4  13  -2   51.96    6.61
   4 -13  -2   54.95    6.05
  -4  13   2   50.00    6.77
   3  13  -2    5.89    1.29
   3  13  -2    7.22    3.94
   3  13  -2    5.76    4.27
   3 -13  -2    1.80    2.01
  -3  13   2    8.66    4.19
   2  13  -2    8.91    1.96
   2  13  -2    4.30    3.72
   2  13  -2   14.48    4.31
   2 -13  -2    7.01    3.44
  -2  13   2    8.56    4.54
  -2 -13   2   10.34    1.75
   1  13  -2   -0.52    1.88
   1  13  -2    2.38    3.48
   1  13  -2    3.57    3.55
   1 -13  -2    0.81    2.47
  -1  13   2   -0.13    3.86
  -1 -13   2    0.31    1.71
   0  13  -2   18.90    3.06
   0  13  -2   14.05    4.44
   0  13  -2   13.61    4.68
   0 -13  -2   19.09    3.65
   0  13   2    8.27    3.94
   0 -13   2   14.71    2.60
  -1  13  -2   18.44    3.42
  -1  13  -2   21.42    5.33
  -1  13  -2   25.94    5.31
  -1 -13  -2   20.88    3.58
   1  13   2   14.64    3.24
   1  13   2   18.31    5.18
   1 -13   2   21.06    3.25
  -2  13  -2   17.58    4.07
  -2  13  -2   16.21    4.61
  -2  13  -2   17.27    4.69
  -2 -13  -2   20.37    3.56
   2  13   2   20.09    3.38
   2  13   2   23.41    5.47
   2 -13   2   17.20    3.53
  -3  13  -2    2.89    3.88
  -3  13  -2    5.37    3.91
  -3 -13  -2    5.04    2.90
   3  13   2    3.50    3.69
   3 -13   2    4.77    3.27
  -4  13  -2   19.18    5.45
  -4  13  -2   27.40    5.27
  -4 -13  -2   22.69    3.92
   4  13   2   25.09    5.55
   4 -13   2   27.78    5.01
  -5  13  -2    7.43    4.22
  -5  13  -2    4.11    3.35
  -5 -13  -2    6.73    3.04
   5  13   2   12.89    3.92
   5  13   2    2.54    3.99
   5 -13   2    3.82    3.08
  -6  13  -2   86.73    7.32
   6  13   2   90.71    7.02
   6  13   2   89.65    8.17
   6 -13   2   74.47    7.86
   7  13   2    0.55    3.67
   7  13   2   -2.35    3.27
   7 -13   2   -0.69    4.38
   8  13   2    2.88    3.74
   8 -13   2   -2.92    4.84
   9  13   2   -3.01    3.20
   9 -13   2   -3.46    4.99
  10 -13   2   29.68    7.98
  11 -14  -2   -2.71    5.92
  10 -14  -2   30.35    7.48
 -10  14   2   35.10    6.56
   9  14  -2    1.21    3.70
   9 -14  -2   -1.14    4.26
  -9  14   2    0.06    4.37
   8  14  -2   -3.26    4.11
   8 -14  -2    5.88    4.57
  -8  14   2   -0.55    3.67
   7  14  -2    1.56    4.05
   7 -14  -2    7.16    4.93
  -7  14   2   11.39    4.60
   6  14  -2   23.02    5.61
   6 -14  -2   21.22    5.50
  -6  14   2   17.90    5.50
   5  14  -2   -0.28    3.99
   5 -14  -2    0.55    3.63
  -5  14   2   -1.12    4.22
   4  14  -2    3.05    4.39
   4 -14  -2   -0.97    2.28
  -4  14   2    3.75    4.06
   3  14  -2   -0.94    3.54
   3  14  -2    2.75    3.65
   3 -14  -2    0.06    2.95
  -3  14   2   -0.84    3.55
   2  14  -2    2.13    4.43
   2  14  -2    2.49    3.62
   2 -14  -2    0.63    2.70
  -2  14   2   -3.14    3.38
  -2 -14   2   -0.31    1.39
   1  14  -2    3.98    3.92
   1  14  -2    2.17    3.63
   1 -14  -2   -0.02    2.58
  -1  14   2    5.67    4.71
  -1 -14   2    2.51    1.87
   0  14  -2   26.18    5.47
   0  14  -2   37.47    6.19
   0 -14  -2   32.26    4.42
   0  14   2   28.93    5.55
   0 -14   2   29.29    3.42
  -1  14  -2   12.17    4.53
  -1  14  -2   10.22    4.22
  -1 -14  -2   10.14    3.21
   1  14   2   10.71    4.55
   1 -14   2    9.42    2.89
  -2  14  -2   15.24    4.77
  -2  14  -2   19.74    5.22
  -2 -14  -2   17.32    3.66
   2  14   2   12.41    4.61
   2 -14   2   16.16    3.56
  -3  14  -2    2.30    4.05
  -3  14  -2    0.29    4.03
  -3 -14  -2    2.03    2.69
   3  14   2   -2.38    3.46
   3 -14   2    1.92    2.97
  -4  14  -2    8.00    4.48
  -4  14  -2   11.87    4.34
  -4 -14  -2   13.85    3.40
   4  14   2   13.45    5.19
   4 -14   2    9.71    3.99
  -5  14  -2    2.62    4.09
  -5  14  -2   -0.07    3.38
  -5 -14  -2    2.90    2.92
   5  14   2    4.04    3.28
   5  14   2    3.31    4.49
   5 -14   2    0.10    2.95
  -6  14  -2   14.50    4.60
   6  14   2    6.03    4.40
   6 -14   2   12.16    4.85
   7  14   2   -2.10    3.66
   7 -14   2   -0.54    4.50
   8  14   2    0.98    3.77
   8 -14   2    8.64    5.63
   9  14   2   -3.33    3.41
   9 -14   2    1.89    6.02
  10 -14   2    3.31    6.34
  10 -15  -2    7.55    6.41
 -10  15   2    6.69    5.00
   9  15  -2   -0.94    4.37
   9 -15  -2    2.07    5.42
  -9  15   2    2.93    4.75
   8  15  -2    7.78    4.75
   8 -15  -2    6.33    4.78
  -8  15   2    9.71    4.59
   7  15  -2    3.21    4.55
   7 -15  -2    4.84    5.02
  -7  15   2   -6.31    4.27
   6  15  -2    3.74    4.60
   6 -15  -2    2.29    4.17
  -6  15   2    1.88    4.77
   5  15  -2    7.99    5.09
   5 -15  -2    7.57    4.42
  -5  15   2    7.82    4.49
   4  15  -2    9.00    5.07
   4 -15  -2    0.48    2.09
  -4  15   2    3.45    4.19
   3  15  -2    7.46    5.09
   3 -15  -2    5.81    3.63
  -3  15   2    5.09    4.82
   2  15  -2   -1.69    3.74
   2 -15  -2    2.18    3.17
  -2  15   2    2.29    4.69
   1  15  -2    0.73    3.88
   1 -15  -2   -0.84    2.64
  -1  15   2    4.32    4.24
   0  15  -2    2.79    4.13
   0 -15  -2   10.96    3.51
   0  15   2    6.76    4.97
   0 -15   2    8.11    2.43
  -1  15  -2    7.49    4.39
  -1 -15  -2    1.00    2.57
   1  15   2    2.64    4.13
   1 -15   2    4.26    2.58
  -2  15  -2   10.21    5.25
  -2 -15  -2   13.98    3.49
   2  15   2   11.35    5.20
   2 -15   2    8.65    3.30
  -3  15  -2    2.41    4.86
  -3  15  -2    3.16    4.14
  -3 -15  -2    1.69    2.70
   3  15   2    0.71    4.45
   3 -15   2    2.11    2.96
  -4  15  -2    3.01    4.27
  -4  15  -2    2.12    4.13
  -4 -15  -2    0.39    2.57
   4  15   2   -2.49    4.18
   4 -15   2   -0.68    3.17
  -5  15  -2    2.09    4.12
  -5  15  -2    0.42    3.65
   5  15   2   -0.08    4.48
   5 -15   2    2.00    3.54
   6  15   2    1.19    4.45
   6 -15   2    3.22    3.49
   7  15   2   -3.82    3.34
   7 -15   2    2.64    4.80
   8  15   2    2.54    4.17
   8 -15   2   -0.89    5.24
   9  15   2   -1.84    3.72
   9 -15   2   -6.54    5.60
  10 -16  -2    2.33    6.17
 -10  16   2    0.53    4.79
   9  16  -2    2.62    4.79
   9 -16  -2    1.48    5.68
  -9  16   2    1.67    4.89
   8  16  -2    7.49    5.06
   8 -16  -2   11.94    5.86
  -8  16   2   13.38    5.79
   7  16  -2    4.09    4.32
   7 -16  -2   -2.10    4.42
  -7  16   2    2.06    4.20
   6  16  -2    2.43    4.17
   6 -16  -2    6.73    4.62
  -6  16   2    6.83    5.36
   5  16  -2   -1.03    4.64
   5 -16  -2   -1.81    2.47
  -5  16   2    0.72    4.75
   4  16  -2    2.35    4.23
   4 -16  -2    2.30    3.92
  -4  16   2    1.63    4.20
   3  16  -2    8.38    5.39
   3 -16  -2    9.37    3.64
  -3  16   2   10.36    5.78
   2  16  -2    4.78    4.51
   2 -16  -2    3.47    3.46
  -2  16   2    2.09    4.23
   1  16  -2   -3.65    3.61
   1 -16  -2    5.26    3.23
  -1  16   2   -2.82    3.93
   0  16  -2    3.77    4.33
   0 -16  -2    9.19    3.30
   0  16   2    8.57    5.37
  -1  16  -2    8.46    4.73
  -1 -16  -2    1.76    2.71
   1  16   2    2.69    5.08
  -2  16  -2   10.16    5.35
  -2 -16  -2    5.47    2.74
   2  16   2   11.55    4.91
   2 -16   2    5.95    3.08
  -3  16  -2    1.88    4.37
   3  16   2   13.28    5.10
   3 -16   2    3.27    3.06
  -4  16  -2    7.12    4.86
   4  16   2    6.02    4.61
   4 -16   2   12.02    3.88
  -5  16  -2   15.81    5.61
   5  16   2   15.33    5.88
   5 -16   2   16.03    4.85
   6  16   2    4.18    4.97
   6 -16   2    0.16    3.08
   7  16   2   -4.16    3.86
   7 -16   2    1.08    5.06
   8  16   2    7.99    4.85
   8 -16   2   20.15    6.84
   9  16   2   -2.41    3.93
   9 -16   2   -0.05    5.99
 -10  17   2   14.76    6.00
   9  17  -2    1.80    5.02
   9 -17  -2    2.35    5.92
  -9  17   2    1.25    5.21
   8  17  -2    1.63    5.02
   8 -17  -2    3.41    5.28
  -8  17   2   11.31    5.93
   7  17  -2    0.86    5.09
   7 -17  -2    6.22    5.54
  -7  17   2   -1.10    4.29
   6  17  -2   -1.10    4.96
   6 -17  -2    3.37    4.16
  -6  17   2    2.75    5.29
   5  17  -2   -0.63    4.19
   5 -17  -2   -0.28    3.33
  -5  17   2    6.01    4.82
   4  17  -2   -3.63    3.84
   4 -17  -2   -0.59    3.41
  -4  17   2    2.10    5.11
   3  17  -2    5.26    5.56
   3 -17  -2    4.16    3.60
  -3  17   2   -4.73    4.78
   2  17  -2    5.99    4.86
   2 -17  -2    1.58    2.85
  -2  17   2    8.87    5.73
   1  17  -2    1.60    5.02
   1 -17  -2    1.85    2.94
  -1  17   2    4.27    5.28
   0  17  -2    9.20    4.97
   0  17   2   16.10    5.52
  -1  17  -2    3.05    5.17
   1  17   2    6.17    5.52
  -2  17  -2    7.03    5.49
   2  17   2    7.60    5.12
  -3  17  -2    0.35    4.46
   3  17   2   -1.86    5.07
  -4  17  -2    1.05    4.60
   4  17   2    4.96    5.48
  -5  17  -2    1.07    4.64
   5  17   2    3.50    4.63
   5 -17   2    3.32    3.87
   6  17   2    2.11    4.43
   6 -17   2    2.85    4.45
   7  17   2   -2.98    4.65
   7 -17   2   -1.05    2.79
   8  17   2   -1.56    4.59
   8 -17   2    3.43    5.41
   9  18  -2    3.19    5.41
   9 -18  -2    2.59    6.21
  -9  18   2    1.54    4.86
   8  18  -2   -2.03    4.74
   8 -18  -2    4.34    5.74
  -8  18   2   -1.66    5.19
   7  18  -2   -3.83    4.14
   7 -18  -2    3.48    4.84
  -7  18   2    0.53    5.24
   6  18  -2    3.25    5.44
   6 -18  -2   -1.09    2.13
  -6  18   2    2.46    4.75
   5  18  -2   -0.11    5.45
   5 -18  -2    3.70    4.12
  -5  18   2    6.45    5.81
   4  18  -2    0.14    5.38
   4 -18  -2    2.68    3.84
  -4  18   2    4.51    5.63
   3  18  -2   -0.90    4.50
   3 -18  -2   -2.36    3.22
  -3  18   2   -3.85    3.93
   2  18  -2   -3.07    4.33
  -2  18   2    2.68    5.41
   1  18  -2    0.79    5.35
  -1  18   2   -2.05    4.45
   0  18  -2   -1.43    5.11
   0  18   2   -1.05    4.31
  -1  18  -2    0.38    4.45
   1  18   2    8.30    5.77
  -2  18  -2    0.76    4.38
   2  18   2    1.00    5.53
  -3  18  -2    1.81    4.77
   3  18   2    1.17    5.42
  -4  18  -2    0.29    5.31
   4  18   2    1.05    5.65
  -5  18  -2    5.83    5.28
   5  18   2    7.87    6.00
   6  18   2    4.60    5.88
   7  18   2   -4.81    4.00
   8  19  -2    3.96    5.63
   8 -19  -2    2.58    5.47
  -8  19   2    3.21    4.88
   7  19  -2    0.10    5.42
  -7  19   2    0.51    5.73
   6  19  -2   10.20    6.32
  -6  19   2    8.28    5.52
   5  19  -2    3.67    6.04
  -5  19   2   -3.06    4.66
   4  19  -2   -2.04    5.30
  -4  19   2   -2.38    4.53
   3  19  -2    2.85    4.94
  -3  19   2   -5.34    4.25
   2  19  -2    4.51    5.09
  -2  19   2    7.47    5.33
   1  19  -2    8.15    6.09
  -1  19   2    4.51    6.00
   0  19  -2   12.02    5.78
   0  19   2    8.04    6.33
  -1  19  -2   -1.54    5.32
   1  19   2    2.35    5.16
  -2  19  -2    8.63    5.49
   2  19   2    7.64    5.59
  -3  19  -2    1.06    4.88
   3  19   2   11.12    5.67
  -4  19  -2    6.03    5.37
   4  19   2    2.61    5.19
  -5  19  -2   -5.40    5.34
   5  19   2   -1.36    5.62
   6  19   2    1.66    5.99
   6  20  -2   -1.47    4.94
  -6  20   2    5.33    6.07
   5  20  -2   -5.28    5.41
  -5  20   2    1.92    5.82
   4  20  -2    5.56    5.38
  -4  20   2   -2.52    4.86
   3  20  -2   -4.27    5.35
  -3  20   2   -1.94    4.79
   2  20  -2    9.45    5.87
  -2  20   2   14.75    6.39
   1  20  -2    3.70    6.16
  -1  20   2    2.01    5.04
   0  20  -2    3.26    5.32
   0  20   2   -1.93    4.97
  -1  20  -2    3.60    5.40
   1  20   2    5.36    5.62
  -2  20  -2    2.46    5.08
   2  20   2   -4.04    5.00
  -3  20  -2   -4.27    5.54
   3  20   2    4.43    5.53
  -4  20  -2    1.16    5.11
   4  20   2    1.42    5.36
   4  21  -2    8.42    6.67
  -4  21   2    1.63    5.40
   3  21  -2    9.10    6.24
  -3  21   2    6.43    5.75
   2  21  -2    5.07    6.46
  -2  21   2   11.79    6.73
   1  21  -2    2.41    6.54
  -1  21   2   -2.93    5.77
   0  21  -2   -1.15    5.06
   0  21   2    3.17    5.45
  -1  21  -2   16.30    6.68
   1  21   2    6.42    6.94
  -2  21  -2    7.55    6.46
   2  21   2   -1.80    5.21
  16   0  -3   -0.37    6.33
  15   0  -3    4.11    6.11
  14   0  -3   11.82    5.96
  13   0  -3   -0.87    4.79
  12   0  -3   -0.66    4.43
  11   0  -3   -0.46    4.05
  10   0  -3    4.04    3.87
   9   0  -3    3.55    3.54
   8   0  -3    0.01    2.62
  -8   0   3    2.16    2.98
  -8   0   3    1.51    1.44
   7   0  -3   -3.34    2.80
  -7   0   3   -1.52    2.62
  -7   0   3   -1.94    1.36
   6   0  -3    9.42    3.09
  -6   0   3   10.78    2.97
  -6   0   3   11.61    2.03
   5   0  -3    1.50    2.55
  -5   0   3   -0.41    1.97
  -5   0   3   -0.14    1.88
   4   0  -3    6.55    2.61
  -4   0   3    6.46    2.48
   3   0  -3    0.29    2.15
  -3   0   3   -0.88    2.12
   2   0  -3   -0.14    2.09
  -2   0   3    0.98    1.76
   1   0  -3   -2.22    2.16
  -1   0   3    0.35    2.13
   0   0  -3   -0.04    2.07
   0   0   3    0.30    2.04
  -1   0  -3    2.48    2.70
   1   0   3   -1.25    2.09
   2   0   3    9.13    2.84
   2   0   3   10.13    2.85
   3   0   3   -0.80    3.00
   3   0   3   -1.11    2.38
   4   0   3    0.09    2.80
   4   0   3   -1.38    2.91
   5   0   3    0.41    3.36
   6   0   3    0.09    3.65
   7   0   3   -0.70    3.24
   8   0   3   -1.31    4.01
   8   0   3   -2.20    1.24
   9   0   3   -3.26    4.31
  10   0   3    3.41    5.28
  11   0   3    2.09    4.56
  12   0   3    3.24    5.89
  16   1  -3   -0.62    6.40
  16  -1  -3   -1.74    6.40
  15   1  -3    4.30    5.72
  15  -1  -3    1.19    5.85
  14   1  -3    1.25    5.31
  14  -1  -3   -0.23    5.35
  13   1  -3   23.65    6.14
  13  -1  -3   19.15    6.16
  12   1  -3    0.65    4.43
  12  -1  -3    1.93    4.68
  11   1  -3   39.87    5.96
  11  -1  -3   33.54    6.02
  10   1  -3    8.74    3.54
  10  -1  -3    5.86    4.11
   9   1  -3    1.15    3.19
   9  -1  -3    5.39    3.29
   8   1  -3   15.70    3.41
   8  -1  -3   18.39    4.22
  -8   1   3   14.19    1.82
  -8  -1   3   18.47    3.36
   7   1  -3    1.60    2.79
   7  -1  -3    0.08    2.67
  -7   1   3   -1.23    2.77
  -7   1   3    0.86    1.34
  -7  -1   3   -1.09    2.54
  -7  -1   3    1.30    1.63
   6   1  -3   50.00    4.21
   6  -1  -3   50.37    4.44
  -6   1   3   52.00    4.41
  -6   1   3   47.53    2.00
  -6   1   3   49.09    3.05
  -6  -1   3   53.32    4.26
  -6  -1   3   45.16    3.21
   5   1  -3   58.70    3.97
   5  -1  -3   56.60    4.51
  -5   1   3   52.27    4.28
  -5  -1   3   52.86    3.78
  -5  -1   3   54.69    2.02
  -5  -1   3   54.31    3.54
   4   1  -3   50.39    3.56
   4  -1  -3   46.39    3.73
  -4   1   3   45.44    3.89
  -4  -1   3   51.18    3.51
  -4  -1   3    3.06    1.31
   3   1  -3   69.79    3.42
   3  -1  -3   74.51    4.24
  -3   1   3   75.28    4.28
  -3  -1   3   73.59    3.50
  -3  -1   3   74.19    3.92
   2   1  -3    2.46    1.87
   2  -1  -3    2.97    2.42
  -2   1   3    1.40    2.05
  -2  -1   3    1.16    1.78
  -2  -1   3    1.99    2.08
   1   1  -3  754.87   10.42
   1  -1  -3  752.03   11.44
  -1   1   3  789.63   11.75
  -1  -1   3  806.22   10.82
   0   1  -3   15.68    2.81
   0  -1  -3   13.95    2.75
   0   1   3   17.71    2.70
   0  -1   3   16.97    2.54
  -1   1  -3   26.15    3.13
  -1  -1  -3   24.86    3.18
   1   1   3   24.42    3.38
   1  -1   3   19.31    2.91
   1  -1   3   22.98    2.97
  -2  -1  -3   20.16    3.28
   2   1   3   23.92    3.35
   2   1   3   25.58    3.69
   2  -1   3   23.58    3.67
   2  -1   3   25.79    3.69
  -3   1  -3  152.04    7.02
   3   1   3  137.82    6.77
   3   1   3  153.90    7.05
   3  -1   3  134.82    6.69
   3  -1   3  159.73    7.20
  -4   1  -3    3.27    2.70
   4   1   3    2.57    3.32
   4   1   3    1.54    2.63
   4  -1   3    1.73    2.87
   4  -1   3   -0.58    2.56
   5   1   3    1.62    3.01
   5  -1   3    2.80    3.09
   6   1   3    9.91    3.65
   6  -1   3   10.38    4.18
   6  -1   3    8.19    1.82
   7   1   3    2.29    3.40
   7  -1   3    2.54    3.48
   7  -1   3    4.40    1.49
   8   1   3   -1.40    3.99
   8  -1   3   -1.86    3.49
   8  -1   3    1.02    1.23
   9   1   3   15.72    5.09
   9  -1   3   15.92    5.02
  10   1   3   -0.72    4.14
  10  -1   3    0.94    4.51
  11   1   3    2.40    4.56
  11  -1   3    0.12    5.15
  12   1   3   11.17    6.42
  12  -1   3    6.19    6.04
  13   1   3   16.86    7.81
  16   2  -3    4.92    6.44
  15   2  -3   -0.37    5.64
  15  -2  -3    3.94    6.12
  14   2  -3   -1.06    4.98
  14  -2  -3    4.30    5.73
  13   2  -3    3.86    4.80
  13  -2  -3    1.85    4.43
  12   2  -3    6.80    4.71
  12  -2  -3    3.28    4.79
  11   2  -3    6.18    3.94
  11  -2  -3    5.07    4.01
  10   2  -3    1.47    3.44
  10  -2  -3   -0.54    3.88
   9   2  -3   21.14    4.11
   9  -2  -3   15.85    4.08
  -9   2   3   19.85    1.70
   8   2  -3    2.65    2.85
   8  -2  -3   -1.75    2.73
  -8   2   3    0.64    1.21
  -8  -2   3   -0.33    2.48
   7   2  -3  159.04    6.94
   7   2  -3  164.60    5.90
   7  -2  -3  162.88    8.06
  -7   2   3  170.71    8.04
  -7   2   3  162.31    4.09
  -7  -2   3  158.10    6.88
   6   2  -3    0.92    2.27
   6   2  -3    5.21    2.15
   6  -2  -3   -1.28    2.57
  -6   2   3    2.03    2.80
  -6   2   3    0.09    1.27
  -6  -2   3    2.59    2.28
  -6  -2   3    0.89    0.83
  -6  -2   3    1.08    2.00
   5   2  -3    0.63    2.13
   5   2  -3    5.75    2.36
   5  -2  -3    2.14    2.62
  -5   2   3    1.02    2.35
  -5   2   3    2.16    1.54
  -5  -2   3    1.65    1.95
  -5  -2   3    1.33    1.19
  -5  -2   3    0.24    1.81
   4   2  -3    7.33    2.19
   4   2  -3   10.56    2.67
   4  -2  -3    9.69    2.85
  -4   2   3    6.95    2.96
  -4  -2   3    9.63    2.17
  -4  -2   3    9.01    1.86
  -4  -2   3   10.33    2.62
   3   2  -3    4.63    1.80
   3   2  -3    8.01    2.61
   3  -2  -3    5.08    2.35
  -3   2   3    6.42    2.78
  -3  -2   3    4.72    1.70
  -3  -2   3    4.66    2.44
   2   2  -3    4.70    1.86
   2   2  -3    4.42    2.29
   2  -2  -3    4.64    2.34
  -2   2   3    5.17    2.34
  -2  -2   3    5.59    1.70
  -2  -2   3    6.10    2.29
   1   2  -3    3.03    1.82
   1  -2  -3    6.24    2.41
  -1   2   3    3.16    2.25
  -1  -2   3    4.15    1.94
  -1  -2   3    4.48    2.53
   0   2  -3    9.49    2.43
   0  -2  -3    7.90    2.58
   0   2   3    9.53    2.55
   0  -2   3   10.78    2.32
   0  -2   3   11.15    2.40
   0  -2   3    7.13    2.25
  -1  -2  -3  438.51   10.14
   1   2   3  441.96   10.06
   1  -2   3  415.76    9.29
   1  -2   3  444.98    9.64
   1  -2   3  428.94    8.82
  -2   2  -3   12.09    2.82
  -2  -2  -3   12.88    3.29
   2   2   3   14.78    2.99
   2  -2   3    9.12    3.09
   2  -2   3   12.81    2.86
   2  -2   3   12.77    2.33
  -3   2  -3   14.39    3.15
   3   2   3   15.20    3.30
   3   2   3   18.12    3.35
   3  -2   3   16.40    3.37
   3  -2   3   19.79    3.36
   3  -2   3   18.83    2.52
  -4   2  -3   -1.23    2.47
   4   2   3    1.14    2.66
   4   2   3    0.74    2.98
   4  -2   3   -0.70    2.78
   4  -2   3    1.42    1.67
   5   2   3  128.23    7.56
   5  -2   3  131.26    7.77
   5  -2   3  136.74    4.81
   6   2   3   10.22    3.71
   6  -2   3    9.69    4.19
   6  -2   3   10.24    1.92
   7   2   3   53.70    6.38
   7  -2   3   49.43    6.37
   7  -2   3   52.58    2.86
   8   2   3    1.41    4.36
   8  -2   3   -0.68    3.56
   9   2   3    2.80    4.61
   9  -2   3   10.34    4.83
  10   2   3    1.31    4.28
  10  -2   3   -0.82    4.05
  11   2   3   13.61    6.25
  11  -2   3   14.49    5.61
  12   2   3   -3.80    5.19
  12  -2   3    4.75    5.98
  13   2   3   -0.63    5.00
  16   3  -3    2.64    5.76
  15   3  -3   25.50    6.90
  15  -3  -3   27.24    7.88
  14   3  -3    3.68    4.81
  14  -3  -3    1.87    4.92
  13   3  -3   14.93    5.54
  13  -3  -3    6.48    5.61
  12   3  -3   15.51    4.93
  12  -3  -3   18.78    5.22
  11   3  -3   -1.77    3.59
  11  -3  -3   -4.29    3.35
  10   3  -3    4.08    3.39
  10   3  -3    3.34    2.02
  10  -3  -3   -4.05    3.16
   9   3  -3    9.46    3.62
   9   3  -3   10.56    2.44
   9  -3  -3    4.67    3.97
  -9   3   3    6.47    1.30
  -9  -3   3    5.16    3.13
   8   3  -3   43.88    4.39
   8   3  -3   49.61    3.88
   8  -3  -3   38.20    4.93
  -8   3   3   39.51    2.63
  -8  -3   3   37.35    4.01
   7   3  -3    2.27    2.33
   7   3  -3    3.10    2.13
   7  -3  -3   -1.99    3.18
  -7   3   3    1.29    1.45
  -7  -3   3    1.39    2.11
   6   3  -3    3.70    2.30
   6   3  -3    0.60    2.22
   6  -3  -3   -0.49    2.69
  -6   3   3    2.03    2.55
  -6   3   3    0.63    1.59
  -6  -3   3   -0.12    1.92
  -6  -3   3   -0.05    1.10
   5   3  -3   36.56    2.99
   5   3  -3   31.30    3.35
   5  -3  -3   31.78    4.21
  -5   3   3   33.55    3.85
  -5   3   3   33.39    2.82
  -5  -3   3   32.30    2.84
  -5  -3   3   31.98    2.40
  -5  -3   3   29.87    3.03
   4   3  -3    4.74    1.80
   4   3  -3    2.00    2.43
   4  -3  -3    2.40    3.07
  -4   3   3    2.70    2.83
  -4   3   3    3.15    2.21
  -4  -3   3    0.87    1.52
  -4  -3   3    1.06    1.73
  -4  -3   3    3.49    2.57
   3   3  -3    0.48    1.42
   3   3  -3    0.75    2.51
   3  -3  -3    0.25    2.33
  -3   3   3    0.62    2.33
  -3  -3   3   -0.07    1.37
  -3  -3   3    2.57    1.73
  -3  -3   3    1.47    2.62
   2   3  -3    6.78    1.53
   2   3  -3    5.21    2.31
   2  -3  -3    5.67    2.44
  -2   3   3    5.39    2.36
  -2  -3   3    5.57    1.50
  -2  -3   3    9.57    2.47
  -2  -3   3    4.90    2.64
   1   3  -3   98.41    3.56
   1   3  -3   90.64    4.77
   1  -3  -3   95.66    4.96
  -1   3   3   92.36    4.64
  -1  -3   3  101.57    3.63
  -1  -3   3   96.90    4.91
   0   3  -3   27.42    3.05
   0  -3  -3   33.18    3.72
   0   3   3   30.14    3.56
   0  -3   3   24.87    2.57
   0  -3   3   34.35    2.96
   0  -3   3   29.81    3.10
  -1   3  -3   53.72    3.95
  -1   3  -3   51.74    3.71
  -1  -3  -3   52.51    4.13
   1   3   3   47.76    3.90
   1  -3   3   48.51    3.90
   1  -3   3   53.04    3.97
   1  -3   3   51.96    3.75
  -2   3  -3    0.31    2.23
  -2  -3  -3   -1.41    2.79
   2   3   3   -0.25    2.16
   2  -3   3    0.87    2.44
   2  -3   3    2.89    2.22
  -3   3  -3   -3.11    2.13
  -3  -3  -3   -1.15    2.81
   3   3   3   -1.01    2.90
   3   3   3   -0.31    2.68
   3  -3   3    0.89    2.64
   3  -3   3    2.28    2.03
  -4   3  -3   -0.41    2.44
   4   3   3   -1.57    3.00
   4   3   3    1.84    2.97
   4  -3   3    1.00    3.36
   4  -3   3    2.80    1.93
   5   3   3   18.47    4.14
   5  -3   3   17.64    4.33
   5  -3   3   11.74    2.16
   6   3   3    2.00    3.56
   6  -3   3    1.68    3.20
   6  -3   3   -0.36    1.63
   7   3   3   13.63    4.66
   7  -3   3    5.37    3.76
   8   3   3    0.72    4.25
   8  -3   3    3.08    3.76
   9   3   3   12.94    4.75
   9  -3   3    9.78    5.15
  10   3   3    8.72    4.73
  10  -3   3    5.88    4.49
  11   3   3    9.93    5.98
  11  -3   3   18.03    6.28
  12   3   3   -0.58    4.88
  12  -3   3    2.39    5.04
  13   3   3   -3.26    5.67
  16   4  -3   -2.90    5.80
  15   4  -3    7.53    5.39
  15  -4  -3    3.14    5.58
  14   4  -3    0.78    5.58
  14  -4  -3    1.19    5.70
  13   4  -3   11.90    5.06
  13  -4  -3   10.66    5.83
  12   4  -3    0.66    3.85
  12  -4  -3    4.39    4.51
  11   4  -3    7.61    4.12
  11  -4  -3    5.37    4.66
  10   4  -3    7.65    3.69
  10   4  -3    8.68    2.62
  10  -4  -3   10.50    4.62
   9   4  -3    6.20    3.14
   9   4  -3    4.16    2.30
   9  -4  -3   -0.50    3.21
  -9  -4   3    3.97    2.58
   8   4  -3    8.09    2.68
   8   4  -3    7.48    2.57
   8  -4  -3    5.80    3.90
  -8   4   3    6.02    1.88
  -8  -4   3    5.46    2.54
   7   4  -3   26.32    3.16
   7   4  -3   21.56    3.32
   7  -4  -3   23.21    4.41
  -7   4   3   20.40    2.57
  -7  -4   3   20.64    2.90
   6   4  -3    6.77    2.02
   6   4  -3    3.00    1.55
   6   4  -3    4.74    2.50
   6  -4  -3    1.94    2.94
  -6   4   3    4.84    2.80
  -6   4   3    4.60    1.98
  -6  -4   3    2.98    1.89
  -6  -4   3    3.13    1.54
   5   4  -3    6.40    1.88
   5   4  -3    1.61    1.70
   5   4  -3    2.13    2.52
   5  -4  -3    0.38    2.74
  -5   4   3    1.79    2.54
  -5   4   3   -0.87    1.90
  -5  -4   3    1.76    1.54
  -5  -4   3    2.23    1.68
   4   4  -3    3.79    1.48
   4   4  -3    7.63    1.97
   4   4  -3    5.40    2.77
   4  -4  -3    4.01    3.22
  -4   4   3    3.79    2.89
  -4   4   3    2.17    2.29
  -4  -4   3    3.84    1.32
  -4  -4   3    4.38    1.93
  -4  -4   3    4.66    2.37
   3   4  -3  620.44    6.26
   3   4  -3  612.14   12.39
   3  -4  -3  594.17   12.35
  -3   4   3  639.58   12.83
  -3   4   3  602.60   11.48
  -3  -4   3  604.65    6.18
  -3  -4   3  616.25   12.44
   2   4  -3   15.82    1.58
   2   4  -3   14.26    2.92
   2  -4  -3   16.95    3.41
  -2   4   3   15.88    2.97
  -2  -4   3   14.37    1.50
  -2  -4   3   17.04    3.09
   1   4  -3  130.59    5.92
   1  -4  -3  124.76    5.81
  -1   4   3  122.36    5.52
  -1  -4   3  121.32    3.83
  -1  -4   3  126.00    3.89
  -1  -4   3  122.86    5.66
   0   4  -3   57.93    4.06
   0  -4  -3   55.84    4.19
   0   4   3   57.96    4.35
   0  -4   3   58.27    3.46
   0  -4   3   58.92    3.46
   0  -4   3   58.00    4.33
  -1   4  -3  482.07   10.15
  -1   4  -3  479.61   10.34
  -1  -4  -3  492.02   11.26
   1   4   3  498.40   11.26
   1  -4   3  471.89   10.27
  -2   4  -3   28.11    3.58
  -2   4  -3   27.86    3.12
  -2  -4  -3   25.37    3.78
   2   4   3   30.44    3.63
   2  -4   3   23.89    3.61
   2  -4   3   25.41    3.07
  -3   4  -3  174.08    7.72
  -3  -4  -3  181.74    7.79
   3   4   3  185.74    7.73
   3  -4   3  175.61    7.70
   3  -4   3  176.67    6.22
  -4   4  -3    4.02    2.96
   4   4   3   -1.34    2.64
   4   4   3    5.24    2.64
   4  -4   3   -3.02    2.46
   4  -4   3    2.80    1.93
   5   4   3   -3.08    2.67
   5  -4   3   -1.78    2.82
   5  -4   3   -0.64    1.81
   6   4   3    4.59    3.10
   6  -4   3    7.18    4.04
   7   4   3    2.62    3.78
   7  -4   3    1.01    4.10
   8   4   3    5.39    4.44
   8  -4   3   -0.05    3.59
   9   4   3   -3.09    4.30
   9  -4   3   -0.03    3.88
  10   4   3    1.46    4.75
  10  -4   3    2.39    4.30
  11   4   3    5.81    5.72
  11  -4   3   -1.37    5.07
  12   4   3    1.87    5.83
  12  -4   3    7.34    6.25
  13   4   3    4.55    5.61
  16   5  -3   -4.38    5.59
  15   5  -3    3.34    5.38
  15  -5  -3   -0.76    6.23
  14   5  -3    5.73    5.08
  14  -5  -3    0.58    4.80
  13   5  -3    2.54    4.71
  13  -5  -3    3.90    5.25
  12   5  -3    1.04    3.87
  12  -5  -3   -0.87    4.10
  11   5  -3    6.88    3.95
  11   5  -3    9.24    3.00
  11  -5  -3    6.47    5.12
  10   5  -3    5.89    3.34
  10   5  -3    4.02    2.70
  10  -5  -3    2.31    3.76
   9   5  -3    5.66    2.92
   9   5  -3   -2.73    1.28
   9   5  -3    0.14    2.37
   9  -5  -3   -2.46    3.25
  -9   5   3   -0.86    1.73
  -9  -5   3   -0.32    2.22
   8   5  -3   23.54    3.32
   8   5  -3   18.85    2.17
   8   5  -3   24.62    3.61
   8  -5  -3   24.16    4.88
  -8   5   3   25.04    2.89
  -8  -5   3   23.55    3.13
   7   5  -3   12.74    2.44
   7   5  -3    8.32    1.95
   7   5  -3   14.58    3.08
   7  -5  -3   13.38    3.82
  -7   5   3   11.33    2.47
  -7  -5   3   12.61    2.27
   6   5  -3    3.64    1.71
   6   5  -3   -0.55    1.59
   6   5  -3    2.94    2.55
   6  -5  -3    1.03    2.89
  -6   5   3    6.92    3.53
  -6   5   3    1.24    2.24
  -6  -5   3    1.41    1.61
   5   5  -3   50.19    2.63
   5   5  -3   42.58    3.38
   5   5  -3   43.43    4.10
   5  -5  -3   49.18    4.80
  -5   5   3   42.96    4.44
  -5   5   3   45.89    3.87
  -5  -5   3   44.25    2.48
   4   5  -3   54.20    1.96
   4   5  -3   66.21    4.28
   4   5  -3   58.97    4.60
   4  -5  -3   54.35    5.04
  -4   5   3   55.07    4.63
  -4   5   3   58.71    4.40
  -4  -5   3   55.96    1.96
   3   5  -3  104.19    5.20
   3   5  -3  107.09    5.76
   3  -5  -3  103.83    5.71
  -3   5   3  106.39    5.84
  -3   5   3   99.51    5.49
   2   5  -3   40.61    3.96
   2   5  -3   39.18    3.91
   2  -5  -3   41.49    4.17
  -2   5   3   45.39    4.20
  -2   5   3   44.41    4.28
  -2  -5   3   38.55    1.62
  -2  -5   3   40.78    1.65
  -2  -5   3   40.33    3.97
   1   5  -3   -1.39    2.56
   1  -5  -3   -0.73    2.24
  -1   5   3    0.09    2.13
  -1  -5   3    0.11    1.44
  -1  -5   3    0.17    1.46
  -1  -5   3    3.85    2.57
   0   5  -3    5.48    2.07
   0   5  -3    3.91    2.43
   0  -5  -3    4.99    2.99
   0   5   3    4.57    2.55
   0  -5   3    6.81    2.14
   0  -5   3    4.73    2.49
  -1   5  -3   58.28    3.98
  -1   5  -3   60.46    4.44
  -1  -5  -3   58.26    4.45
   1   5   3   59.65    4.43
   1  -5   3   57.23    3.96
   1  -5   3   53.55    4.28
  -2   5  -3    5.29    2.57
  -2   5  -3    2.88    2.47
  -2  -5  -3    4.06    2.88
   2   5   3    1.02    2.04
   2  -5   3    3.43    2.77
   2  -5   3    2.59    2.32
  -3   5  -3   -0.61    2.19
  -3   5  -3    1.10    2.08
  -3  -5  -3    2.94    2.98
   3   5   3   -2.65    1.85
   3  -5   3   -1.80    2.89
   3  -5   3   -0.06    1.99
  -4  -5  -3    8.82    3.47
   4   5   3    0.90    2.71
   4   5   3    9.31    2.63
   4  -5   3    8.65    3.19
   5   5   3   12.83    3.50
   5  -5   3   15.35    4.19
   6   5   3   13.27    3.53
   6  -5   3   13.10    4.17
   7   5   3   10.87    4.26
   7  -5   3    8.20    4.53
   8   5   3    7.66    4.49
   8  -5   3    6.05    4.14
   9   5   3   74.66    7.94
   9  -5   3   57.10    7.41
  10   5   3   -2.85    4.61
  10  -5   3    9.61    5.62
  11   5   3   -0.50    5.20
  11  -5   3    2.96    5.52
  12   5   3    1.03    4.76
  12  -5   3    0.76    4.97
  13   5   3   -6.54    5.66
  15   6  -3    0.46    5.09
  14   6  -3    7.37    4.85
  14  -6  -3    4.80    5.38
  13   6  -3    4.24    3.94
  13  -6  -3    0.36    5.48
  12   6  -3    0.97    3.77
  12  -6  -3   -2.42    5.03
  11   6  -3    2.49    3.38
  11   6  -3   -1.11    2.53
  11  -6  -3    0.62    4.04
  10   6  -3    1.59    2.99
  10   6  -3   -1.31    1.57
  10   6  -3    1.71    2.77
  10  -6  -3   -3.92    4.13
   9   6  -3    0.87    2.33
   9   6  -3   -1.42    1.57
   9   6  -3    0.30    2.61
   9  -6  -3   -2.18    3.34
  -9   6   3    0.22    1.81
  -9  -6   3    1.82    2.09
   8   6  -3    5.88    2.28
   8   6  -3    1.75    1.79
   8   6  -3    5.40    2.80
   8  -6  -3    7.18    4.12
  -8   6   3    3.28    2.27
  -8  -6   3    6.16    2.23
   7   6  -3   78.25    4.20
   7   6  -3   78.77    4.39
   7   6  -3   81.57    5.83
   7  -6  -3   73.64    6.37
  -7   6   3   78.74    5.05
  -7  -6   3   79.40    4.19
   6   6  -3    1.91    1.39
   6   6  -3   -1.78    1.74
   6   6  -3    1.53    2.73
   6  -6  -3    2.10    3.06
  -6   6   3    1.95    2.55
  -6  -6   3    2.87    1.46
   5   6  -3    7.86    1.33
   5   6  -3    4.47    1.34
   5   6  -3    8.67    2.59
   5   6  -3    8.29    3.16
   5  -6  -3    4.93    3.03
  -5   6   3    2.66    3.08
  -5   6   3    5.49    2.76
   4   6  -3   14.57    2.92
   4   6  -3   11.71    3.42
   4  -6  -3   12.46    3.37
  -4   6   3   12.73    3.48
  -4   6   3   13.03    2.91
   3   6  -3    0.56    2.12
   3   6  -3   -0.20    2.41
   3  -6  -3    1.03    2.92
  -3   6   3    2.94    2.76
  -3   6   3    2.25    2.89
   2   6  -3   14.93    3.05
   2   6  -3   16.70    3.57
   2  -6  -3   13.45    3.05
  -2   6   3   15.95    3.30
  -2   6   3   14.64    3.12
  -2  -6   3   13.69    1.05
  -2  -6   3   15.82    1.08
   1   6  -3    8.41    1.75
   1   6  -3   11.72    3.36
   1   6  -3   11.04    2.95
   1  -6  -3    5.62    3.02
  -1   6   3    9.42    2.88
  -1   6   3    8.68    2.94
  -1  -6   3    8.43    1.65
  -1  -6   3   11.43    1.71
   0   6  -3   20.11    2.50
   0   6  -3   18.53    3.44
   0   6  -3   22.09    3.61
   0  -6  -3   15.53    3.35
   0   6   3   17.47    2.76
   0  -6   3   19.28    2.44
  -1   6  -3  104.78    5.10
  -1   6  -3   99.11    5.69
  -1  -6  -3  109.52    6.03
   1   6   3  109.60    5.76
   1  -6   3  100.14    4.99
  -2   6  -3   12.78    2.94
  -2   6  -3   13.47    3.10
  -2  -6  -3   14.72    3.37
   2   6   3   14.97    2.87
   2  -6   3   10.76    2.54
  -3   6  -3   10.88    3.19
  -3   6  -3   17.50    2.95
  -3  -6  -3   11.66    3.37
   3   6   3   18.87    3.15
   3  -6   3   14.84    3.47
  -4   6  -3    2.63    1.99
  -4  -6  -3    1.12    2.97
   4   6   3    0.54    2.55
   4   6   3    7.95    2.60
   4  -6   3    2.32    2.83
   5   6   3   18.33    3.73
   5  -6   3   20.16    4.14
   6   6   3    2.96    3.03
   6  -6   3    1.25    3.38
   7   6   3    1.27    3.26
   7  -6   3    8.53    4.71
   8   6   3    1.23    3.78
   8  -6   3    2.54    4.63
   9   6   3   10.08    4.71
   9  -6   3    4.27    4.41
  10   6   3    3.86    4.72
  10  -6   3   -2.85    4.07
  11   6   3    6.81    5.50
  11  -6   3    4.22    5.78
  12   6   3    2.67    5.87
  12  -6   3   -6.02    4.28
  13   6   3    1.82    6.11
  14   7  -3   12.32    4.86
  14  -7  -3    4.71    5.52
  13   7  -3    3.05    4.25
  13  -7  -3   -6.08    4.87
  12   7  -3   19.60    4.61
  12  -7  -3   13.40    5.42
  11   7  -3    7.07    3.42
  11   7  -3   -0.45    2.92
  11  -7  -3    5.96    4.42
  10   7  -3    1.63    2.76
  10   7  -3   -0.45    2.77
  10   7  -3    1.17    1.93
  10   7  -3    0.00    2.92
  10  -7  -3    4.54    4.72
 -10   7   3   -0.51    2.30
 -10  -7   3   -0.34    2.33
   9   7  -3    2.68    2.44
   9   7  -3    4.03    2.75
   9   7  -3    1.00    2.02
   9   7  -3    3.16    3.08
   9  -7  -3   -2.14    3.45
  -9   7   3    4.04    2.48
  -9  -7   3    4.37    2.33
   8   7  -3    9.73    2.30
   8   7  -3    9.92    2.62
   8   7  -3    6.52    2.33
   8   7  -3    5.50    3.06
   8  -7  -3    8.99    3.89
  -8   7   3    7.91    2.63
   7   7  -3   -0.43    1.43
   7   7  -3    0.27    1.77
   7   7  -3   -0.23    2.01
   7   7  -3   -0.54    2.63
   7  -7  -3   -1.37    3.11
  -7   7   3    1.53    2.43
   6   7  -3    1.69    1.28
   6   7  -3    0.79    1.46
   6   7  -3    0.12    2.13
   6   7  -3    1.55    2.83
   6  -7  -3    6.52    3.80
  -6   7   3   -0.28    2.49
   5   7  -3    8.25    0.96
   5   7  -3    2.49    0.89
   5   7  -3    0.64    2.30
   5   7  -3    6.27    3.20
   5  -7  -3    3.88    3.09
  -5   7   3    3.64    2.56
   4   7  -3   32.02    3.89
   4   7  -3   33.15    4.16
   4  -7  -3   34.71    4.64
  -4   7   3   31.51    4.32
  -4   7   3   31.20    3.92
   3   7  -3    2.14    2.44
   3   7  -3   -2.39    2.37
   3  -7  -3    1.21    2.64
  -3   7   3   -1.32    2.69
  -3   7   3   -1.50    2.41
   2   7  -3   44.13    4.62
   2   7  -3   44.79    4.81
   2  -7  -3   39.79    4.14
  -2   7   3   41.42    4.27
  -2   7   3   38.94    4.38
   1   7  -3  129.50    4.04
   1   7  -3  133.01    6.97
   1   7  -3  130.20    6.84
   1  -7  -3  129.01    6.39
  -1   7   3  128.81    6.42
  -1   7   3  118.99    6.90
  -1  -7   3  123.84    3.92
   0   7  -3    4.32    2.01
   0   7  -3    1.78    2.69
   0   7  -3    1.86    2.54
   0  -7  -3    3.54    2.82
   0   7   3    0.29    2.13
   0   7   3    2.24    2.78
   0  -7   3    3.56    1.76
  -1   7  -3   77.73    4.64
  -1   7  -3   85.67    5.70
  -1  -7  -3   80.69    5.45
   1   7   3   81.30    5.15
   1  -7   3   73.25    4.43
  -2   7  -3   26.67    3.49
  -2   7  -3   23.52    3.52
  -2  -7  -3   20.49    3.64
   2   7   3   21.26    3.22
   2  -7   3    8.28    2.21
  -3   7  -3  111.06    6.60
  -3   7  -3  109.29    6.07
  -3  -7  -3  103.71    6.44
   3   7   3  111.24    6.39
   3  -7   3  117.90    6.87
  -4   7  -3    7.62    2.48
  -4  -7  -3    1.65    2.89
   4  -7   3    5.42    3.47
  -5   7  -3   -0.84    1.74
   5   7   3    0.39    2.55
   5  -7   3   -1.04    2.94
   6   7   3    1.07    2.96
   6  -7   3    3.10    3.93
   7   7   3    8.60    3.70
   7  -7   3    8.07    4.22
   8   7   3    4.54    3.82
   8  -7   3    1.54    4.03
   9   7   3    3.47    4.00
   9  -7   3    1.24    4.22
  10   7   3    1.59    4.30
  10   7   3    0.55    3.50
  10  -7   3    0.32    5.15
  11   7   3    1.32    4.61
  11  -7   3   -3.58    5.28
  12   7   3    1.53    5.51
  13   7   3    6.10    6.41
  14  -8  -3    8.01    6.85
  13  -8  -3    1.00    4.99
  12  -8  -3   -3.59    4.97
  11   8  -3    4.86    3.12
  11   8  -3    1.17    3.24
  11  -8  -3    6.30    5.21
  10   8  -3   23.91    3.82
  10   8  -3   24.19    3.19
  10   8  -3   26.16    4.70
  10  -8  -3   20.18    5.44
 -10   8   3   28.18    4.07
   9   8  -3    6.31    2.55
   9   8  -3   10.26    2.92
   9   8  -3    6.19    2.51
   9   8  -3    7.80    3.49
   9  -8  -3    6.94    4.20
  -9   8   3    9.58    3.19
   8   8  -3    8.04    2.18
   8   8  -3    7.42    2.39
   8   8  -3    3.32    2.33
   8   8  -3    8.88    3.51
   8  -8  -3    1.61    3.69
  -8   8   3    2.83    2.73
   7   8  -3   -0.12    1.42
   7   8  -3    0.15    1.69
   7   8  -3   -1.15    2.20
   7   8  -3    4.29    3.13
   7  -8  -3    0.39    3.85
  -7   8   3   -1.20    2.49
   6   8  -3    3.14    1.16
   6   8  -3    1.72    1.23
   6   8  -3    2.72    2.46
   6   8  -3    2.74    2.67
   6  -8  -3    2.95    3.29
  -6   8   3    3.45    3.01
   5   8  -3    5.12    2.75
   5   8  -3    6.41    3.45
   5  -8  -3    2.40    3.04
  -5   8   3    3.45    2.62
   4   8  -3    2.91    2.92
   4   8  -3    3.00    3.29
   4  -8  -3    2.52    2.90
  -4   8   3    2.34    2.76
   3   8  -3   34.96    4.15
   3   8  -3   38.21    4.80
   3  -8  -3   40.18    4.41
  -3   8   3   40.36    4.28
  -3   8   3   37.72    4.72
   2   8  -3    2.43    2.71
   2   8  -3    4.51    2.92
   2  -8  -3    0.78    2.45
  -2   8   3    3.26    2.38
  -2   8   3    5.49    2.96
  -2  -8   3    3.73    0.82
   1   8  -3    0.16    1.48
   1   8  -3    5.92    3.02
   1   8  -3    1.08    2.61
   1  -8  -3   -3.16    2.59
  -1   8   3   -2.72    2.27
  -1   8   3    0.81    2.76
  -1  -8   3   -0.39    1.27
   0   8  -3   -0.15    1.79
   0   8  -3    2.34    2.80
   0   8  -3    0.97    2.90
   0  -8  -3    2.23    2.41
   0   8   3   -0.59    2.10
   0   8   3    2.69    2.93
   0  -8   3    0.84    1.73
  -1   8  -3   24.72    3.16
  -1   8  -3   19.25    3.83
  -1   8  -3   26.03    4.05
  -1  -8  -3   24.55    3.58
   1   8   3   21.16    3.12
   1   8   3   21.49    3.93
   1  -8   3   23.71    3.05
  -2   8  -3   17.36    3.36
  -2   8  -3   18.08    3.31
  -2  -8  -3   20.32    3.20
   2   8   3   19.25    3.16
   2   8   3   20.68    3.88
   2  -8   3   22.34    3.35
  -3   8  -3   18.73    3.63
  -3   8  -3   25.44    3.78
  -3  -8  -3   25.36    3.58
   3   8   3   23.96    3.52
   3   8   3   23.29    3.82
   3  -8   3   17.93    3.60
  -4   8  -3   15.34    3.10
  -4  -8  -3   11.71    3.25
   4   8   3   15.23    3.50
   4  -8   3   13.58    3.92
  -5   8  -3   12.78    2.86
   5   8   3   11.81    3.30
   5  -8   3   10.45    4.11
  -6   8  -3    1.09    2.00
   6   8   3   -0.43    2.74
   6  -8   3   -1.74    3.75
   7   8   3   20.66    4.54
   7   8   3   18.14    3.99
   7  -8   3   13.01    4.59
   8   8   3    0.07    3.30
   8   8   3    3.69    3.30
   8  -8   3    2.87    4.18
   9   8   3   -0.07    3.70
   9   8   3    5.35    3.89
   9  -8   3    1.37    4.18
  10   8   3    3.52    4.31
  10   8   3   -1.05    3.65
  10  -8   3    0.87    5.14
  11   8   3   27.21    6.28
  11  -8   3   11.17    5.78
  12   8   3    1.54    5.19
  13  -9  -3   11.68    6.73
  12  -9  -3   13.30    5.60
  11   9  -3    8.49    3.26
  11   9  -3    8.96    3.88
  11  -9  -3    9.93    5.67
 -11   9   3    7.15    3.22
  10   9  -3    3.95    2.73
  10   9  -3   -1.27    2.39
  10   9  -3    1.88    3.34
  10  -9  -3    2.19    4.94
 -10   9   3    4.11    2.86
   9   9  -3    7.18    2.50
   9   9  -3    8.07    2.87
   9   9  -3   11.48    3.98
   9  -9  -3    9.92    5.20
  -9   9   3    9.83    3.56
   8   9  -3    7.88    2.12
   8   9  -3    5.88    2.17
   8   9  -3    4.94    2.81
   8   9  -3    5.34    3.69
   8  -9  -3    4.94    4.50
  -8   9   3    3.08    3.06
   7   9  -3   14.51    1.91
   7   9  -3   15.97    2.07
   7   9  -3   15.45    3.29
   7   9  -3   15.55    4.14
   7  -9  -3   16.24    4.27
  -7   9   3   14.75    3.85
   6   9  -3   -0.86    2.82
   6   9  -3    1.59    3.32
   6  -9  -3    1.03    3.13
  -6   9   3   -2.13    2.95
   5   9  -3    0.82    2.84
   5   9  -3    1.91    2.88
   5  -9  -3    4.97    3.72
  -5   9   3    0.93    3.08
   4   9  -3    2.05    2.95
   4   9  -3   -1.17    2.72
   4  -9  -3   -0.45    2.64
  -4   9   3    2.32    2.78
   3   9  -3    5.23    2.95
   3   9  -3    7.52    3.23
   3  -9  -3    3.80    3.19
  -3   9   3    5.91    3.02
  -3   9   3    6.71    3.12
   2   9  -3   -0.94    2.68
   2   9  -3   -0.41    3.12
   2  -9  -3    3.21    2.64
  -2   9   3    0.90    2.28
  -2   9   3    4.30    2.98
  -2  -9   3    0.34    0.81
   1   9  -3   27.62    2.43
   1   9  -3   31.51    4.75
   1   9  -3   32.31    4.80
   1  -9  -3   29.48    4.06
  -1   9   3   27.25    3.79
  -1   9   3   26.11    4.29
  -1  -9   3   26.81    2.29
   0   9  -3    2.09    1.95
   0   9  -3    2.11    2.93
   0   9  -3    4.98    3.31
   0  -9  -3   -0.49    1.87
   0   9   3    0.66    2.23
   0   9   3    7.21    3.74
   0  -9   3    4.10    1.87
  -1   9  -3  136.27    6.20
  -1   9  -3  130.47    8.15
  -1   9  -3  129.49    7.41
  -1  -9  -3    0.01    0.80
   1   9   3  144.85    7.08
   1   9   3  141.31    8.18
   1  -9   3  134.07    6.06
  -2   9  -3    6.10    2.64
  -2   9  -3    6.80    3.34
  -2   9  -3    4.18    3.10
  -2  -9  -3    1.50    1.68
   2   9   3    7.31    2.55
   2   9   3    8.45    3.36
   2  -9   3    6.08    2.79
  -3   9  -3    4.67    2.83
  -3  -9  -3    0.33    1.56
   3   9   3    1.34    3.15
   3  -9   3    1.13    1.18
  -4   9  -3   15.72    3.30
  -4  -9  -3    1.59    1.50
   4   9   3   15.44    3.60
   4  -9   3   16.66    4.03
  -5   9  -3    9.07    2.86
  -5  -9  -3   -0.18    1.10
   5   9   3    4.79    2.97
   5   9   3    2.50    3.05
   5  -9   3    8.44    4.11
  -6   9  -3    3.41    2.45
   6   9   3    3.81    3.17
   6   9   3    1.55    3.18
   6  -9   3    3.64    4.21
   7   9   3   19.48    4.51
   7   9   3   19.28    4.30
   7  -9   3   20.69    5.72
   8   9   3    1.48    3.50
   8   9   3    5.58    3.59
   8  -9   3    2.02    4.83
   9   9   3   -1.03    3.65
   9   9   3    6.32    4.10
   9  -9   3    7.09    5.52
  10   9   3    0.45    4.44
  10   9   3    3.99    4.35
  10  -9   3    4.05    5.82
  11   9   3    0.06    4.55
  11  -9   3   -1.30    5.73
  12   9   3   -0.11    5.20
  13 -10  -3    8.77    5.98
  12 -10  -3    5.02    5.29
  11  10  -3    3.05    3.79
  11 -10  -3    2.59    4.77
 -11  10   3    1.91    3.26
  10  10  -3    2.96    2.96
  10  10  -3    9.50    4.47
  10 -10  -3    3.21    5.23
 -10  10   3    7.92    3.50
   9  10  -3   12.89    2.63
   9  10  -3    9.42    3.38
   9  10  -3   16.79    4.58
   9 -10  -3   13.53    5.52
  -9  10   3   16.22    4.35
   8  10  -3    3.30    1.83
   8  10  -3   -0.88    2.93
   8  10  -3    7.17    4.01
   8 -10  -3    7.69    4.20
  -8  10   3    7.02    3.67
   7  10  -3    7.69    1.43
   7  10  -3    8.20    1.55
   7  10  -3    8.64    3.30
   7  10  -3    7.41    3.97
   7 -10  -3   12.17    4.73
[truncated: 311,130 more chars]
