# Supplementary material for: Crystal structures of 2,2′-bipyridin-1-ium 1,1,3,3-tetracyano-2-ethoxyprop-2-en-1-ide and bis(2,2′-bipyridin-1-ium) 1,1,3,3-tetracyano-2-(dicyanomethylene)propane-1,3-diide
Source: Acta Crystallogr E Crystallogr Commun. 2015 Apr 18;71(Pt 5):509–15. doi: 10.1107/S2056989015007306 (PMC4420140; doi:10.1107/S2056989015007306)
Supplement: Supplementary file 2 [file e-71-00509-Isup2.hkl]

# Compound (I)
# h,k,l, Fc-squared, Fo-squared, sigma(Fo-squared), status flag
#
data_I
_shelx_title ' sz82cg'
_shelx_refln_list_code          4
_shelx_F_calc_maximum       57.81
_exptl_crystal_F_000       356.00
_reflns_d_resolution_high  0.7495

loop_
 _space_group_symop_operation_xyz
 'x, y, z'
 '-x, -y, -z'

_cell_length_a     7.2514
_cell_length_b    10.6647
_cell_length_c    11.5619
_cell_angle_alpha 100.020
_cell_angle_beta  104.372
_cell_angle_gamma  92.590

_shelx_F_squared_multiplier     1.000

loop_
 _refln_index_h
 _refln_index_k
 _refln_index_l
 _refln_F_squared_calc
 _refln_F_squared_meas
 _refln_F_squared_sigma
 _refln_observed_status
   1   0   0          1.26          4.61         0.20 o
   3   0   0        120.43        124.28         3.60 o
   4   0   0         29.52         26.75         0.80 o
   5   0   0         65.16         59.84         1.53 o
   6   0   0         40.38         44.36         2.81 o
   7   0   0         29.20         26.29         0.98 o
   8   0   0          3.07          4.75         1.28 o
   9   0   0          2.88          0.09         2.03 o
  -9   1   0          4.90          6.03         1.69 o
  -8   1   0          2.81          4.56         1.14 o
  -7   1   0          8.37          8.20         0.74 o
  -6   1   0          1.68          3.01         0.54 o
  -5   1   0        974.90       1040.98        25.23 o
  -4   1   0         23.18         29.46         0.76 o
  -3   1   0        732.87        699.20        17.08 o
   2   1   0         53.83         63.11         1.56 o
   3   1   0        592.89        595.67        12.53 o
   4   1   0         69.13         77.98         1.62 o
   5   1   0        328.15        355.02         7.29 o
   6   1   0          0.13          0.12         0.28 o
   7   1   0          1.52          0.89         0.37 o
   8   1   0         30.16         30.28         1.84 o
   9   1   0          0.04          4.78         2.00 o
  -9   2   0          0.77          2.48         2.14 o
  -8   2   0         24.64         28.10         1.86 o
  -7   2   0         21.06         15.70         1.71 o
  -6   2   0        134.29        135.12         4.96 o
  -5   2   0          0.07          0.97         0.49 o
  -4   2   0         13.24         12.03         0.46 o
  -3   2   0       1165.27       1216.96        24.78 o
  -2   2   0        150.07        148.93         3.14 o
  -1   2   0        196.40        170.83         4.95 o
   0   2   0          3.64          5.31         0.57 o
   2   2   0        435.89        400.25        10.32 o
   3   2   0        324.79        333.60        13.24 o
   4   2   0          0.18         -0.21         0.27 o
   5   2   0          3.81          4.30         0.36 o
   6   2   0          0.18          0.42         0.32 o
   7   2   0         68.64         73.42         1.88 o
   8   2   0          4.34          3.02         1.25 o
   9   2   0          0.60          0.58         1.92 o
  -9   3   0          6.55          6.87         2.30 o
  -8   3   0         46.93         40.31         3.19 o
  -7   3   0          4.52          4.21         0.56 o
  -6   3   0          3.55          3.21         0.60 o
  -5   3   0        157.64        166.20         3.52 o
  -4   3   0         16.10         15.84         0.57 o
  -3   3   0        450.78        471.60         9.00 o
  -2   3   0       2383.22       2465.61       104.40 o
  -1   3   0        555.48        502.61        14.76 o
   0   3   0        344.63        348.75        11.23 o
   1   3   0        183.86        166.91        12.70 o
   2   3   0        577.44        577.72        22.47 o
   3   3   0        125.83        122.29         2.83 o
   4   3   0          3.11          4.58         0.67 o
   5   3   0        344.75        356.97         6.71 o
   6   3   0         81.55         82.18         3.40 o
   7   3   0         10.66         10.61         1.34 o
   8   3   0          0.24         -1.15         1.15 o
  -9   4   0          1.32          0.79         1.55 o
  -8   4   0          2.93          0.35         0.90 o
  -7   4   0          3.85          4.85         0.65 o
  -6   4   0          6.99          8.41         0.57 o
  -5   4   0         54.32         54.18         1.86 o
  -4   4   0        420.06        449.41         9.46 o
  -3   4   0         11.08         10.70         0.58 o
  -2   4   0        109.63        113.90         3.03 o
  -1   4   0        495.60        496.78        15.70 o
   0   4   0        340.38        330.88         9.91 o
   1   4   0        342.80        352.88        13.27 o
   2   4   0         20.28         19.07         0.86 o
   3   4   0        173.23        170.72         4.33 o
   4   4   0         33.42         27.42         0.90 o
   5   4   0         41.73         43.14         1.24 o
   6   4   0        487.84        501.47         9.46 o
   7   4   0          2.85          0.57         1.12 o
   8   4   0          8.26          9.47         1.19 o
  -8   5   0         15.15         17.82         1.73 o
  -7   5   0          1.63          1.33         1.02 o
  -6   5   0          0.05         -0.22         0.53 o
  -5   5   0        247.52        242.29         5.30 o
  -4   5   0          5.70          5.43         0.55 o
  -3   5   0         49.80         40.89         2.97 o
  -2   5   0         61.30         62.95         4.44 o
  -1   5   0        840.91        834.77        24.87 o
   0   5   0        278.08        293.88         8.79 o
   2   5   0        124.38        135.59         4.31 o
   3   5   0         55.68         40.94         1.36 o
   4   5   0        362.88        365.40        11.45 o
   5   5   0         48.70         45.61         1.61 o
   6   5   0        242.60        244.41         5.37 o
   7   5   0         41.05         34.57         1.80 o
   8   5   0          0.48          1.64         1.19 o
  -8   6   0         49.24         48.22         2.83 o
  -7   6   0          2.05         -0.78         1.24 o
  -6   6   0          4.57          5.60         0.69 o
  -5   6   0         78.21         78.31         6.28 o
  -4   6   0        160.38        155.77         5.27 o
  -3   6   0         85.60         98.48         2.19 o
  -2   6   0         62.75         62.54         1.88 o
  -1   6   0          2.20          3.69         0.76 o
   0   6   0         35.52         34.48         1.08 o
   1   6   0        332.86        343.63        11.25 o
   2   6   0        200.19        171.60         6.10 o
   3   6   0        137.21        129.25         3.63 o
   4   6   0        106.43        103.06         2.72 o
   5   6   0         16.07         14.27         0.77 o
   6   6   0         15.85         16.38         0.67 o
   7   6   0          4.77          5.64         1.18 o
   8   6   0         34.85         38.10         2.54 o
  -8   7   0          0.22          0.34         0.86 o
  -7   7   0         15.74         12.28         1.26 o
  -6   7   0          6.39          8.28         0.99 o
  -5   7   0         14.16         14.62         0.64 o
  -4   7   0         43.35         40.47         0.94 o
  -3   7   0         49.93         44.71         1.45 o
  -2   7   0          0.10         -0.69         0.69 o
  -1   7   0         69.53         66.89         2.37 o
   0   7   0         43.02         47.18         1.46 o
   1   7   0         83.55         81.43         4.92 o
   2   7   0        180.08        183.45         6.45 o
   3   7   0        209.27        208.12         5.94 o
   4   7   0         37.13         34.40         1.33 o
   5   7   0          7.62          7.87         0.71 o
   6   7   0         18.87         22.84         1.49 o
   7   7   0          0.19         -0.06         1.08 o
  -8   8   0          0.41          0.87         1.59 o
  -7   8   0          6.46          5.31         0.67 o
  -6   8   0         19.09         21.31         2.23 o
  -5   8   0          7.32          6.51         0.47 o
  -4   8   0          7.62          5.27         0.79 o
  -3   8   0         16.93         15.07         1.53 o
  -2   8   0          0.03          0.21         0.64 o
  -1   8   0          6.74          7.55         1.07 o
   0   8   0        276.64        281.69         7.81 o
   1   8   0         35.98         31.41         2.11 o
   2   8   0         11.71         15.65         1.07 o
   3   8   0          0.61          1.22         0.70 o
   4   8   0          6.00          5.88         0.70 o
   5   8   0         19.28         21.21         0.99 o
   6   8   0          1.07          0.68         0.88 o
   7   8   0         17.25         23.53         2.23 o
  -7   9   0          0.50         -0.07         0.88 o
  -6   9   0          1.27          1.95         0.87 o
  -5   9   0          0.73         -0.04         0.82 o
  -4   9   0          2.42          2.59         1.17 o
  -3   9   0         17.77         16.13         1.71 o
  -2   9   0        159.28        149.28         5.12 o
  -1   9   0         17.68         12.60         1.28 o
   0   9   0        493.76        496.67        12.94 o
   1   9   0        149.06        139.94         5.10 o
   2   9   0         81.44         75.15         2.89 o
   3   9   0         21.69         20.19         0.98 o
   4   9   0          0.36          0.43         0.60 o
   5   9   0         26.79         27.07         1.22 o
   6   9   0         25.68         30.36         2.38 o
  -7  10   0          0.85          0.56         0.93 o
  -6  10   0          0.51          1.65         0.89 o
  -5  10   0          8.51          9.17         1.30 o
  -4  10   0        149.59        157.32         5.46 o
  -3  10   0         61.05         65.95         3.75 o
  -2  10   0        183.78        196.30         8.96 o
  -1  10   0          3.23          3.09         1.23 o
   0  10   0          9.85          9.42         0.40 o
   1  10   0         67.28         54.84         2.29 o
   2  10   0         92.64         85.05         2.45 o
   3  10   0         18.22         21.47         1.11 o
   4  10   0         70.83         74.33         2.40 o
   5  10   0        189.48        214.24         7.25 o
  -6  11   0         76.66         83.88         3.75 o
  -5  11   0          2.14          1.44         1.02 o
  -4  11   0        255.28        287.46        10.45 o
  -3  11   0        107.46        109.19         5.27 o
  -2  11   0         50.65         46.31         3.21 o
  -1  11   0        132.72        139.08         7.23 o
   0  11   0          2.71          3.91         1.35 o
   1  11   0          7.40          5.49         0.64 o
   2  11   0          3.19          1.45         0.59 o
   3  11   0         11.49          7.54         0.63 o
   4  11   0          6.21          4.66         0.71 o
   5  11   0          7.86          8.98         1.64 o
  -5  12   0         35.71         35.28         2.09 o
  -4  12   0        117.86        125.65         4.45 o
  -3  12   0         26.82         30.63         2.84 o
  -2  12   0         34.24         36.11         2.90 o
  -1  12   0         84.62         82.82         4.53 o
   0  12   0         13.37         12.75         2.01 o
   1  12   0          8.16          8.61         1.13 o
   2  12   0         25.68         26.73         1.48 o
   3  12   0         11.60         13.16         1.32 o
   4  12   0          4.35          4.28         1.36 o
  -4  13   0        114.16        121.46         7.81 o
  -3  13   0         59.38         59.33         2.96 o
  -2  13   0          4.86          3.74         1.51 o
  -1  13   0          6.72          7.37         1.58 o
   0  13   0          3.38          3.08         1.77 o
   1  13   0          0.00         -1.14         1.14 o
   2  13   0         13.04         14.69         1.64 o
   0 -14   1          0.17          0.81         1.30 o
   1 -14   1         30.65         32.69         2.63 o
  -3 -13   1          4.39          4.73         1.56 o
  -2 -13   1          5.74          3.37         1.55 o
  -1 -13   1         14.89         11.48         1.67 o
   0 -13   1         85.47         88.06         4.60 o
   1 -13   1          4.81          6.07         1.56 o
   2 -13   1        162.33        180.87         9.97 o
   3 -13   1          8.51          8.65         2.14 o
   4 -13   1         24.43         25.39         1.94 o
  -4 -12   1          1.14          4.05         1.49 o
  -3 -12   1          2.06          3.49         0.69 o
  -2 -12   1         57.62         60.68         2.77 o
  -1 -12   1          7.06          9.60         1.13 o
   0 -12   1         11.67         12.11         1.61 o
   1 -12   1         20.13         20.05         2.36 o
   2 -12   1         83.16         94.29         5.68 o
   3 -12   1         11.84          9.95         2.15 o
   4 -12   1          2.35          1.89         0.96 o
   5 -12   1          0.00          0.06         1.18 o
  -5 -11   1          6.99          6.70         1.64 o
  -4 -11   1          1.20          0.32         0.64 o
  -3 -11   1         16.32         15.82         1.26 o
  -2 -11   1          0.88          2.03         1.00 o
  -1 -11   1        104.62        106.96         3.56 o
   0 -11   1         22.16         26.08         2.04 o
   1 -11   1          1.89          3.50         1.33 o
   2 -11   1        176.29        181.44         9.36 o
   3 -11   1         27.37         30.19         2.68 o
   4 -11   1         11.68         12.32         1.75 o
   5 -11   1          9.26          8.06         1.34 o
   6 -11   1          1.83          2.47         1.12 o
  -6 -10   1          0.90          4.45         1.62 o
  -5 -10   1          1.60          3.42         1.11 o
  -4 -10   1         30.17         27.87         1.13 o
  -3 -10   1         35.06         30.12         2.03 o
  -2 -10   1         67.33         58.47         2.26 o
  -1 -10   1        340.94        327.96        13.12 o
   0 -10   1        667.22        694.56        29.38 o
   1 -10   1         43.90         50.77         3.21 o
   2 -10   1        107.82        117.78         5.74 o
   3 -10   1        209.42        212.52         8.71 o
   4 -10   1        154.26        152.13         8.46 o
   5 -10   1         34.54         34.50         1.85 o
   6 -10   1         42.37         40.69         1.96 o
   7 -10   1          1.98         -0.15         1.67 o
  -6  -9   1          0.59         -0.37         0.90 o
  -5  -9   1          5.16          2.89         0.54 o
  -4  -9   1          3.80          4.84         0.74 o
  -3  -9   1          2.07          2.88         0.87 o
  -2  -9   1        359.98        362.99        11.67 o
  -1  -9   1         12.15          7.43         0.61 o
   0  -9   1        230.37        215.00         5.05 o
   1  -9   1        428.42        428.78        13.14 o
   2  -9   1         67.42         72.03         3.91 o
   3  -9   1         13.92         16.27         2.10 o
   4  -9   1         31.77         28.08         2.14 o
   5  -9   1          0.23          0.71         0.37 o
   6  -9   1          6.06          9.30         1.17 o
   7  -9   1          0.70          1.75         0.98 o
  -7  -8   1          4.08          4.21         1.66 o
  -6  -8   1          8.90         10.37         1.30 o
  -5  -8   1          4.66          5.73         0.62 o
  -4  -8   1         78.62         74.01         2.28 o
  -3  -8   1        515.77        523.90        13.87 o
  -2  -8   1        377.52        387.84        12.59 o
  -1  -8   1          7.21          9.43         0.98 o
   0  -8   1         20.27         15.63         0.62 o
   1  -8   1        269.04        280.51        10.88 o
   2  -8   1         65.28         63.52         3.04 o
   3  -8   1         95.71         94.95         2.80 o
   4  -8   1          0.21          0.78         0.23 o
   5  -8   1         23.07         24.42         1.44 o
   6  -8   1          2.98          3.97         1.01 o
   7  -8   1          6.24          5.48         1.00 o
   8  -8   1          0.00         -1.23         1.51 o
  -7  -7   1         38.07         41.88         1.97 o
  -6  -7   1          0.59          0.87         0.64 o
  -5  -7   1         73.93         74.81         2.33 o
  -4  -7   1          3.27          4.86         0.68 o
  -3  -7   1        158.12        147.20         4.10 o
  -2  -7   1        100.07        100.96         3.40 o
  -1  -7   1        235.92        228.69         9.36 o
   0  -7   1         82.55         73.53         2.24 o
   1  -7   1         59.26         63.23         2.57 o
   2  -7   1        111.52        113.50         4.67 o
   3  -7   1         47.91         51.47         1.65 o
   4  -7   1         27.83         30.50         1.00 o
   5  -7   1         37.76         37.69         1.32 o
   6  -7   1          1.06          2.30         0.62 o
   7  -7   1         30.72         28.03         1.25 o
   8  -7   1         19.86         21.06         1.92 o
  -8  -6   1          5.10          4.58         1.73 o
  -7  -6   1          0.39         -0.60         1.13 o
  -6  -6   1         45.58         44.39         1.58 o
  -5  -6   1        133.38        134.64         3.71 o
  -4  -6   1         60.55         58.10         1.83 o
  -3  -6   1          7.98          9.86         0.62 o
  -2  -6   1         18.34         21.14         0.98 o
  -1  -6   1         51.96         59.97         2.71 o
   0  -6   1         12.23         11.94         0.61 o
   1  -6   1         23.13         29.49         1.27 o
   2  -6   1         15.68         18.64         1.27 o
   3  -6   1          7.74         10.96         0.54 o
   4  -6   1         10.43         11.90         0.58 o
   5  -6   1          4.57          4.24         0.56 o
   6  -6   1         34.87         38.18         1.41 o
   7  -6   1          9.08         10.51         0.74 o
   8  -6   1        113.14        113.36         7.41 o
  -8  -5   1          2.90          4.72         1.26 o
  -7  -5   1         75.35         66.94         2.67 o
  -6  -5   1         18.23         19.13         1.00 o
  -5  -5   1        192.72        198.35         4.59 o
  -4  -5   1         46.04         42.81         1.33 o
  -3  -5   1         56.04         58.36         1.72 o
  -2  -5   1         10.78         12.58         0.69 o
  -1  -5   1        349.08        351.35        11.97 o
   0  -5   1        109.53        105.90         3.09 o
   1  -5   1          8.39         12.31         1.10 o
   2  -5   1        196.05        189.21         4.73 o
   3  -5   1        803.93        843.12        21.14 o
   4  -5   1          0.11          0.41         0.45 o
   5  -5   1        112.30        114.78         2.51 o
   6  -5   1          1.50          1.89         0.47 o
   7  -5   1          4.05          4.31         0.49 o
  -8  -4   1         12.81         12.77         1.47 o
  -7  -4   1          3.56          3.26         1.19 o
  -6  -4   1        533.31        554.20        11.22 o
  -5  -4   1         39.11         39.32         0.85 o
  -4  -4   1         33.62         36.75         1.96 o
  -3  -4   1        555.38        570.72        15.11 o
  -2  -4   1        790.75        810.37        34.87 o
  -1  -4   1        717.07        697.45        32.50 o
   0  -4   1        738.31        751.64        24.69 o
   1  -4   1        317.26        317.31         9.94 o
   2  -4   1        499.44        520.22        13.77 o
   3  -4   1        133.52        131.50         3.25 o
   4  -4   1        124.05        131.12         4.81 o
   5  -4   1          9.47         10.03         0.59 o
   6  -4   1          0.09         -0.13         0.35 o
   7  -4   1          1.14          2.48         0.70 o
   8  -4   1         22.13         19.03         2.17 o
  -9  -3   1          6.27          6.79         1.59 o
  -8  -3   1         23.23         25.67         1.63 o
  -7  -3   1          3.12          3.45         0.60 o
  -6  -3   1         13.80         13.03         0.93 o
  -5  -3   1         44.14         42.41         1.15 o
  -4  -3   1         27.94         30.26         1.34 o
  -3  -3   1         39.96         38.55         1.46 o
  -2  -3   1          6.47          9.63         0.53 o
  -1  -3   1        189.94        195.77         5.58 o
   0  -3   1        161.81        160.91         4.44 o
   1  -3   1        358.18        345.83        11.10 o
   2  -3   1        544.52        522.70        14.87 o
   3  -3   1          6.04          8.11         0.60 o
   4  -3   1        115.63        126.78         2.41 o
   5  -3   1          3.17          2.14         0.39 o
   6  -3   1         95.38         96.02         2.46 o
   7  -3   1         18.31         17.93         0.99 o
   8  -3   1          5.01          8.40         2.18 o
   9  -3   1         20.69         20.99         2.83 o
  -9  -2   1          7.27          8.28         2.23 o
  -8  -2   1         11.20         11.64         1.31 o
  -7  -2   1         24.88         22.78         1.08 o
  -6  -2   1          6.34          7.30         0.55 o
  -5  -2   1         86.03         88.16         1.91 o
  -4  -2   1        275.45        285.13         5.97 o
  -3  -2   1        171.27        177.20         3.13 o
  -2  -2   1        218.07        188.25         6.14 o
  -1  -2   1          3.81          8.18         0.35 o
   0  -2   1        335.63        338.09        11.30 o
   2  -2   1        798.80        776.45        18.77 o
   3  -2   1          0.20          1.04         0.30 o
   4  -2   1        418.75        435.09         8.24 o
   5  -2   1          2.64          1.88         0.94 o
   6  -2   1        156.63        148.77         4.36 o
   7  -2   1         53.03         57.01         1.62 o
   8  -2   1         38.96         42.13         2.05 o
   9  -2   1          0.58          1.22         2.03 o
  -9  -1   1         31.50         33.77         3.02 o
  -8  -1   1          2.99          4.10         1.11 o
  -7  -1   1         40.76         37.98         1.31 o
  -6  -1   1          0.39          0.83         0.28 o
  -5  -1   1        143.78        143.90         3.66 o
  -4  -1   1        257.43        249.64         5.14 o
  -3  -1   1        169.09        169.70         3.26 o
  -2  -1   1         35.52         28.17         0.82 o
  -1  -1   1        476.44        419.44        17.40 o
   1  -1   1        845.14        839.70        22.06 o
   2  -1   1        261.21        266.09         5.36 o
   3  -1   1         23.82         22.80         0.61 o
   4  -1   1        263.50        243.29         9.52 o
   5  -1   1         34.86         33.48         0.99 o
   6  -1   1         69.19         67.27         1.76 o
   7  -1   1          4.76          3.80         0.58 o
   8  -1   1         22.73         23.10         1.57 o
   9  -1   1          8.20          6.37         2.22 o
  -9   0   1          4.61          3.96         1.20 o
  -8   0   1          8.67         11.83         1.47 o
  -7   0   1         61.78         59.85         1.74 o
  -6   0   1        105.00        112.23         3.48 o
  -5   0   1         45.09         36.13         0.89 o
  -4   0   1        221.76        243.29         4.89 o
  -3   0   1        106.12        109.47         1.89 o
  -2   0   1       1346.81       1301.05        41.34 o
   2   0   1         78.82         81.75         2.07 o
   3   0   1       1515.95       1542.19        48.36 o
   4   0   1          5.06          6.88         0.49 o
   5   0   1          8.63         10.51         0.63 o
   6   0   1         41.77         39.74         1.15 o
   7   0   1          0.42         -0.01         0.49 o
   8   0   1         64.32         70.66         3.11 o
   9   0   1         34.30         41.36         3.28 o
  -9   1   1         10.99          7.57         1.98 o
  -8   1   1          3.73          9.47         2.26 o
  -7   1   1         18.00         19.24         1.60 o
  -6   1   1          2.80          2.38         0.47 o
  -5   1   1         62.31         72.48         1.32 o
  -4   1   1        532.93        558.65        11.10 o
  -3   1   1        251.39        237.88         4.30 o
  -1   1   1         16.98         15.70         0.40 o
   1   1   1        272.00        266.65         6.23 o
   2   1   1        301.96        326.07         8.65 o
   3   1   1        123.28        130.59         3.10 o
   4   1   1        318.84        356.01         7.13 o
   5   1   1         28.67         31.70         0.91 o
   6   1   1          5.78          5.31         1.04 o
   7   1   1          7.50          7.64         0.58 o
   8   1   1          0.32          0.27         0.87 o
   9   1   1          2.80          2.35         1.92 o
  -9   2   1          0.50          1.30         1.11 o
  -8   2   1          8.62         10.30         1.32 o
  -7   2   1        106.13         98.04         3.56 o
  -6   2   1          0.66          1.37         0.46 o
  -5   2   1        568.60        587.13        10.88 o
  -4   2   1        513.11        520.02        10.29 o
  -3   2   1         87.81         95.01         2.97 o
  -2   2   1        308.26        312.89         6.17 o
  -1   2   1        780.54        753.37        14.91 o
   0   2   1        169.89        149.35         4.51 o
   1   2   1        177.74        141.21         4.99 o
   3   2   1        237.59        252.56         6.77 o
   4   2   1         96.67         92.76         2.07 o
   5   2   1         12.82         18.18         0.56 o
   6   2   1          0.01          0.50         0.17 o
   7   2   1         50.84         48.54         1.94 o
   8   2   1          3.81          1.91         1.16 o
  -9   3   1         10.54         10.15         1.93 o
  -8   3   1         12.18          7.94         1.69 o
  -7   3   1         29.71         27.99         1.15 o
  -6   3   1         66.66         69.00         2.48 o
  -5   3   1        146.91        158.99         3.23 o
  -4   3   1       1383.22       1414.03        26.59 o
  -3   3   1        883.47        875.62        15.69 o
  -2   3   1        180.81        174.90         3.91 o
  -1   3   1         71.51         60.18         1.32 o
   0   3   1         15.74         13.61         0.67 o
   1   3   1          3.56          2.38         0.75 o
   2   3   1         31.24         29.68         1.26 o
   3   3   1          1.32          1.64         0.85 o
   4   3   1          0.49          0.54         0.40 o
   5   3   1         14.11         12.03         1.08 o
   6   3   1          8.37         10.05         0.46 o
   7   3   1          4.07          3.29         0.93 o
   8   3   1          3.53          2.29         1.16 o
  -9   4   1          5.74          5.33         2.33 o
  -8   4   1          8.85          8.08         1.06 o
  -7   4   1         50.61         51.18         3.50 o
  -6   4   1        349.15        369.97         7.88 o
  -5   4   1          6.35          5.50         0.66 o
  -4   4   1        709.23        719.85        14.47 o
  -3   4   1         67.81         73.06         1.51 o
  -2   4   1         93.72         96.38         2.24 o
  -1   4   1         25.03         26.86         0.76 o
   0   4   1          6.36          8.84         1.22 o
   1   4   1        256.37        282.48        12.59 o
   2   4   1          5.47         11.86         0.64 o
   3   4   1        131.20        132.46         3.86 o
   4   4   1         41.75         43.57         3.43 o
   5   4   1          3.35          4.25         0.52 o
   6   4   1         55.86         51.68         1.15 o
   7   4   1          1.12          0.59         0.84 o
   8   4   1         11.42          9.78         1.88 o
  -8   5   1          8.00          7.78         1.09 o
  -7   5   1         36.11         34.73         1.48 o
  -6   5   1         79.95         75.25         3.75 o
  -5   5   1         77.91         80.28         2.09 o
  -4   5   1          9.21          8.06         0.48 o
  -3   5   1        200.31        204.36         5.40 o
  -2   5   1        268.67        285.56         7.57 o
  -1   5   1        107.07        116.55         3.30 o
   0   5   1        429.15        459.50        13.19 o
   1   5   1         15.16         13.69         1.46 o
   2   5   1         11.39         14.68         0.69 o
   3   5   1          0.53          0.29         0.47 o
   4   5   1        619.30        619.62        15.95 o
   5   5   1          3.25          3.38         0.63 o
   6   5   1          7.73          5.91         0.39 o
   7   5   1         25.05         27.13         1.62 o
   8   5   1          0.54          1.13         1.55 o
  -8   6   1          0.63          1.87         1.33 o
  -7   6   1         97.41         87.81         3.46 o
  -6   6   1         29.41         23.07         1.32 o
  -5   6   1        239.31        245.96         5.00 o
  -4   6   1        100.42         94.62         1.87 o
  -3   6   1        210.25        234.71         4.85 o
  -2   6   1          2.82          2.53         0.63 o
  -1   6   1        927.30        990.85        35.44 o
   0   6   1         39.69         44.58         1.40 o
   1   6   1         46.42         52.93         3.03 o
   2   6   1         89.22         94.08         3.42 o
   3   6   1        154.21        150.92         3.98 o
   4   6   1         83.08         85.22         2.45 o
   5   6   1         74.56         72.64         2.27 o
   6   6   1          2.62          3.25         0.56 o
   7   6   1          8.99          6.28         1.55 o
  -8   7   1         39.82         47.95         2.77 o
  -7   7   1          7.12          7.63         0.97 o
  -6   7   1         75.13         78.74         6.30 o
  -5   7   1         24.70         20.78         0.80 o
  -4   7   1        112.72        127.03         4.47 o
  -3   7   1        137.15        129.51         3.75 o
  -2   7   1         17.44         17.74         0.93 o
  -1   7   1          6.07          4.60         0.99 o
   0   7   1          8.07          7.27         0.60 o
   1   7   1         34.95         29.82         1.42 o
   2   7   1          2.55          5.51         0.75 o
   3   7   1          9.10          6.86         0.67 o
   4   7   1         86.76         81.86         2.52 o
   5   7   1         69.87         73.98         2.70 o
   6   7   1         24.43         25.55         1.43 o
   7   7   1          0.16          1.71         1.38 o
  -8   8   1          0.12         -1.03         1.03 o
  -7   8   1          0.68          1.12         0.85 o
  -6   8   1          6.58          6.47         0.70 o
  -5   8   1         66.34         65.93         4.52 o
  -4   8   1          8.69         12.49         1.23 o
  -3   8   1        109.53        105.83         4.58 o
  -2   8   1         70.96         74.05         2.97 o
  -1   8   1          0.00         -0.18         1.69 o
   0   8   1        132.86        139.06         4.82 o
   1   8   1         71.24         68.70         2.39 o
   2   8   1         81.43         78.92         2.38 o
   3   8   1         43.75         49.25         1.59 o
   4   8   1          0.00         -0.16         0.59 o
   5   8   1          2.41          3.01         0.68 o
   6   8   1          0.93          0.26         0.84 o
  -7   9   1          1.89          1.09         0.82 o
  -6   9   1         10.92         12.50         1.09 o
  -5   9   1          2.89          6.11         1.21 o
  -4   9   1         65.38         68.38         2.67 o
  -3   9   1        122.36        122.75         3.30 o
  -2   9   1        295.86        278.41         8.58 o
  -1   9   1          0.02         -1.56         1.56 o
   0   9   1        258.88        256.00         9.07 o
   1   9   1         76.31         72.51         2.72 o
   2   9   1         55.29         53.42         1.69 o
   3   9   1         31.65         27.09         0.97 o
   4   9   1         22.76         26.34         1.12 o
   5   9   1         34.35         32.75         1.24 o
   6   9   1         59.41         66.66         4.85 o
  -7  10   1          0.18          0.17         0.99 o
  -6  10   1          3.98          4.10         1.01 o
  -5  10   1        108.53        117.06         4.24 o
  -4  10   1         14.41         12.14         1.27 o
  -3  10   1          4.01          3.83         1.34 o
  -2  10   1        374.52        363.92        12.35 o
  -1  10   1         18.62         16.98         1.74 o
   0  10   1         12.64         12.33         0.80 o
   1  10   1          1.30          2.34         0.67 o
   2  10   1          8.82          7.22         0.71 o
   3  10   1         83.11         83.21         2.30 o
   4  10   1          2.29          1.99         0.57 o
   5  10   1          0.31         -0.86         0.86 o
  -6  11   1         26.16         18.10         1.61 o
  -5  11   1          0.10         -0.94         1.20 o
  -4  11   1        235.40        255.29         8.01 o
  -3  11   1         55.34         61.99         2.71 o
  -2  11   1         77.78         85.64         4.47 o
  -1  11   1         64.90         61.01         3.86 o
   1  11   1         64.81         60.07         2.78 o
   2  11   1        149.62        151.44         4.80 o
   3  11   1        116.79        126.47         3.53 o
   4  11   1          7.06          7.08         0.86 o
  -5  12   1          5.22          4.29         1.37 o
  -4  12   1          0.53          0.86         1.33 o
  -3  12   1         58.17         61.77         2.89 o
  -2  12   1          5.23          3.52         1.90 o
  -1  12   1         22.63         21.26         2.39 o
   0  12   1          0.74          3.53         1.25 o
   1  12   1         35.97         32.71         1.71 o
   2  12   1          3.11          5.16         1.17 o
   3  12   1         12.29         13.02         1.15 o
  -3  13   1          1.65          1.26         1.13 o
  -2  13   1          8.39          6.67         2.05 o
  -1  13   1          5.15          1.36         1.84 o
   0  13   1         27.79         30.05         2.69 o
   1  13   1         53.14         56.14         4.23 o
   2  13   1          4.68          2.93         1.19 o
   0 -14   2          0.02          0.07         1.17 o
   1 -14   2         10.31         10.69         1.76 o
  -3 -13   2         71.37         88.90         5.39 o
  -2 -13   2          3.39          2.05         1.09 o
  -1 -13   2         11.80         15.85         1.52 o
   0 -13   2          2.01          2.18         1.77 o
   1 -13   2          0.98         -1.75         1.75 o
   2 -13   2          1.18          4.94         1.98 o
   3 -13   2         38.13         39.90         3.92 o
  -4 -12   2         28.70         30.37         2.46 o
  -3 -12   2          4.47          2.91         0.90 o
  -2 -12   2         37.71         30.47         1.79 o
  -1 -12   2          9.68         10.34         1.06 o
   0 -12   2        128.40        139.06         7.38 o
   1 -12   2         41.52         46.32         2.89 o
   2 -12   2          0.02          0.56         1.74 o
   3 -12   2          1.25          4.86         1.47 o
   4 -12   2        105.29         92.65         5.16 o
   5 -12   2          0.01          0.59         0.87 o
  -5 -11   2          1.70          3.15         1.58 o
  -4 -11   2         40.88         41.73         1.55 o
  -3 -11   2          0.03          2.04         0.89 o
  -2 -11   2          0.10         -0.28         0.78 o
  -1 -11   2          0.64          0.94         0.41 o
   0 -11   2         22.53         21.40         2.22 o
   1 -11   2         27.88         28.87         2.19 o
   2 -11   2        217.25        229.82        12.05 o
   3 -11   2         18.62         19.79         2.35 o
   4 -11   2         44.32         38.40         2.66 o
   5 -11   2         22.95         22.38         1.64 o
   6 -11   2         19.88         17.10         1.38 o
  -6 -10   2          0.51          0.59         1.60 o
  -5 -10   2          3.12          4.57         0.97 o
  -4 -10   2         18.12         14.59         0.89 o
  -3 -10   2          0.17          1.25         0.83 o
  -2 -10   2         34.28         35.57         1.21 o
  -1 -10   2         37.71         36.15         2.56 o
   0 -10   2          6.64          3.41         1.68 o
   1 -10   2        370.35        382.25        15.94 o
   2 -10   2        316.61        349.82        17.93 o
   3 -10   2         22.09         29.41         2.32 o
   4 -10   2          0.91         -0.19         1.16 o
   5 -10   2          2.37          2.57         0.80 o
   6 -10   2          6.89          4.43         1.17 o
  -6  -9   2         37.10         37.73         1.81 o
  -5  -9   2          3.02          3.22         0.55 o
  -4  -9   2        206.82        193.84         4.88 o
  -3  -9   2        270.51        257.81         8.93 o
  -2  -9   2        580.22        564.49        13.61 o
  -1  -9   2         95.82         92.42         5.36 o
   0  -9   2          5.89          4.15         0.44 o
   1  -9   2        323.62        336.05        11.63 o
   2  -9   2        434.53        457.47        18.76 o
   3  -9   2        409.33        416.49        18.96 o
   4  -9   2         48.25         50.80         3.11 o
   5  -9   2          3.61          3.46         0.80 o
   6  -9   2          9.84          5.37         1.39 o
   7  -9   2          0.12          0.48         1.15 o
  -7  -8   2         21.02         26.78         2.17 o
  -6  -8   2         82.35         85.80         3.13 o
  -5  -8   2        127.08        129.42         3.88 o
  -4  -8   2        307.73        326.43         8.65 o
  -3  -8   2         15.84         10.16         0.87 o
  -2  -8   2        319.41        294.71         7.92 o
  -1  -8   2         88.49         83.18         2.22 o
   0  -8   2         15.72         16.74         1.31 o
   1  -8   2          2.18          1.88         0.99 o
   2  -8   2         61.63         63.29         2.39 o
   3  -8   2         65.91         61.97         2.01 o
   4  -8   2         44.85         49.84         1.79 o
   5  -8   2         29.82         26.58         1.23 o
   6  -8   2         80.64         86.17         2.97 o
   7  -8   2         16.28         14.10         2.35 o
  -8  -7   2          0.99          3.01         1.81 o
  -7  -7   2         29.59         21.84         1.62 o
  -6  -7   2         34.81         34.60         1.33 o
  -5  -7   2        441.52        456.04        11.25 o
  -4  -7   2        524.98        536.81        14.16 o
  -3  -7   2         58.65         57.58         2.01 o
  -2  -7   2          0.52          1.04         0.48 o
  -1  -7   2         95.50         86.89         2.66 o
   0  -7   2         55.19         63.38         1.91 o
   1  -7   2        402.58        409.06        12.18 o
   2  -7   2          3.60          1.11         0.94 o
   3  -7   2        134.36        140.78         3.52 o
   4  -7   2          7.81          8.52         0.66 o
   5  -7   2          0.28         -0.21         0.48 o
   6  -7   2         13.15         14.92         1.18 o
   7  -7   2         40.82         45.89         2.35 o
   8  -7   2         12.84         13.33         1.33 o
  -8  -6   2          1.82          2.77         1.30 o
  -7  -6   2        119.35        123.60         4.32 o
  -6  -6   2        137.25        133.41         4.04 o
  -5  -6   2         49.13         49.46         1.53 o
  -4  -6   2         99.15        100.46         2.77 o
  -3  -6   2         17.71         16.92         0.87 o
  -2  -6   2         66.78         67.75         2.19 o
  -1  -6   2          0.91          0.29         0.48 o
   0  -6   2        448.41        476.69        13.15 o
   1  -6   2         25.72         30.24         1.00 o
   2  -6   2        238.70        244.16         6.60 o
   3  -6   2          0.06          0.08         0.57 o
   4  -6   2         17.55         15.67         1.51 o
   5  -6   2          4.20          5.00         0.60 o
   6  -6   2          3.30          3.15         0.56 o
   7  -6   2         18.19         17.34         1.37 o
   8  -6   2        114.55         99.03         5.11 o
  -8  -5   2          0.03         -0.11         1.00 o
  -7  -5   2         34.42         31.53         1.80 o
  -6  -5   2         45.99         44.01         1.53 o
  -5  -5   2         47.58         49.58         2.63 o
  -4  -5   2          7.41          4.14         1.26 o
  -3  -5   2        267.25        291.82         8.02 o
  -2  -5   2        632.37        647.64        17.84 o
  -1  -5   2        382.13        413.52        14.70 o
   0  -5   2         19.56         22.80         0.85 o
   1  -5   2          2.27          2.80         0.33 o
   2  -5   2        252.56        254.30         7.33 o
   3  -5   2        396.64        423.62         9.51 o
   4  -5   2         40.70         35.72         1.01 o
   5  -5   2          0.88          0.46         0.39 o
   6  -5   2         70.60         72.34         1.84 o
   7  -5   2          0.01         -0.38         1.85 o
   8  -5   2         45.04         53.75         3.68 o
  -8  -4   2         70.33         69.58         2.71 o
  -7  -4   2        122.33        122.34         3.49 o
  -6  -4   2         25.96         23.77         1.11 o
  -5  -4   2         93.21         92.58         2.14 o
  -4  -4   2        230.99        244.58         4.98 o
  -3  -4   2         63.37         72.88         1.93 o
  -2  -4   2         13.55         16.53         0.69 o
  -1  -4   2        114.70        148.60         3.85 o
   0  -4   2        114.94        113.35         3.18 o
   1  -4   2         99.50         84.32         2.09 o
   2  -4   2         97.14         97.74         2.57 o
   3  -4   2        455.17        479.23        10.48 o
   4  -4   2         32.09         28.06         0.73 o
   5  -4   2         28.02         27.02         0.86 o
   6  -4   2         28.30         28.89         3.03 o
   7  -4   2         73.86         77.22         4.61 o
   8  -4   2          6.42          7.04         1.57 o
  -9  -3   2         15.76         15.30         1.92 o
  -8  -3   2        300.40        300.22         9.30 o
  -7  -3   2        205.43        212.82         5.88 o
  -6  -3   2         20.72         20.41         0.82 o
  -5  -3   2         38.97         41.53         1.86 o
  -4  -3   2         74.17         71.78         1.85 o
  -3  -3   2         84.60         85.15         2.01 o
  -2  -3   2       1647.65       1665.19        73.44 o
  -1  -3   2       1115.72       1066.02        33.20 o
   1  -3   2          0.13         -0.21         0.26 o
   2  -3   2         31.54         31.13         0.91 o
   3  -3   2         34.51         36.02         0.93 o
   4  -3   2        137.46        145.17         2.99 o
   5  -3   2         48.06         44.10         1.97 o
   6  -3   2         26.87         26.55         1.16 o
   7  -3   2          0.60          1.23         0.71 o
   8  -3   2         10.08         10.31         1.67 o
  -9  -2   2         30.86         32.12         2.91 o
  -8  -2   2          3.04          3.34         0.98 o
  -7  -2   2        147.30        151.59         4.20 o
  -6  -2   2          2.68          1.84         1.45 o
  -5  -2   2          0.30          0.99         0.48 o
  -4  -2   2        546.80        538.30        10.80 o
  -3  -2   2         28.56         30.70         1.62 o
  -2  -2   2         65.48         75.79         1.72 o
  -1  -2   2       1893.81       1700.98        75.11 o
   0  -2   2        138.16        136.64         4.63 o
   1  -2   2        607.85        583.38        16.70 o
   2  -2   2         21.22         21.20         1.10 o
   3  -2   2        114.48        120.92         3.81 o
   4  -2   2        229.13        227.43         4.91 o
   5  -2   2          0.87          0.81         0.46 o
   6  -2   2         23.66         20.63         0.89 o
   7  -2   2          8.12          9.45         0.70 o
   8  -2   2          5.73          8.95         2.16 o
  -9  -1   2          2.65          4.16         1.44 o
  -8  -1   2          1.11         -0.32         1.29 o
  -7  -1   2         60.86         62.16         2.12 o
  -6  -1   2          3.75          2.79         0.53 o
  -5  -1   2         54.30         55.95         1.36 o
  -4  -1   2        182.62        169.29         4.01 o
  -3  -1   2        299.39        305.25         5.81 o
  -2  -1   2        256.19        250.49         5.01 o
  -1  -1   2        157.22        133.91         2.68 o
   0  -1   2        567.34        481.68        11.51 o
   1  -1   2        760.28        732.66        15.59 o
   2  -1   2         60.30         58.92         1.20 o
   3  -1   2        666.29        703.67        13.53 o
   4  -1   2         22.14         18.35         0.62 o
   5  -1   2         15.61         12.53         0.60 o
   6  -1   2          1.72          1.15         0.45 o
   7  -1   2          0.02          0.11         0.56 o
   8  -1   2          1.52          2.17         1.04 o
  -9   0   2         34.47         24.81         2.27 o
  -8   0   2         19.91         24.05         1.81 o
  -7   0   2          9.47          9.50         0.77 o
  -6   0   2         63.22         63.70         1.58 o
  -5   0   2         24.34         29.02         0.65 o
  -4   0   2        371.64        378.34         6.97 o
  -3   0   2        101.81        118.17         2.19 o
  -1   0   2        561.20        524.60         8.88 o
   0   0   2         94.67         87.68         2.10 o
   1   0   2        508.84        499.89        16.31 o
   2   0   2          6.60          5.64         0.62 o
   3   0   2        691.07        774.99        19.55 o
   4   0   2        112.66        138.41         3.05 o
   5   0   2         34.13         33.66         0.89 o
   6   0   2         96.67         93.42         2.07 o
   7   0   2          2.68          2.42         0.70 o
   8   0   2         19.41         16.37         1.26 o
  -9   1   2          1.06          1.97         1.19 o
  -8   1   2         46.01         41.72         2.26 o
  -7   1   2         54.00         55.20         2.30 o
  -6   1   2         94.34         99.26         1.75 o
  -5   1   2        210.96        209.95         3.69 o
  -4   1   2        581.63        593.41        11.09 o
  -3   1   2        262.19        266.65         4.36 o
  -1   1   2       1634.59       1432.20        46.05 o
   0   1   2       1273.36       1175.75        37.30 o
   1   1   2        287.66        290.90         7.49 o
   2   1   2        357.77        324.65         8.04 o
   3   1   2        351.29        365.71         9.24 o
   4   1   2        393.12        430.09        13.08 o
   5   1   2         65.81         74.71         1.78 o
   6   1   2        198.53        201.92         6.00 o
   7   1   2         10.72         12.95         1.36 o
   8   1   2         20.85         17.50         1.49 o
  -9   2   2          0.81          0.44         1.11 o
  -8   2   2          6.95          8.36         1.50 o
  -7   2   2         24.46         25.97         0.83 o
  -6   2   2         39.19         37.53         1.56 o
  -5   2   2        236.53        255.30         4.39 o
  -4   2   2         67.93         75.02         1.39 o
  -3   2   2        169.88        178.18         3.03 o
  -2   2   2         18.91         19.68         0.65 o
   0   2   2       1912.78       1986.20        90.73 o
   1   2   2        774.87        746.62        20.66 o
   2   2   2         91.15         92.06         3.01 o
   3   2   2         86.98         81.84         2.17 o
   4   2   2          8.99          9.33         0.44 o
   5   2   2         50.58         54.47         1.15 o
   6   2   2          7.13          6.64         0.53 o
   7   2   2          0.40          0.21         0.64 o
   8   2   2          1.52          1.56         1.11 o
  -9   3   2          0.62         -0.33         1.56 o
  -8   3   2          0.16          0.97         0.51 o
  -7   3   2        194.07        209.72         5.02 o
  -6   3   2          8.82          8.49         0.79 o
  -5   3   2          0.60          0.08         0.55 o
  -4   3   2        170.67        182.82         3.70 o
  -3   3   2        125.87        114.41         2.07 o
  -2   3   2        209.79        199.59         3.89 o
  -1   3   2        355.78        358.27         7.25 o
   1   3   2         15.31         19.17         0.90 o
   2   3   2        466.02        472.13        21.11 o
   3   3   2         56.25         54.65         2.05 o
   4   3   2          2.19          2.47         0.50 o
   5   3   2        171.00        169.48         3.49 o
   6   3   2          0.60         -0.14         0.40 o
   7   3   2          8.19          6.27         1.15 o
   8   3   2          0.19          0.15         1.13 o
  -9   4   2         10.24         10.20         2.46 o
  -8   4   2          6.80          8.11         1.45 o
  -7   4   2          5.84          6.13         0.64 o
  -6   4   2        390.68        401.17         8.94 o
  -5   4   2        233.08        238.65         5.94 o
  -4   4   2         35.29         41.91         0.92 o
  -3   4   2        640.61        616.74        10.47 o
  -2   4   2        551.66        564.57        11.51 o
  -1   4   2          6.20          6.14         0.47 o
   0   4   2         41.54         42.44         1.48 o
   1   4   2        140.83        153.91         4.82 o
   2   4   2          1.84          2.57         0.66 o
   3   4   2        285.43        246.01         8.67 o
   4   4   2        309.62        305.43        11.10 o
   5   4   2          0.08          0.66         0.55 o
   6   4   2         19.80         18.30         0.57 o
   7   4   2         21.14         23.45         1.49 o
   8   4   2          6.86          7.18         1.71 o
  -9   5   2         19.00         22.77         2.87 o
  -8   5   2         87.02         84.67         2.66 o
  -7   5   2          0.37          0.03         0.50 o
  -6   5   2         26.73         21.51         0.85 o
  -5   5   2         46.76         44.88         1.30 o
  -4   5   2        130.57        133.14         2.47 o
  -3   5   2          1.00         -0.17         0.34 o
  -2   5   2        104.38        106.86         3.31 o
  -1   5   2        482.42        517.59        13.23 o
   0   5   2         62.97         66.15         2.33 o
   1   5   2         16.48         13.77         0.79 o
   2   5   2         30.71         27.94         1.02 o
   3   5   2          0.58          0.47         0.52 o
   4   5   2       1038.24       1023.93        26.17 o
   5   5   2          7.12          7.07         0.71 o
   6   5   2         14.96         14.44         0.69 o
   7   5   2          1.30          1.51         0.99 o
  -8   6   2         46.78         45.96         2.12 o
  -7   6   2         69.08         64.79         6.01 o
  -6   6   2          3.64          2.61         0.60 o
  -5   6   2          0.01         -0.18         0.41 o
  -4   6   2         41.46         42.00         1.08 o
  -3   6   2          0.01          0.59         0.37 o
  -2   6   2        372.88        383.64         7.57 o
  -1   6   2        705.29        709.16        23.69 o
   0   6   2          0.71          0.19         0.50 o
   1   6   2          3.38          2.55         0.59 o
   2   6   2         65.98         61.19         1.56 o
   3   6   2         21.37         19.85         0.91 o
   4   6   2         88.94         86.26         2.40 o
   5   6   2        242.13        237.64         7.39 o
   6   6   2         16.79         15.79         0.77 o
   7   6   2          2.64          2.93         0.88 o
  -8   7   2         25.38         23.48         1.37 o
  -7   7   2         14.24         13.58         1.09 o
  -6   7   2         76.81         75.70         4.05 o
  -5   7   2          0.01         -0.12         0.60 o
  -4   7   2         51.14         53.31         1.19 o
  -3   7   2         17.14         15.29         0.60 o
  -2   7   2         13.61         16.40         0.86 o
  -1   7   2        117.74        124.52         4.29 o
   0   7   2          4.45          7.13         0.73 o
   1   7   2        128.26        119.79         4.31 o
   2   7   2         69.36         64.80         1.65 o
   3   7   2          0.03         -0.53         0.53 o
   4   7   2        132.49        131.13         3.87 o
   5   7   2          0.13         -0.21         0.63 o
   6   7   2          0.29          1.35         0.69 o
   7   7   2          4.62          2.73         1.45 o
  -8   8   2          1.36          2.78         1.10 o
  -7   8   2          0.65         -0.14         0.80 o
  -6   8   2         11.82          7.45         0.84 o
  -5   8   2         54.54         57.34         1.85 o
  -4   8   2          1.04          0.44         0.70 o
  -3   8   2         26.66         25.91         1.17 o
  -2   8   2          0.63          0.90         0.72 o
  -1   8   2          1.07          1.35         0.46 o
   0   8   2         41.64         42.76         1.67 o
   1   8   2         46.48         38.70         1.73 o
   2   8   2         76.07         67.91         1.71 o
   3   8   2         53.68         52.71         1.40 o
   4   8   2          6.65          6.92         0.67 o
   5   8   2         13.15         13.58         0.78 o
   6   8   2         36.70         39.74         1.83 o
  -7   9   2         15.22         16.98         1.43 o
  -6   9   2         29.70         38.05         1.96 o
  -5   9   2          4.05          3.47         1.17 o
  -4   9   2         77.41         78.83         3.19 o
  -3   9   2          3.19          3.32         0.84 o
  -2   9   2         91.96         83.79         2.92 o
  -1   9   2          0.15          0.20         0.35 o
   0   9   2        245.25        230.95         8.45 o
   1   9   2         53.31         46.75         1.91 o
   2   9   2         29.92         30.03         1.03 o
   3   9   2          4.99          3.22         0.60 o
   4   9   2          2.73          3.31         0.63 o
   5   9   2         13.26         13.14         1.04 o
  -7  10   2          0.51          0.80         1.12 o
  -6  10   2         20.46         17.55         1.54 o
  -5  10   2         25.86         29.73         1.85 o
  -4  10   2         75.81         84.27         3.13 o
  -3  10   2         16.54         14.21         1.50 o
  -2  10   2         39.70         39.06         1.51 o
  -1  10   2        108.24        112.51         4.37 o
   0  10   2          9.74         10.98         0.80 o
   1  10   2         19.20         18.86         1.21 o
   2  10   2          3.32          1.38         0.55 o
   3  10   2         15.74         20.96         0.90 o
   4  10   2         52.43         68.61         1.90 o
   5  10   2         17.46         16.78         1.93 o
  -6  11   2         32.34         30.70         1.95 o
  -5  11   2          0.29          0.89         1.25 o
  -4  11   2          2.75          2.66         1.32 o
  -3  11   2          0.26         -0.57         1.01 o
  -2  11   2          1.31          1.39         1.04 o
  -1  11   2          5.77          5.44         0.93 o
   0  11   2         12.79          9.09         1.46 o
   1  11   2         19.69         17.51         1.09 o
   2  11   2          0.47          1.43         0.56 o
   3  11   2         12.14         15.62         0.84 o
   4  11   2          7.61          8.98         1.12 o
  -5  12   2         86.58         85.33         4.18 o
  -4  12   2          0.22          1.00         1.08 o
  -3  12   2         22.84         20.17         1.60 o
  -2  12   2          1.42          0.56         1.24 o
  -1  12   2          0.90          5.06         1.40 o
   0  12   2         83.44         87.66         5.45 o
   1  12   2          0.33          0.06         0.80 o
   2  12   2          0.20          3.15         1.15 o
   3  12   2          2.34          2.97         1.44 o
  -3  13   2          6.51          5.79         1.27 o
  -2  13   2          3.26          4.37         1.06 o
  -1  13   2          7.60          9.07         1.53 o
   0  13   2          2.11          1.68         1.31 o
   1  13   2          6.69          9.42         1.93 o
  -1 -14   3         13.37         17.70         1.86 o
   0 -14   3         10.19         16.07         2.27 o
   1 -14   3          0.21          0.03         1.34 o
  -3 -13   3         14.43         13.22         1.71 o
  -2 -13   3          4.70          7.29         1.31 o
  -1 -13   3         47.62         53.07         2.42 o
   0 -13   3          2.13          1.35         1.26 o
   1 -13   3          9.17         11.60         1.74 o
   2 -13   3          1.88          1.11         1.80 o
   3 -13   3          0.60          0.97         1.43 o
  -4 -12   3         29.38         30.74         2.32 o
  -3 -12   3          9.24          9.47         1.19 o
  -2 -12   3          8.01          6.53         1.02 o
  -1 -12   3          4.84          5.12         1.01 o
   0 -12   3         10.23         10.35         1.86 o
   1 -12   3          0.16          0.23         1.16 o
   2 -12   3          1.80          1.84         1.35 o
   3 -12   3          2.28          1.19         1.91 o
   4 -12   3          1.53          1.70         1.91 o
   5 -12   3          0.28         -0.44         1.27 o
  -5 -11   3          1.05          0.54         1.14 o
  -4 -11   3          1.69          2.01         0.72 o
  -3 -11   3         42.08         32.32         1.68 o
  -2 -11   3         42.53         46.08         2.11 o
  -1 -11   3         16.53         12.83         0.78 o
   0 -11   3          9.82         10.02         1.43 o
   1 -11   3         35.12         48.61         3.12 o
   2 -11   3         32.61         37.04         2.99 o
   3 -11   3          0.07          1.55         1.74 o
   4 -11   3          4.68          3.77         1.84 o
   5 -11   3         63.06         76.16         4.31 o
   6 -11   3          0.29          1.12         1.01 o
  -6 -10   3          2.80          2.41         1.69 o
  -5 -10   3          0.04         -0.55         0.86 o
  -4 -10   3          0.44          1.75         0.62 o
  -3 -10   3         20.40         20.07         1.01 o
  -2 -10   3          1.90          0.26         0.48 o
  -1 -10   3         13.69         16.79         1.19 o
   0 -10   3        341.32        332.57        11.42 o
   1 -10   3          2.23          1.07         1.17 o
   2 -10   3        325.94        333.15        14.85 o
   3 -10   3          1.87          4.56         1.79 o
   4 -10   3        115.55        113.99         5.61 o
   5 -10   3          8.34         10.93         1.67 o
   6 -10   3         17.33         15.66         1.31 o
  -7  -9   3         16.04         25.50         2.49 o
  -6  -9   3         13.16         12.27         1.26 o
  -5  -9   3          1.44          1.68         0.50 o
  -4  -9   3          4.67          4.71         0.66 o
  -3  -9   3        264.54        236.28         6.31 o
  -2  -9   3        110.56        102.81         2.59 o
  -1  -9   3        705.96        651.51        17.35 o
   0  -9   3         80.49         78.73         3.50 o
   1  -9   3          3.51          2.97         0.95 o
   2  -9   3          0.59         -0.44         1.66 o
   3  -9   3          4.41          4.37         1.33 o
   4  -9   3          4.78          6.53         1.08 o
   5  -9   3          2.71          1.39         0.64 o
   6  -9   3          0.51          3.88         1.72 o
   7  -9   3         36.78         35.93         2.83 o
  -7  -8   3          2.78          5.26         1.09 o
  -6  -8   3         57.83         57.43         2.36 o
  -5  -8   3        109.43        107.67         2.92 o
  -4  -8   3         93.27         94.80         2.85 o
  -3  -8   3         20.86         24.42         1.22 o
  -2  -8   3          4.84          3.68         0.67 o
  -1  -8   3          9.92         10.87         0.60 o
   0  -8   3        410.79        439.48        14.28 o
   1  -8   3        123.94        109.87         3.89 o
   2  -8   3         20.53         19.06         1.25 o
   3  -8   3         22.25         23.89         1.12 o
   4  -8   3         32.66         30.22         1.19 o
   5  -8   3          0.00         -0.31         1.06 o
   6  -8   3          6.03          5.98         0.68 o
   7  -8   3         10.85         11.89         1.42 o
  -8  -7   3         47.19         48.59         3.34 o
  -7  -7   3        128.79        127.30         4.78 o
  -6  -7   3         54.44         56.03         1.85 o
  -5  -7   3          6.35          5.50         0.51 o
  -4  -7   3         39.01         37.20         1.31 o
  -3  -7   3          0.03         -0.30         0.56 o
  -2  -7   3         33.43         33.13         1.04 o
  -1  -7   3        102.89         91.76         3.21 o
   0  -7   3          3.44          3.86         0.76 o
   1  -7   3         42.63         43.81         1.36 o
   2  -7   3         15.40         15.27         0.76 o
   3  -7   3         44.93         44.47         1.33 o
   4  -7   3        283.06        284.99         8.34 o
   5  -7   3          8.59          8.08         0.77 o
   6  -7   3         22.33         25.02         1.11 o
   7  -7   3          7.86          7.42         1.15 o
  -8  -6   3          1.45         -0.89         1.30 o
  -7  -6   3         94.52         92.06         3.78 o
  -6  -6   3        163.52        169.45         4.65 o
  -5  -6   3          2.93          3.91         0.88 o
  -4  -6   3         24.65         23.21         0.92 o
  -3  -6   3        159.31        146.25         4.64 o
  -2  -6   3        158.76        168.11         4.62 o
  -1  -6   3          1.12          0.76         0.40 o
   0  -6   3         80.31         75.16         2.04 o
   1  -6   3          9.58         13.20         0.51 o
   2  -6   3         35.46         37.97         3.27 o
   3  -6   3         20.55         18.16         0.94 o
   4  -6   3         59.02         59.37         1.49 o
   5  -6   3         14.55         15.54         0.66 o
   6  -6   3         58.95         74.11         2.15 o
   7  -6   3         12.03         14.00         1.23 o
   8  -6   3          2.42          2.82         1.83 o
  -8  -5   3         70.92         71.45         2.84 o
  -7  -5   3          4.67          4.02         0.78 o
  -6  -5   3         57.73         58.80         1.97 o
  -5  -5   3         97.05        103.67         3.64 o
  -4  -5   3        141.50        153.19         3.20 o
  -3  -5   3        211.65        214.17         5.58 o
  -2  -5   3        834.91        866.99        23.74 o
  -1  -5   3          2.49          7.41         0.45 o
   0  -5   3        156.23        159.25         3.83 o
   1  -5   3         11.53         10.40         0.54 o
   2  -5   3         74.69         65.18         5.03 o
   3  -5   3        167.86        176.56         4.32 o
   4  -5   3         35.69         41.25         1.98 o
   5  -5   3         14.60         13.95         0.60 o
   6  -5   3        306.09        315.49         6.20 o
   7  -5   3         37.54         44.06         2.96 o
   8  -5   3         69.33         67.85         4.69 o
  -9  -4   3          9.10          9.46         1.75 o
  -8  -4   3        165.26        158.60         5.19 o
  -7  -4   3         53.52         54.14         1.80 o
  -6  -4   3          3.55          3.27         0.68 o
  -5  -4   3         16.12         17.59         0.79 o
  -4  -4   3        347.90        369.69         8.13 o
  -3  -4   3        945.19        971.05        22.79 o
  -2  -4   3         44.63         55.32         1.41 o
  -1  -4   3        171.92        186.91         4.99 o
   0  -4   3        529.48        547.78        15.65 o
   1  -4   3       1634.34       1753.39        52.82 o
   2  -4   3         33.82         26.41         1.16 o
   3  -4   3        155.83        161.86         3.34 o
   4  -4   3          7.96          7.24         0.45 o
   5  -4   3        125.49        126.50         2.74 o
   6  -4   3          5.29          4.41         0.78 o
   7  -4   3         65.85         63.81         8.66 o
   8  -4   3          7.10          7.02         1.52 o
  -9  -3   3         14.76         15.94         2.44 o
  -8  -3   3         82.54         87.13         3.47 o
  -7  -3   3         29.62         25.84         1.22 o
  -6  -3   3        155.13        151.28         4.05 o
  -5  -3   3         25.16         27.91         0.97 o
  -4  -3   3          0.14          0.84         0.53 o
  -3  -3   3          0.87          1.91         0.31 o
  -2  -3   3        199.60        199.04         4.26 o
  -1  -3   3         48.40         63.72         1.35 o
   0  -3   3         33.37         44.32         2.15 o
   1  -3   3        453.11        430.41         9.82 o
   2  -3   3         42.04         48.79         1.36 o
   3  -3   3        284.56        276.97         6.04 o
   4  -3   3          0.15         -0.14         0.52 o
   5  -3   3         20.06         16.34         0.73 o
   6  -3   3          0.11          2.82         0.81 o
   7  -3   3          1.49          1.04         1.02 o
   8  -3   3          1.25          1.60         1.40 o
  -9  -2   3         18.36         17.43         2.07 o
  -8  -2   3         15.30         18.43         1.52 o
  -7  -2   3         52.46         52.73         1.76 o
  -6  -2   3         29.91         28.27         0.93 o
  -5  -2   3          5.20          3.82         0.52 o
  -4  -2   3         86.50         90.47         4.12 o
  -3  -2   3        536.89        542.25        12.98 o
  -2  -2   3        227.79        226.24         4.35 o
  -1  -2   3         23.28         27.00         0.61 o
   0  -2   3        730.70        702.59        15.84 o
   1  -2   3        194.04        186.68         3.77 o
   2  -2   3         85.90         94.23         1.93 o
   3  -2   3        148.69        160.07         3.65 o
   4  -2   3         36.20         31.88         0.94 o
   5  -2   3         13.88         13.30         0.71 o
   6  -2   3         43.61         40.02         1.21 o
   7  -2   3          1.24          0.48         0.61 o
   8  -2   3         10.99          8.52         1.32 o
  -9  -1   3          3.54          3.89         1.27 o
  -8  -1   3          8.82          8.19         1.48 o
  -7  -1   3          0.02          0.92         0.69 o
  -6  -1   3        172.79        175.56         3.75 o
  -5  -1   3          3.22          4.33         0.62 o
  -4  -1   3         71.39         72.63         1.52 o
  -3  -1   3         45.99         40.06         0.87 o
  -2  -1   3         72.06         77.30         1.56 o
  -1  -1   3       1014.83        936.43        22.40 o
   0  -1   3         39.84         29.98         1.38 o
   1  -1   3        360.67        375.63         8.70 o
   2  -1   3          3.58          5.57         0.33 o
   3  -1   3        248.54        233.76         4.34 o
   4  -1   3         31.29         33.33         1.31 o
   5  -1   3         90.26         93.82         2.01 o
   6  -1   3          4.10          4.84         1.20 o
   7  -1   3          1.59          2.02         0.52 o
   8  -1   3          0.00         -0.15         0.86 o
  -9   0   3          4.41          4.74         1.53 o
  -8   0   3         33.25         36.60         2.07 o
  -7   0   3         16.27         16.75         1.04 o
  -6   0   3          0.47         -0.08         0.48 o
  -5   0   3          0.27          0.59         0.29 o
  -4   0   3        358.18        378.38         7.04 o
  -3   0   3          9.60         10.07         0.64 o
  -2   0   3         95.35         81.25         1.43 o
  -1   0   3        158.44        145.66         2.68 o
   0   0   3       2319.94       2259.97       102.64 o
   2   0   3         45.56         55.15         1.06 o
   3   0   3        821.74        883.59        19.37 o
   4   0   3         86.43         85.99         1.88 o
   5   0   3         42.55         35.83         1.01 o
   6   0   3          9.77          8.39         0.61 o
   7   0   3        139.79        142.81         4.21 o
   8   0   3          2.59          2.40         0.87 o
  -9   1   3          1.23         -0.51         1.16 o
  -8   1   3          3.06          2.31         1.37 o
  -7   1   3         15.93         15.53         0.63 o
  -6   1   3        147.55        149.33         2.86 o
  -5   1   3        126.02        119.91         2.45 o
  -4   1   3       2113.10       2166.85        37.54 o
  -3   1   3         10.35          7.88         0.53 o
  -1   1   3         39.89         36.37         0.72 o
   0   1   3         16.97         19.45         0.95 o
   1   1   3       1013.13       1023.21        23.31 o
   2   1   3         39.78         37.34         0.89 o
   3   1   3        200.25        213.99         4.16 o
   4   1   3         89.77         88.00         1.66 o
   5   1   3          2.57          2.88         0.44 o
   6   1   3          7.63          8.46         1.28 o
   7   1   3          6.16          5.33         0.73 o
   8   1   3          1.33          2.21         0.97 o
  -9   2   3         62.36         57.18         2.61 o
  -8   2   3         29.95         26.92         1.55 o
  -7   2   3        471.46        500.37        13.23 o
  -6   2   3         75.51         76.27         1.45 o
  -5   2   3        185.68        190.54         4.59 o
  -4   2   3        975.16        954.89        16.52 o
  -3   2   3          0.48          2.37         0.40 o
  -2   2   3        910.95        870.28        18.80 o
  -1   2   3         30.40         30.02         0.67 o
   0   2   3        169.13        139.00         3.19 o
   1   2   3       1133.73       1121.82        28.44 o
   2   2   3        770.83        829.51        18.45 o
   3   2   3        381.56        401.59         8.89 o
   4   2   3        267.99        278.24         6.04 o
   5   2   3         11.30         11.37         0.62 o
   6   2   3         18.33         17.45         0.75 o
   7   2   3         16.58         17.08         0.92 o
   8   2   3         12.05         12.36         1.49 o
  -9   3   3          3.64          3.09         1.66 o
  -8   3   3         13.59         12.13         1.05 o
  -7   3   3         18.78         16.85         1.26 o
  -6   3   3         37.74         39.61         1.04 o
  -5   3   3         15.48         14.51         0.67 o
  -4   3   3         62.54         65.54         1.29 o
  -3   3   3       1014.31       1048.44        21.08 o
  -2   3   3        501.66        513.66         8.47 o
  -1   3   3        277.22        283.57         5.67 o
   0   3   3        314.23        311.49         6.99 o
   1   3   3         87.76         96.47         2.76 o
   2   3   3        215.93        228.65         5.43 o
   3   3   3          0.21          0.79         0.40 o
   4   3   3         24.10         22.79         0.80 o
   5   3   3         39.74         41.23         1.08 o
   6   3   3          0.32          0.19         0.32 o
   7   3   3          1.04          1.12         0.71 o
   8   3   3          0.08         -0.05         0.83 o
  -9   4   3         21.38         19.25         2.74 o
  -8   4   3          9.46          8.82         0.70 o
  -7   4   3          0.52         -0.37         0.72 o
  -6   4   3          8.52          8.00         0.56 o
  -5   4   3         50.88         54.71         1.13 o
  -4   4   3        106.64        104.99         1.98 o
  -3   4   3          0.19         -0.38         0.38 o
  -2   4   3        687.63        680.05        13.74 o
  -1   4   3        183.83        200.81         4.23 o
   0   4   3        191.03        180.78         5.03 o
   1   4   3         28.96         24.02         0.86 o
   2   4   3        170.41        161.37         4.00 o
   3   4   3         18.78         16.26         0.68 o
   4   4   3          3.74          2.27         0.76 o
   5   4   3          1.08          1.54         0.58 o
   6   4   3         25.59         22.85         0.90 o
   7   4   3         25.67         25.57         1.35 o
  -9   5   3          5.92          5.17         2.30 o
  -8   5   3          1.90          0.89         1.20 o
  -7   5   3         10.40          9.48         0.96 o
  -6   5   3        102.62        104.80         2.51 o
  -5   5   3          5.97          6.25         0.50 o
  -4   5   3        354.74        359.46         6.44 o
  -3   5   3        240.86        244.07         5.53 o
  -2   5   3        255.98        271.74         6.22 o
  -1   5   3        255.82        264.23         5.57 o
   0   5   3        122.01        135.88         4.21 o
   1   5   3          3.62          3.11         0.47 o
   2   5   3        369.82        355.30         9.71 o
   3   5   3         21.14         24.59         0.98 o
   4   5   3         36.90         34.95         1.10 o
   5   5   3         45.45         42.86         1.24 o
   6   5   3          1.65          1.77         0.44 o
   7   5   3         17.32         24.49         1.28 o
  -8   6   3          0.71          0.39         0.81 o
  -7   6   3         25.44         26.91         1.17 o
  -6   6   3        109.05        105.93         2.56 o
  -5   6   3         12.37         10.76         1.39 o
  -4   6   3         71.13         69.25         1.54 o
  -3   6   3        291.87        294.70         6.63 o
  -2   6   3         17.12         21.04         0.73 o
  -1   6   3        116.69        124.71         2.95 o
   0   6   3         10.37         13.18         0.84 o
   1   6   3        111.53        108.39         3.96 o
   2   6   3       1115.94       1096.84        23.65 o
   3   6   3          2.69          4.61         0.59 o
   4   6   3         17.40         20.97         0.79 o
   5   6   3          3.77          3.70         0.62 o
   6   6   3         12.89          9.55         0.65 o
   7   6   3          5.76          1.69         1.99 o
  -8   7   3          0.16          0.04         0.85 o
  -7   7   3         47.49         49.88         2.27 o
  -6   7   3          0.16          0.27         0.90 o
  -5   7   3          0.04          0.69         0.57 o
  -4   7   3         77.09         76.81         1.74 o
  -3   7   3        165.42        165.35         4.01 o
  -2   7   3          0.22          0.11         0.40 o
  -1   7   3         94.42        102.85         2.57 o
   0   7   3         16.24         19.09         0.91 o
   1   7   3         39.15         37.87         1.58 o
   2   7   3          1.69          1.62         0.53 o
   3   7   3        419.53        420.34         9.44 o
   4   7   3         24.80         22.02         0.81 o
   5   7   3          1.00          1.36         0.51 o
   6   7   3         64.33         63.40         2.04 o
  -8   8   3         66.05         58.79         2.49 o
  -7   8   3          0.02          0.56         0.86 o
  -6   8   3        179.81        185.77         6.64 o
  -5   8   3          0.36         -0.27         0.52 o
  -4   8   3         49.87         53.35         1.74 o
  -3   8   3          5.87          8.76         0.88 o
  -2   8   3          6.35          8.16         0.81 o
  -1   8   3         11.58          9.33         0.58 o
   0   8   3          2.93          2.73         0.55 o
   1   8   3        148.69        138.30         4.78 o
   2   8   3        189.23        196.02         4.82 o
   3   8   3          4.70          2.56         0.52 o
   4   8   3         13.56         12.54         0.66 o
   5   8   3          2.78          2.44         0.49 o
   6   8   3          2.10          2.30         1.70 o
  -7   9   3          3.48          6.44         1.09 o
  -6   9   3         36.54         40.66         1.95 o
  -5   9   3          0.06         -0.08         0.78 o
  -4   9   3         31.85         26.73         1.72 o
  -3   9   3          2.19          2.91         0.68 o
  -2   9   3         32.12         25.87         1.15 o
  -1   9   3         13.50         15.64         0.69 o
   0   9   3         41.54         42.89         1.78 o
   1   9   3         55.88         45.06         1.87 o
   2   9   3          1.01          0.69         0.49 o
   3   9   3          6.29          4.86         0.59 o
   4   9   3          0.02         -0.01         0.53 o
   5   9   3          0.05          0.61         0.95 o
  -6  10   3         28.90         28.33         1.84 o
  -5  10   3          0.32          0.47         0.97 o
  -4  10   3         67.08         69.47         2.73 o
  -3  10   3         26.64         31.11         1.80 o
  -2  10   3         43.20         40.51         1.54 o
  -1  10   3         37.06         32.92         1.08 o
   0  10   3          9.13          9.64         0.74 o
   1  10   3         22.33         21.23         1.09 o
   2  10   3         10.80          9.72         0.63 o
   3  10   3          0.59          0.39         0.54 o
   4  10   3          8.86          7.27         0.88 o
  -6  11   3         28.81         25.14         1.75 o
  -5  11   3         75.97         74.17         3.77 o
  -4  11   3         38.09         33.49         1.92 o
  -3  11   3         81.83         90.70         3.32 o
  -2  11   3          2.81          1.47         1.04 o
  -1  11   3         11.73          9.89         1.46 o
   0  11   3        110.99        118.87         4.45 o
   1  11   3          4.99          5.96         0.70 o
   2  11   3          0.49          0.80         0.60 o
   3  11   3         52.66         59.31         2.11 o
  -4  12   3         33.29         35.16         2.01 o
  -3  12   3          2.38          5.02         1.17 o
  -2  12   3          6.48          3.69         1.13 o
  -1  12   3          7.72          8.31         1.46 o
   0  12   3          3.76          2.03         1.10 o
   1  12   3         12.51         14.31         1.24 o
   2  12   3          0.50          1.68         1.21 o
  -2  13   3         28.95         29.41         2.06 o
  -1  13   3         10.29          8.69         1.53 o
   0  13   3          0.20          1.13         1.31 o
  -1 -14   4          0.10          0.86         1.66 o
   0 -14   4         34.40         31.85         2.97 o
   1 -14   4          6.99          7.26         2.10 o
  -3 -13   4         23.20         19.74         1.84 o
  -2 -13   4          1.60          0.94         1.43 o
  -1 -13   4         32.22         36.50         2.00 o
   0 -13   4          9.22         10.42         1.29 o
   1 -13   4          4.60          4.29         1.94 o
   2 -13   4          3.89          7.52         1.61 o
   3 -13   4         32.82         43.26         3.39 o
  -4 -12   4          5.60          6.27         1.44 o
  -3 -12   4         21.19         23.91         1.53 o
  -2 -12   4         48.72         53.04         2.18 o
  -1 -12   4         16.44         22.40         1.55 o
   0 -12   4          7.04          7.64         1.36 o
   1 -12   4          0.08         -0.35         1.18 o
   2 -12   4         15.35         20.39         2.04 o
   3 -12   4          2.24          4.93         1.46 o
   4 -12   4          0.00          0.22         1.31 o
  -5 -11   4         11.01         10.08         1.63 o
  -4 -11   4          2.25          6.48         0.82 o
  -3 -11   4          2.43          3.53         0.78 o
  -2 -11   4         22.00         20.89         1.40 o
  -1 -11   4         35.07         29.75         1.23 o
   0 -11   4          0.41          0.37         0.24 o
   1 -11   4          0.01         -1.12         1.12 o
   2 -11   4        124.37        131.69         7.39 o
   3 -11   4          4.00          6.33         1.90 o
   4 -11   4          2.04          2.49         1.83 o
   5 -11   4          0.07         -1.22         1.22 o
  -6 -10   4          5.97          6.04         1.46 o
  -5 -10   4         35.03         31.77         1.84 o
  -4 -10   4          6.28          7.89         0.75 o
  -3 -10   4         41.27         34.80         3.24 o
  -2 -10   4         23.95         21.83         0.90 o
  -1 -10   4          1.10          0.73         0.49 o
   0 -10   4        231.02        228.92         8.72 o
   1 -10   4         56.54         67.01         3.47 o
   2 -10   4          0.35          0.36         1.18 o
   3 -10   4         33.19         32.65         2.46 o
   4 -10   4          1.22          2.25         1.32 o
   5 -10   4         22.54         17.15         2.29 o
   6 -10   4         14.82         12.05         1.13 o
  -7  -9   4          8.18          8.25         1.99 o
  -6  -9   4         10.92          6.01         1.29 o
  -5  -9   4         66.48         63.36         2.11 o
  -4  -9   4          5.17          3.86         0.57 o
  -3  -9   4          0.64          1.36         0.52 o
  -2  -9   4          0.47          1.17         0.48 o
  -1  -9   4          2.38          1.39         0.58 o
   0  -9   4        991.13        949.93        34.25 o
   1  -9   4        240.51        223.90         8.23 o
   2  -9   4        274.67        278.91        12.46 o
   3  -9   4          1.10         -0.11         0.66 o
   4  -9   4          1.52          1.72         1.13 o
   5  -9   4         24.37         20.37         1.25 o
   6  -9   4         13.60         14.16         1.23 o
  -7  -8   4         16.40         15.29         1.40 o
  -6  -8   4          3.84          4.83         1.06 o
  -5  -8   4        164.66        153.09         4.27 o
  -4  -8   4          8.34          7.33         0.71 o
  -3  -8   4         69.35         63.20         2.82 o
  -2  -8   4          0.20         -0.15         0.46 o
  -1  -8   4          0.13         -0.42         0.51 o
   0  -8   4        148.65        136.19         3.65 o
   1  -8   4        730.76        751.55        20.23 o
   2  -8   4        111.89        111.80         3.70 o
   3  -8   4         77.16         74.69         2.97 o
   4  -8   4        126.77        126.81         3.93 o
   5  -8   4         53.15         50.11         2.06 o
   6  -8   4          9.60         10.09         0.80 o
   7  -8   4          2.60          2.18         1.02 o
  -8  -7   4          0.04          0.12         1.77 o
  -7  -7   4         36.18         33.15         1.73 o
  -6  -7   4         19.55         20.56         1.46 o
  -5  -7   4         54.26         50.75         1.69 o
  -4  -7   4         63.70         54.55         1.45 o
  -3  -7   4         83.03         80.34         2.04 o
  -2  -7   4         12.96         17.92         1.67 o
  -1  -7   4        259.22        251.47         7.69 o
   0  -7   4        182.65        171.65         5.45 o
   1  -7   4        110.92        113.86         2.68 o
   2  -7   4        141.83        124.81         3.72 o
   3  -7   4          0.66          1.00         0.53 o
   4  -7   4          2.54          2.16         0.73 o
   5  -7   4          3.52          4.28         0.79 o
   6  -7   4          3.87          4.88         0.62 o
   7  -7   4         22.68         17.95         2.14 o
  -8  -6   4          5.21          5.32         1.37 o
  -7  -6   4          0.85          1.26         0.89 o
  -6  -6   4         48.33         48.92         1.75 o
  -5  -6   4          4.83          4.14         0.58 o
  -4  -6   4         50.39         46.42         1.52 o
  -3  -6   4         15.22         12.96         0.57 o
  -2  -6   4        169.21        149.30         3.90 o
  -1  -6   4         26.60         19.41         0.71 o
   0  -6   4         53.13         46.41         1.23 o
   1  -6   4          8.32          7.33         0.49 o
   2  -6   4        283.27        309.92         8.70 o
   3  -6   4          2.46          2.75         0.57 o
   4  -6   4          8.66          8.56         0.61 o
   5  -6   4         27.43         28.79         1.22 o
   6  -6   4         52.33         45.74         1.83 o
   7  -6   4          4.01          5.35         1.66 o
  -8  -5   4          0.12         -1.34         1.34 o
  -7  -5   4         19.12         18.73         1.07 o
  -6  -5   4        122.78        123.76         3.39 o
  -5  -5   4         14.60          9.73         0.79 o
  -4  -5   4        410.55        421.17        10.69 o
  -3  -5   4          0.84          1.05         0.61 o
  -2  -5   4         83.31         75.94         2.01 o
  -1  -5   4         80.52         95.90         2.37 o
   0  -5   4        257.41        289.17         6.89 o
   1  -5   4         78.07         94.48         2.43 o
   2  -5   4         41.42         45.38         1.52 o
   3  -5   4         31.46         32.09         2.16 o
   4  -5   4         23.59         24.39         0.91 o
   5  -5   4         33.44         39.69         1.01 o
   6  -5   4        165.16        164.76        13.42 o
   7  -5   4         16.55         16.97         2.19 o
   8  -5   4          0.00          0.43         1.85 o
  -9  -4   4          4.86          6.23         2.08 o
  -8  -4   4          0.44          0.38         0.94 o
  -7  -4   4          0.27          0.43         0.62 o
  -6  -4   4        120.50        122.09         3.81 o
  -5  -4   4        124.42        125.93         3.35 o
  -4  -4   4         51.37         53.66         3.19 o
  -3  -4   4          2.50          3.76         0.39 o
  -2  -4   4          1.97          1.35         0.36 o
  -1  -4   4        102.82        120.31         2.62 o
   0  -4   4         90.84         98.56         2.45 o
   1  -4   4       1658.97       1812.59        55.50 o
   2  -4   4         66.34         71.04         2.06 o
   3  -4   4         17.38         15.53         0.52 o
   4  -4   4         62.44         67.07         1.38 o
   5  -4   4         69.22         58.46         1.71 o
   6  -4   4        180.81        201.43         8.06 o
   7  -4   4         29.53         28.04         1.49 o
   8  -4   4         19.76         24.87         2.65 o
  -9  -3   4         19.07         23.90         2.72 o
  -8  -3   4          5.23          8.40         1.16 o
  -7  -3   4         41.79         44.00         1.60 o
  -6  -3   4         49.97         43.81         2.59 o
  -5  -3   4        136.88        141.03         3.15 o
  -4  -3   4        457.88        491.44        10.76 o
  -3  -3   4          3.45          2.97         0.37 o
  -2  -3   4          3.59          4.21         0.47 o
  -1  -3   4         51.73         49.94         1.11 o
   0  -3   4         31.17         28.01         2.57 o
   1  -3   4        479.47        507.60        13.87 o
   2  -3   4        234.94        255.09         5.14 o
   3  -3   4        113.78        115.48         2.60 o
   4  -3   4         99.57        103.76         2.25 o
   5  -3   4         69.71         72.55         1.95 o
   6  -3   4        128.11        118.97         3.45 o
   7  -3   4         60.01         58.92         2.72 o
   8  -3   4          0.26          1.92         1.97 o
  -9  -2   4        215.51        211.48         7.38 o
  -8  -2   4         99.70         98.33         3.35 o
  -7  -2   4         75.46         79.94         2.47 o
  -6  -2   4        136.58        134.90         3.32 o
  -5  -2   4         38.70         40.94         1.11 o
  -4  -2   4        205.12        206.80         4.48 o
  -3  -2   4         62.78         75.39         1.36 o
  -2  -2   4        727.55        749.14        13.69 o
  -1  -2   4        500.65        481.56         8.53 o
   0  -2   4          1.34          0.55         0.31 o
   1  -2   4        129.48        140.54         3.38 o
   2  -2   4        419.54        457.14         9.09 o
   3  -2   4         40.02         32.38         1.05 o
   4  -2   4         46.88         47.15         1.42 o
   5  -2   4        141.24        141.01         3.17 o
   6  -2   4          3.86          2.53         1.10 o
   7  -2   4         66.15         64.50         2.12 o
   8  -2   4         20.47         15.26         1.96 o
  -9  -1   4         41.18         39.09         2.13 o
  -8  -1   4         76.19         78.07         3.20 o
  -7  -1   4          4.88          4.49         0.73 o
  -6  -1   4         44.47         42.62         1.26 o
  -5  -1   4          4.39          5.28         0.48 o
  -4  -1   4         66.05         58.76         1.15 o
  -3  -1   4         53.14         56.44         1.10 o
  -2  -1   4        252.97        260.24         4.47 o
  -1  -1   4          2.69          3.76         0.34 o
   0  -1   4         64.21         56.26         1.22 o
   1  -1   4        961.71       1012.39        26.60 o
   2  -1   4         97.91         96.07         1.94 o
   3  -1   4         13.49         14.50         0.44 o
   4  -1   4        139.56        148.90         3.37 o
   5  -1   4          3.54          2.65         0.43 o
   6  -1   4         65.14         65.03         1.56 o
   7  -1   4          0.05          0.15         0.67 o
   8  -1   4          0.58          1.33         1.47 o
  -9   0   4          1.07         -1.47         1.47 o
  -8   0   4         10.60          9.98         1.50 o
  -7   0   4          0.05          0.06         0.67 o
  -6   0   4         77.06         79.21         1.49 o
  -5   0   4         12.50         14.45         0.57 o
  -4   0   4          3.81          4.87         0.36 o
  -3   0   4          0.00          0.66         0.39 o
  -2   0   4         58.96         58.73         1.02 o
   0   0   4         28.27         23.34         0.61 o
   1   0   4        397.55        384.97         8.03 o
   2   0   4        402.26        404.86         8.50 o
   3   0   4        296.14        284.44         5.55 o
   4   0   4          5.54          4.88         0.63 o
   5   0   4         13.29         13.28         1.30 o
   6   0   4          7.58          5.62         0.51 o
   7   0   4          1.62          1.25         0.63 o
   8   0   4          1.15         -0.63         1.27 o
  -9   1   4          1.89          2.67         1.19 o
  -8   1   4         21.67         18.77         1.55 o
  -7   1   4          2.30          2.05         0.40 o
  -6   1   4         71.72         74.26         1.44 o
  -5   1   4         15.85         19.22         0.57 o
  -4   1   4        733.82        751.60        12.19 o
  -3   1   4        115.34        111.05         2.01 o
  -2   1   4        445.11        469.18         7.62 o
  -1   1   4       1035.94       1016.72        19.81 o
   0   1   4         18.67         10.74         0.45 o
   1   1   4       1541.78       1700.81        38.08 o
   2   1   4        489.87        552.56        15.59 o
   3   1   4          0.01          1.12         0.34 o
   4   1   4         50.59         50.01         1.99 o
   5   1   4         58.90         53.12         1.22 o
   6   1   4          8.74          7.44         0.53 o
   7   1   4         77.48         67.19         1.81 o
   8   1   4          7.76          5.76         1.19 o
  -9   2   4          3.72          6.21         1.58 o
  -8   2   4         14.51         12.29         1.10 o
  -7   2   4         46.77         47.63         1.32 o
  -6   2   4         37.53         36.33         0.82 o
  -5   2   4         40.26         39.21         1.82 o
  -4   2   4       3342.20       3414.64       108.50 o
  -3   2   4       1332.98       1322.11        22.17 o
  -2   2   4        129.26        146.09         2.51 o
  -1   2   4         21.50         22.82         0.55 o
   0   2   4         71.96         78.12         2.68 o
   1   2   4         75.67         75.88         2.08 o
   2   2   4         38.20         60.88         1.38 o
   3   2   4          0.62          1.02         0.72 o
   4   2   4         23.53         23.77         0.66 o
   5   2   4         10.69          9.71         0.56 o
   6   2   4          9.27          6.07         0.54 o
   7   2   4          3.13          4.20         0.83 o
   8   2   4          4.77          1.15         1.43 o
  -9   3   4        177.45        171.41         7.80 o
  -8   3   4          0.39          0.37         1.01 o
  -7   3   4         41.95         41.30         1.35 o
  -6   3   4          2.30          2.78         0.45 o
  -5   3   4         15.15         13.08         1.22 o
  -4   3   4         53.74         64.11         1.29 o
  -3   3   4       2544.27       2633.76        48.39 o
  -2   3   4          1.88          0.40         0.34 o
  -1   3   4          9.01          8.51         0.48 o
   0   3   4         30.68         22.15         0.88 o
   1   3   4         43.70         48.37         1.93 o
   2   3   4         23.88         25.52         0.78 o
   3   3   4         90.46         83.15         2.15 o
   4   3   4          2.53          1.92         1.24 o
   5   3   4          7.22          5.17         0.65 o
   6   3   4          1.10          0.73         0.51 o
   7   3   4          5.81          8.42         1.02 o
  -9   4   4          0.02          0.75         1.53 o
  -8   4   4         55.08         57.98         2.08 o
  -7   4   4          0.79          1.35         1.30 o
  -6   4   4         24.55         23.81         0.99 o
  -5   4   4        201.98        187.97         3.66 o
  -4   4   4         62.97         65.67         1.40 o
  -3   4   4          0.50          1.65         0.44 o
  -2   4   4         71.27         60.09         1.32 o
  -1   4   4         13.66         13.95         0.75 o
   0   4   4        530.83        542.07        14.71 o
   1   4   4         70.76         74.24         2.33 o
   2   4   4        175.25        181.86         4.02 o
   3   4   4         38.56         35.54         1.12 o
   4   4   4          7.90          7.46         0.64 o
   5   4   4         27.85         28.11         1.18 o
   6   4   4          2.70          2.31         0.77 o
   7   4   4          0.04          0.28         0.74 o
  -9   5   4          1.63         -1.39         2.10 o
  -8   5   4         22.58         22.58         1.42 o
  -7   5   4          4.54          4.57         1.29 o
  -6   5   4         15.31         13.13         0.83 o
  -5   5   4         96.18         91.46         1.89 o
  -4   5   4         51.76         49.27         1.21 o
  -3   5   4        187.31        190.68         3.94 o
  -2   5   4         40.30         37.27         0.95 o
  -1   5   4          2.87          4.13         0.37 o
   0   5   4        469.21        430.32        10.44 o
   1   5   4          5.00          2.88         0.38 o
   2   5   4        229.04        234.19         5.41 o
   3   5   4          0.21          0.98         0.46 o
   4   5   4         69.28         60.23         1.71 o
   5   5   4         14.41         14.95         0.73 o
   6   5   4          1.68          2.32         0.65 o
   7   5   4         34.50         44.73         3.04 o
  -8   6   4         11.57         10.80         1.45 o
  -7   6   4         36.96         32.83         2.74 o
  -6   6   4         13.42         13.91         0.88 o
  -5   6   4         73.97         71.69         1.70 o
  -4   6   4          6.76          7.62         0.58 o
  -3   6   4          0.06          0.17         0.42 o
  -2   6   4        167.21        166.63         6.94 o
  -1   6   4          3.66          4.26         0.51 o
   0   6   4        105.01        103.69         2.59 o
   1   6   4          8.65          9.71         0.54 o
   2   6   4        664.85        626.37        14.33 o
   3   6   4        163.23        158.01         3.45 o
   4   6   4          0.86          2.26         0.50 o
   5   6   4          1.51          2.22         0.48 o
   6   6   4          0.31          3.15         1.07 o
  -8   7   4         29.15         26.76         1.57 o
  -7   7   4          3.93          3.76         0.92 o
  -6   7   4         17.71         16.09         2.56 o
  -5   7   4         34.52         34.86         1.26 o
  -4   7   4         60.40         53.35         1.37 o
  -3   7   4        288.96        290.90         6.64 o
  -2   7   4         12.15         10.41         0.54 o
  -1   7   4         98.57         99.44         2.38 o
   0   7   4         66.18         59.40         1.54 o
   1   7   4          1.50          1.87         0.44 o
   2   7   4          9.56         11.98         0.58 o
   3   7   4        201.01        190.59         4.18 o
   4   7   4         19.65         18.05         0.73 o
   5   7   4          0.01          1.45         0.67 o
   6   7   4         18.49         18.19         2.34 o
  -8   8   4          0.04          0.60         0.83 o
  -7   8   4         19.13         22.51         1.58 o
  -6   8   4          2.76          1.25         1.11 o
  -5   8   4         20.96         20.59         1.02 o
  -4   8   4         34.53         33.02         1.88 o
  -3   8   4         40.38         36.55         1.32 o
  -2   8   4        106.89        108.09         2.58 o
  -1   8   4         47.39         38.77         1.21 o
   0   8   4         37.24         37.56         1.13 o
   1   8   4        155.33        147.51         3.98 o
   2   8   4          1.31          1.56         0.48 o
   3   8   4         36.26         33.61         1.00 o
   4   8   4         72.04         79.75         2.28 o
   5   8   4          6.62          7.00         0.71 o
  -7   9   4          2.10          1.84         1.00 o
  -6   9   4         16.89         17.79         1.57 o
  -5   9   4          1.70          2.02         0.88 o
  -4   9   4          4.39          2.85         1.24 o
  -3   9   4          0.12          1.33         0.70 o
  -2   9   4        172.35        171.97         4.26 o
  -1   9   4        261.19        250.93         5.66 o
   0   9   4         17.09         13.79         0.72 o
   1   9   4         99.21         94.10         2.89 o
   2   9   4          3.35          1.93         0.49 o
   3   9   4          9.07          8.23         0.68 o
   4   9   4         17.08         22.98         1.03 o
   5   9   4         27.00         26.86         2.24 o
  -6  10   4         15.62         13.23         1.48 o
  -5  10   4          2.46          1.84         1.03 o
  -4  10   4         49.85         54.92         2.66 o
  -3  10   4          0.02          1.73         0.66 o
  -2  10   4         15.41         16.78         1.03 o
  -1  10   4         39.62         39.46         1.30 o
   0  10   4          8.69          6.04         0.74 o
   1  10   4          0.03         -0.21         0.61 o
   2  10   4         13.96         19.44         0.99 o
   3  10   4         47.70         49.49         1.57 o
   4  10   4         18.88         19.70         1.19 o
  -5  11   4         13.10         13.39         1.57 o
  -4  11   4          9.97          8.50         1.29 o
  -3  11   4         17.64         16.78         1.49 o
  -2  11   4          0.25          0.31         1.05 o
  -1  11   4         39.63         38.29         1.91 o
   0  11   4          2.96          1.65         1.06 o
   1  11   4         16.07         15.37         1.08 o
   2  11   4         20.40         20.51         1.00 o
   3  11   4          3.17          1.58         0.81 o
  -4  12   4          3.07          3.26         1.15 o
  -3  12   4          2.42          1.55         1.12 o
  -2  12   4        116.26        119.58         5.21 o
  -1  12   4          0.07         -0.16         1.35 o
   0  12   4         23.55         26.66         1.91 o
   1  12   4         40.27         47.01         2.27 o
   0 -14   5         31.98         34.04         2.60 o
  -3 -13   5          0.27          0.92         1.25 o
  -2 -13   5         74.34         92.85         5.94 o
  -1 -13   5          3.78          4.64         1.25 o
   0 -13   5         80.18         93.33         3.60 o
   1 -13   5          7.29          5.90         1.97 o
   2 -13   5          0.05         -0.52         1.88 o
   3 -13   5          1.50         -0.04         1.34 o
  -4 -12   5          2.50          4.96         1.89 o
  -3 -12   5        103.49        118.00         4.68 o
  -2 -12   5          1.24          0.11         0.78 o
  -1 -12   5          3.49          3.51         0.93 o
   0 -12   5          6.51          6.29         0.99 o
   1 -12   5         27.99         30.20         2.30 o
   2 -12   5         16.69         17.20         2.36 o
   3 -12   5         24.78         21.31         2.16 o
   4 -12   5          9.29          6.00         2.02 o
  -5 -11   5          0.33          2.41         1.79 o
  -4 -11   5         29.63         29.45         1.29 o
  -3 -11   5          4.34          4.69         0.70 o
  -2 -11   5         11.06         11.37         0.97 o
  -1 -11   5          0.62         -0.21         0.77 o
   0 -11   5         21.79         23.44         1.93 o
   1 -11   5          3.05          2.96         1.22 o
   2 -11   5          2.51         -0.22         1.16 o
   3 -11   5          8.91          7.91         1.55 o
   4 -11   5          5.91          3.82         1.40 o
   5 -11   5          0.37          0.36         1.79 o
  -6 -10   5          1.00          1.94         1.83 o
  -5 -10   5          0.87          0.71         1.13 o
  -4 -10   5         70.19         76.98         2.06 o
  -3 -10   5          0.64          0.70         0.81 o
  -2 -10   5          0.02          0.70         0.54 o
  -1 -10   5         59.87         60.85         2.11 o
   0 -10   5          8.74         11.79         1.67 o
   1 -10   5          5.11          3.10         0.46 o
   2 -10   5         37.83         31.23         2.63 o
   3 -10   5         27.15         28.17         1.26 o
   4 -10   5         10.18         13.73         0.92 o
   5 -10   5         12.02         10.47         2.06 o
   6 -10   5          9.39          7.55         2.01 o
  -7  -9   5          4.38          4.70         1.97 o
  -6  -9   5          0.26         -0.61         0.97 o
  -5  -9   5         23.36         20.21         0.91 o
  -4  -9   5         19.67         18.43         1.14 o
  -3  -9   5        101.17         89.55         2.39 o
  -2  -9   5        246.19        240.00         5.92 o
  -1  -9   5        249.48        239.26         5.95 o
   0  -9   5         44.04         39.76         3.31 o
   1  -9   5        159.78        155.15         5.40 o
   2  -9   5          0.37          1.74         0.56 o
   3  -9   5          7.04          4.14         0.73 o
   4  -9   5         89.57         82.55         2.73 o
   5  -9   5          5.13          3.69         0.86 o
   6  -9   5         14.72         14.89         1.86 o
  -7  -8   5         17.21         14.48         1.59 o
  -6  -8   5         29.56         35.10         1.86 o
  -5  -8   5         24.18         21.07         1.32 o
  -4  -8   5        157.09        153.12         4.32 o
  -3  -8   5          2.59          2.28         1.03 o
  -2  -8   5        169.90        179.54         4.59 o
  -1  -8   5        502.91        461.90        11.01 o
   0  -8   5         32.58         31.11         1.25 o
   1  -8   5         52.51         46.82         1.37 o
   2  -8   5         16.57         16.90         1.15 o
   3  -8   5         51.74         49.26         2.03 o
   4  -8   5         65.84         70.79         2.13 o
   5  -8   5          4.94          5.89         0.74 o
   6  -8   5         22.48         21.37         1.71 o
  -8  -7   5         14.44         18.91         2.53 o
  -7  -7   5         19.97         23.60         1.59 o
  -6  -7   5         22.64         24.88         1.71 o
  -5  -7   5          0.44         -0.45         1.05 o
  -4  -7   5        126.37        112.06         3.10 o
  -3  -7   5        116.84        111.91         2.94 o
  -2  -7   5        539.59        500.72        11.43 o
  -1  -7   5        437.36        431.51         9.62 o
   0  -7   5         66.33         70.14         1.95 o
   1  -7   5         85.86         85.54         4.47 o
   2  -7   5        386.90        379.53        10.27 o
   3  -7   5         18.73         21.11         1.89 o
   4  -7   5         65.72         65.40         2.60 o
   5  -7   5          2.65          2.42         0.86 o
   6  -7   5         17.42         22.41         1.40 o
   7  -7   5          1.47         -0.56         1.44 o
  -8  -6   5          9.73          5.19         2.01 o
  -7  -6   5         39.30         35.89         1.89 o
  -6  -6   5          3.36          2.89         1.24 o
  -5  -6   5          0.07          0.73         0.55 o
  -4  -6   5          0.08          0.28         0.58 o
  -3  -6   5        192.10        190.68         4.10 o
  -2  -6   5          1.12          2.03         0.44 o
  -1  -6   5        153.54        154.99         5.93 o
   0  -6   5        152.84        138.42         3.57 o
   1  -6   5          5.20          1.13         0.88 o
   2  -6   5         65.76         69.46         2.15 o
   3  -6   5          0.08          0.20         0.42 o
   4  -6   5         18.50         21.25         0.85 o
   5  -6   5         28.75         23.61         1.02 o
   6  -6   5         20.44         18.83         2.03 o
   7  -6   5          2.50          5.33         1.86 o
  -8  -5   5         27.02         30.82         1.86 o
  -7  -5   5          1.81          1.55         0.67 o
  -6  -5   5         20.54         17.12         1.28 o
  -5  -5   5          7.52          7.06         0.61 o
  -4  -5   5        131.53        137.40         6.20 o
  -3  -5   5         37.16         40.10         1.13 o
  -2  -5   5          1.06          1.39         0.34 o
  -1  -5   5        209.69        206.06         4.29 o
   0  -5   5        185.89        198.36         5.03 o
   1  -5   5          1.56          1.46         0.47 o
   2  -5   5         54.52         48.28         1.39 o
   3  -5   5         13.53         11.62         0.51 o
   4  -5   5        154.24        159.55         3.47 o
   5  -5   5         11.36         10.80         0.62 o
   6  -5   5         17.61         17.00         1.42 o
   7  -5   5         12.59         14.92         2.13 o
  -9  -4   5          5.86          4.08         2.07 o
  -8  -4   5         68.69         66.15         2.71 o
  -7  -4   5          6.81         10.57         1.25 o
  -6  -4   5         67.63         66.71         2.10 o
  -5  -4   5        197.37        203.71         4.53 o
  -4  -4   5         51.41         49.20         1.11 o
  -3  -4   5        382.46        373.03         7.09 o
  -2  -4   5        766.19        790.38        17.22 o
  -1  -4   5        276.55        278.11         5.31 o
   0  -4   5        208.54        214.10         4.12 o
   1  -4   5        115.32        129.30         3.04 o
   2  -4   5         37.53         42.26         1.64 o
   3  -4   5        112.67        110.38         2.35 o
   4  -4   5        343.90        331.38         7.54 o
   5  -4   5         76.53         85.44         2.33 o
   6  -4   5         12.39          7.26         1.71 o
   7  -4   5          3.60          6.02         2.04 o
  -9  -3   5          1.71          1.16         2.02 o
  -8  -3   5         56.61         53.10         2.44 o
  -7  -3   5          1.40          1.62         0.67 o
  -6  -3   5          1.08          0.33         0.51 o
  -5  -3   5         15.52         16.21         0.99 o
  -4  -3   5         77.75         76.77         2.60 o
  -3  -3   5         54.65         55.38         1.13 o
  -2  -3   5         29.90         32.09         0.75 o
  -1  -3   5       1644.84       1747.43        34.30 o
   0  -3   5        164.89        156.92         3.92 o
   1  -3   5          2.08          1.37         0.45 o
   2  -3   5         10.40          5.26         0.36 o
   3  -3   5          0.01          0.03         0.31 o
   4  -3   5         77.68         77.15         1.68 o
   5  -3   5        150.65        143.09         3.29 o
   6  -3   5          0.27         -0.10         0.79 o
   7  -3   5          0.24         -0.44         1.91 o
   8  -3   5          0.00         -0.24         1.46 o
  -9  -2   5          1.95          5.67         1.64 o
  -8  -2   5         13.70         13.07         1.41 o
  -7  -2   5          9.15          8.32         1.06 o
  -6  -2   5        169.63        172.03         4.33 o
  -5  -2   5          0.19          0.15         0.91 o
  -4  -2   5        138.62        136.11         3.70 o
  -3  -2   5         66.76         72.93         1.45 o
  -2  -2   5         14.59         11.58         0.53 o
  -1  -2   5         82.60         86.74         1.49 o
   0  -2   5       1070.16       1108.45        20.34 o
   1  -2   5         10.19          8.44         0.46 o
   2  -2   5          9.50          9.55         0.36 o
   3  -2   5         20.25         21.68         0.88 o
   4  -2   5        142.08        140.95         3.24 o
   5  -2   5        114.27        111.30         2.70 o
   6  -2   5         15.03         10.95         0.90 o
   7  -2   5         17.52         14.13         1.94 o
   8  -2   5         23.65         22.51         2.80 o
  -9  -1   5         66.89         71.91         2.95 o
  -8  -1   5         45.67         44.81         2.16 o
  -7  -1   5          0.52          0.60         0.71 o
  -6  -1   5          9.02          9.93         0.98 o
  -5  -1   5         92.72         91.77         1.74 o
  -4  -1   5        354.10        354.49         6.20 o
  -3  -1   5        320.13        321.12         6.49 o
  -2  -1   5        229.22        230.20         3.94 o
  -1  -1   5        215.41        232.62         4.30 o
   0  -1   5        339.07        360.50         7.40 o
   1  -1   5          3.56          2.54         0.52 o
   2  -1   5        205.03        231.96         4.63 o
   3  -1   5        154.58        148.55         3.07 o
   4  -1   5         37.97         41.36         1.22 o
   5  -1   5        109.55        108.75         2.66 o
   6  -1   5          0.00          0.34         0.53 o
   7  -1   5         11.26         13.53         2.34 o
   8  -1   5          3.28          5.72         2.26 o
  -9   0   5         13.59         17.25         1.84 o
  -8   0   5          4.48          4.48         1.40 o
  -7   0   5         29.84         27.45         0.81 o
  -6   0   5         50.72         44.50         1.63 o
  -5   0   5         12.14         13.62         0.54 o
  -4   0   5          9.32          7.88         0.40 o
  -3   0   5        366.82        365.99         6.25 o
  -2   0   5        125.20        130.00         2.34 o
  -1   0   5       1385.04       1451.31        26.58 o
   0   0   5        233.42        232.38         4.69 o
   1   0   5        139.27        180.15         3.95 o
   2   0   5        202.26        195.18         4.06 o
   3   0   5         98.62         93.49         2.22 o
   4   0   5         31.19         27.57         0.79 o
   5   0   5          8.24          6.62         0.53 o
   6   0   5          4.39          3.12         0.50 o
   7   0   5         70.15         68.95         2.97 o
  -9   1   5          2.02          1.24         1.06 o
  -8   1   5         39.61         39.60         1.27 o
  -7   1   5          7.51          8.79         1.72 o
  -6   1   5          4.75          5.70         0.49 o
  -5   1   5          6.84          8.12         0.93 o
  -4   1   5        354.66        355.66         5.92 o
  -3   1   5        703.16        713.22        12.69 o
  -2   1   5        241.51        242.71         4.08 o
  -1   1   5         46.01         44.99         3.47 o
   0   1   5        154.19        157.70         3.01 o
   1   1   5        427.20        440.63         8.75 o
   2   1   5          5.03          6.93         0.44 o
   3   1   5         79.39         75.68         2.24 o
   4   1   5         66.48         61.86         1.32 o
   5   1   5         51.42         42.12         1.04 o
   6   1   5         24.24         24.91         0.83 o
   7   1   5         24.95         26.06         1.66 o
  -9   2   5         31.65         34.78         2.04 o
  -8   2   5          9.32          7.31         1.96 o
  -7   2   5         11.35         13.45         0.74 o
  -6   2   5        135.38        134.87         2.35 o
  -5   2   5         28.67         25.98         0.76 o
  -4   2   5        331.76        330.90         5.24 o
  -3   2   5        148.83        162.59         2.63 o
  -2   2   5         23.39         20.35         0.56 o
  -1   2   5          5.29          7.88         0.41 o
   0   2   5        327.21        357.63         8.09 o
   1   2   5        315.28        318.54         7.46 o
   2   2   5        256.25        258.78         6.20 o
   3   2   5         30.32         37.12         0.97 o
   4   2   5         78.72         73.48         3.21 o
   5   2   5         21.24         17.28         0.56 o
   6   2   5         61.86         56.75         2.92 o
   7   2   5          3.80          3.96         1.42 o
  -9   3   5          4.87          9.00         2.39 o
  -8   3   5          0.02         -0.02         0.64 o
  -7   3   5         17.87         19.08         0.96 o
  -6   3   5        270.97        265.28         4.56 o
  -5   3   5        160.44        154.60         3.80 o
  -4   3   5         46.46         41.03         1.91 o
  -3   3   5        128.04        130.89         3.03 o
  -2   3   5         38.87         42.39         1.50 o
  -1   3   5         11.03          8.09         0.43 o
   0   3   5        417.79        443.23        12.37 o
   1   3   5          8.29         12.74         0.93 o
   2   3   5        164.58        158.88         4.37 o
   3   3   5         68.87         77.98         2.01 o
   4   3   5         13.26         11.73         1.65 o
   5   3   5         56.65         53.75         1.34 o
   6   3   5         18.49         18.23         1.18 o
   7   3   5          0.37          0.24         0.88 o
  -9   4   5         13.24         12.01         1.93 o
  -8   4   5         11.23          9.12         0.83 o
  -7   4   5          0.12         -0.23         1.77 o
  -6   4   5          0.07         -0.53         0.65 o
  -5   4   5        763.78        758.06        15.89 o
  -4   4   5         45.37         43.84         0.98 o
  -3   4   5        160.03        150.35         2.64 o
  -2   4   5        571.54        573.33        10.83 o
  -1   4   5          0.11          0.36         0.33 o
   0   4   5         62.09         66.78         1.93 o
   1   4   5          2.82          1.76         0.59 o
   2   4   5         42.94         41.73         1.09 o
   3   4   5         57.33         61.30         1.85 o
   4   4   5          3.00          4.01         0.53 o
   5   4   5         10.22          9.43         0.63 o
   6   4   5          0.03          0.34         0.67 o
   7   4   5          4.11          3.26         2.07 o
  -9   5   5          0.13         -0.86         1.41 o
  -8   5   5          0.13          2.64         1.12 o
  -7   5   5         70.76         68.90         4.79 o
  -6   5   5         20.38         24.68         1.31 o
  -5   5   5         19.76         21.51         0.77 o
  -4   5   5         13.13         14.58         0.68 o
  -3   5   5          2.32          1.52         0.44 o
  -2   5   5        226.59        233.97         4.63 o
  -1   5   5          4.06          5.32         1.01 o
   0   5   5         11.75         10.14         0.46 o
   1   5   5          0.02          0.94         0.84 o
   2   5   5         12.19          7.40         0.41 o
   3   5   5          4.25          4.53         0.46 o
   4   5   5         37.90         39.75         1.20 o
   5   5   5         13.34         15.67         0.74 o
   6   5   5          1.96          0.75         0.88 o
  -8   6   5          0.86          0.10         0.68 o
  -7   6   5          0.58          1.30         0.73 o
  -6   6   5          0.74          1.30         0.62 o
  -5   6   5          3.29          3.77         0.85 o
  -4   6   5         76.75         69.51         1.65 o
  -3   6   5          2.63          2.47         0.48 o
  -2   6   5         20.30         19.71         0.89 o
  -1   6   5         51.73         52.65         1.25 o
   0   6   5        387.00        399.66         9.46 o
   1   6   5         14.54         14.27         0.46 o
   2   6   5         64.88         79.08         1.96 o
   3   6   5         30.12         24.15         0.82 o
   4   6   5         16.39         15.00         0.71 o
   5   6   5         41.19         46.04         1.40 o
   6   6   5         38.09         39.84         3.20 o
  -8   7   5          1.48          1.58         0.82 o
  -7   7   5          2.54          4.36         1.12 o
  -6   7   5          1.93          2.80         0.71 o
  -5   7   5         64.07         60.51         1.93 o
  -4   7   5          3.01          2.97         0.47 o
  -3   7   5        169.10        176.32         4.44 o
  -2   7   5         11.06         11.02         0.56 o
  -1   7   5          5.98          3.14         0.60 o
   0   7   5        386.19        389.49         9.01 o
   1   7   5         92.36         93.23         2.18 o
   2   7   5         44.84         44.70         1.18 o
   3   7   5          4.69          4.61         0.48 o
   4   7   5         14.76         14.64         0.81 o
   5   7   5         19.81         22.08         1.19 o
  -7   8   5          0.83          1.55         1.10 o
  -6   8   5         14.11         15.56         1.46 o
  -5   8   5         57.44         59.35         1.97 o
  -4   8   5         20.04         18.85         2.61 o
  -3   8   5          0.03          0.05         0.45 o
  -2   8   5          1.36          0.92         0.50 o
  -1   8   5          0.53          1.41         0.52 o
   0   8   5         66.95         61.32         1.67 o
   1   8   5        243.94        251.43         5.61 o
   2   8   5         54.26         49.92         1.36 o
   3   8   5          1.05          1.78         0.59 o
   4   8   5          0.01         -0.39         0.52 o
   5   8   5          0.00         -0.81         0.95 o
  -7   9   5         43.07         43.38         2.16 o
  -6   9   5         30.48         32.26         1.91 o
  -5   9   5          0.06          0.64         0.95 o
  -4   9   5         22.37         20.00         2.63 o
  -3   9   5         15.08         11.31         0.90 o
  -2   9   5          2.22          1.26         0.51 o
  -1   9   5         16.11         11.73         0.81 o
   0   9   5         34.47         39.69         1.40 o
   1   9   5         32.37         31.69         1.04 o
   2   9   5          4.19          2.58         0.67 o
   3   9   5          0.79          1.38         0.61 o
   4   9   5          8.88          7.41         0.97 o
  -6  10   5          0.17          0.22         1.02 o
  -5  10   5         11.12          6.43         1.18 o
  -4  10   5         41.97         43.70         2.39 o
  -3  10   5         84.26         92.41         3.41 o
  -2  10   5          3.04          1.53         1.78 o
  -1  10   5         18.28         19.20         1.07 o
   0  10   5          2.26          4.51         0.82 o
   1  10   5          1.35          1.09         0.71 o
   2  10   5          1.66          1.65         0.59 o
   3  10   5         12.23          9.38         0.93 o
  -5  11   5          1.01          1.71         1.09 o
  -4  11   5          2.84          2.36         1.32 o
  -3  11   5          1.36          0.66         1.10 o
  -2  11   5         27.58         24.65         1.78 o
  -1  11   5          0.00         -0.44         1.04 o
   0  11   5          1.36          4.17         1.84 o
   1  11   5         84.76         90.01         2.98 o
   2  11   5         35.12         35.39         2.06 o
  -3  12   5          1.96         -0.81         1.10 o
  -2  12   5          1.27          2.74         1.16 o
  -1  12   5         11.38          9.40         2.30 o
   0  12   5          9.17          8.11         1.30 o
  -3 -13   6         35.38         35.11         3.03 o
  -2 -13   6          3.55          3.85         1.53 o
  -1 -13   6         29.51         24.79         1.60 o
   0 -13   6          0.22          0.40         1.16 o
   1 -13   6          4.51          3.10         1.37 o
   2 -13   6          5.15          5.36         2.05 o
  -4 -12   6          0.96          1.23         1.78 o
  -3 -12   6          5.11          6.92         1.09 o
  -2 -12   6         39.65         43.16         2.04 o
  -1 -12   6         15.59         16.70         1.44 o
   0 -12   6          0.34          1.49         1.05 o
   1 -12   6          0.47          1.24         1.18 o
   2 -12   6         27.21         27.68         2.64 o
   3 -12   6          1.67         -0.39         1.78 o
  -5 -11   6         62.75         71.29         3.86 o
  -4 -11   6         44.60         45.32         1.77 o
  -3 -11   6         14.75         14.33         1.26 o
  -2 -11   6          3.26          2.59         0.72 o
  -1 -11   6          3.15          1.05         0.78 o
   0 -11   6          0.05          1.02         0.81 o
   1 -11   6          1.77          5.49         1.71 o
   2 -11   6          8.73          5.07         1.40 o
   3 -11   6          8.34          7.43         1.55 o
   4 -11   6          0.01          1.24         1.83 o
   5 -11   6         16.98         16.01         1.88 o
  -6 -10   6         10.20         15.73         2.27 o
  -5 -10   6          1.54          2.17         0.84 o
  -4 -10   6          0.00          0.70         0.56 o
  -3 -10   6          9.90         13.03         0.71 o
  -2 -10   6         24.77         27.09         1.22 o
  -1 -10   6          0.02          1.13         0.56 o
   0 -10   6        205.82        198.88         7.42 o
   1 -10   6          1.67          1.62         0.52 o
   2 -10   6        111.66        112.36         6.51 o
   3 -10   6         47.93         46.17         3.46 o
   4 -10   6         27.47         24.66         1.54 o
   5 -10   6          0.85         -0.83         1.20 o
  -7  -9   6          4.29          1.52         1.99 o
  -6  -9   6         56.54         65.34         3.08 o
  -5  -9   6          7.75          5.64         1.22 o
  -4  -9   6          3.40          2.28         0.63 o
  -3  -9   6         63.35         54.91         1.62 o
  -2  -9   6        444.73        422.70        10.76 o
  -1  -9   6         59.82         46.88         1.53 o
   0  -9   6        453.77        425.91        11.51 o
   1  -9   6         42.83         42.60         1.44 o
   2  -9   6        169.94        179.29         6.54 o
   3  -9   6         17.66         11.48         2.06 o
   4  -9   6          1.89          1.45         0.75 o
   5  -9   6         12.98         11.24         1.13 o
  -7  -8   6         90.92        102.12         5.68 o
  -6  -8   6          2.88         -0.42         1.16 o
  -5  -8   6        102.74        100.03         3.91 o
  -4  -8   6          5.88          5.61         0.63 o
  -3  -8   6        370.49        342.77         8.39 o
  -2  -8   6        313.32        318.27         9.24 o
  -1  -8   6         57.11         60.18         1.78 o
   0  -8   6         31.97         29.38         1.07 o
   1  -8   6         10.92          9.67         0.78 o
   2  -8   6          3.64          4.08         0.98 o
   3  -8   6          9.78         10.84         1.06 o
   4  -8   6          0.23          0.41         0.81 o
   5  -8   6         74.15         72.02         2.43 o
   6  -8   6          0.25          1.33         1.27 o
  -8  -7   6         11.25          9.08         1.73 o
  -7  -7   6         49.18         44.75         2.26 o
  -6  -7   6         45.92         49.59         2.30 o
  -5  -7   6          2.43          2.06         0.94 o
  -4  -7   6         16.84         17.01         0.81 o
  -3  -7   6         64.14         52.92         1.56 o
  -2  -7   6         30.39         28.22         1.67 o
  -1  -7   6        538.67        504.64        22.70 o
   0  -7   6         65.73         68.17         2.32 o
   1  -7   6        134.10        131.40         3.35 o
   2  -7   6          9.21          7.98         0.62 o
   3  -7   6          0.54          0.07         0.64 o
   4  -7   6         36.37         33.52         1.12 o
   5  -7   6         64.85         66.18         3.32 o
   6  -7   6         28.80         27.06         2.28 o
   7  -7   6          1.01          3.72         1.66 o
  -8  -6   6          0.46         -0.24         1.89 o
  -7  -6   6         13.15         13.59         1.51 o
  -6  -6   6        146.55        151.67         4.74 o
  -5  -6   6        131.63        124.81         2.99 o
  -4  -6   6         17.10         15.39         0.68 o
  -3  -6   6         82.52         67.72         1.76 o
  -2  -6   6         84.12         74.25         1.61 o
  -1  -6   6         35.80         35.88         2.23 o
   0  -6   6          2.51          6.12         0.42 o
   1  -6   6          5.46          4.88         0.60 o
   2  -6   6         30.20         33.56         1.40 o
   3  -6   6         26.34         26.23         0.83 o
   4  -6   6         94.00        102.44         2.86 o
   5  -6   6          3.18          2.29         1.56 o
   6  -6   6          1.05          1.35         1.48 o
   7  -6   6          0.03          1.30         1.22 o
  -8  -5   6          9.09          9.66         1.20 o
  -7  -5   6          6.06          6.46         1.17 o
  -6  -5   6          9.31          9.35         1.15 o
  -5  -5   6          4.84          3.61         0.75 o
  -4  -5   6         30.32         33.17         0.96 o
  -3  -5   6        227.44        235.24         5.53 o
  -2  -5   6         22.04         22.13         0.78 o
  -1  -5   6         69.44         70.26         1.58 o
   0  -5   6         94.34        103.78         2.24 o
   1  -5   6         75.74         72.34         1.93 o
   2  -5   6         30.98         29.72         1.12 o
   3  -5   6          9.11          8.36         1.23 o
   4  -5   6         44.01         40.71         3.48 o
   5  -5   6          3.21          2.58         0.42 o
   6  -5   6         35.02         36.38         2.49 o
   7  -5   6          0.84          3.53         1.77 o
  -9  -4   6          0.16          1.67         1.45 o
  -8  -4   6          4.27          5.70         1.43 o
  -7  -4   6          9.83          8.15         1.13 o
  -6  -4   6          2.42          1.13         0.61 o
  -5  -4   6         26.95         26.08         0.70 o
  -4  -4   6         35.31         32.67         0.89 o
  -3  -4   6         85.15         86.44         2.02 o
  -2  -4   6        253.39        237.50         4.54 o
  -1  -4   6        369.03        390.78         8.37 o
   0  -4   6          4.22          3.05         0.45 o
   1  -4   6          0.00          1.03         0.42 o
   2  -4   6         73.14         72.02         1.87 o
   3  -4   6         47.45         50.25         1.36 o
   4  -4   6        595.94        585.08        12.03 o
   5  -4   6         38.76         30.03         1.80 o
   6  -4   6         68.56         74.61         6.05 o
   7  -4   6          7.22          3.96         1.50 o
  -9  -3   6         11.10         15.25         2.46 o
  -8  -3   6          0.10          0.88         1.07 o
  -7  -3   6         47.92         44.74         1.71 o
  -6  -3   6          0.08          0.47         0.64 o
  -5  -3   6         82.62         83.41         3.46 o
  -4  -3   6        237.25        238.98         4.75 o
  -3  -3   6          1.43          1.14         0.37 o
  -2  -3   6         77.90         79.05         1.64 o
  -1  -3   6       1123.20       1223.15        25.26 o
   0  -3   6          0.22         -0.51         0.51 o
   1  -3   6         52.57         54.86         1.30 o
   2  -3   6         19.09         14.05         0.48 o
   3  -3   6         24.54         25.74         1.85 o
   4  -3   6          7.93          8.61         0.45 o
   5  -3   6        131.21        133.47         9.52 o
   6  -3   6          0.55          1.88         0.74 o
   7  -3   6          3.40          5.95         1.61 o
  -9  -2   6          0.08          2.40         2.10 o
  -8  -2   6         19.12         20.20         1.74 o
  -7  -2   6         15.89         11.70         1.08 o
  -6  -2   6        150.98        152.34         5.17 o
  -5  -2   6         66.67         68.26         1.26 o
  -4  -2   6        126.75        131.91         2.67 o
  -3  -2   6        178.78        183.07         3.45 o
  -2  -2   6        176.39        171.55         3.23 o
  -1  -2   6         78.30         75.00         1.54 o
   0  -2   6        195.79        237.01         4.32 o
   1  -2   6         23.05         27.02         0.68 o
   2  -2   6          0.00         -0.23         0.23 o
   3  -2   6          8.63          7.62         0.49 o
   4  -2   6         40.16         37.70         1.13 o
   5  -2   6          4.30          3.58         0.90 o
   6  -2   6          1.39          2.01         1.33 o
   7  -2   6         27.86         32.15         3.00 o
  -9  -1   6         31.15         32.48         3.02 o
  -8  -1   6          2.29          2.24         1.13 o
  -7  -1   6         47.46         48.43         1.75 o
  -6  -1   6          2.16          2.51         0.34 o
  -5  -1   6         68.85         78.44         1.65 o
  -4  -1   6          6.82          6.64         1.02 o
  -3  -1   6          0.76          0.44         0.37 o
  -2  -1   6         27.57         25.29         0.63 o
  -1  -1   6          5.04          2.84         0.38 o
   0  -1   6         25.98         31.12         0.86 o
   1  -1   6          8.95          8.86         1.46 o
   2  -1   6        211.46        206.95         4.09 o
   3  -1   6          7.86          9.38         0.85 o
   4  -1   6         61.32         57.70         1.68 o
   5  -1   6         33.56         34.42         1.33 o
   6  -1   6         36.08         29.56         1.73 o
   7  -1   6         23.59         25.76         2.80 o
  -9   0   6          2.54          0.62         1.52 o
  -8   0   6          0.00          1.68         1.12 o
  -7   0   6         19.44         18.61         0.82 o
  -6   0   6         76.79         69.90         3.50 o
  -5   0   6         12.71         11.83         0.53 o
  -4   0   6         41.61         43.33         0.97 o
  -3   0   6        577.81        613.28        10.13 o
  -2   0   6         21.83         24.94         1.13 o
  -1   0   6        102.63        115.41         2.08 o
   0   0   6        381.13        416.36         8.20 o
   1   0   6         67.64         78.26         1.97 o
   2   0   6        108.39         92.08         2.14 o
   3   0   6          3.53          2.92         0.41 o
   4   0   6         12.91         10.32         0.49 o
   5   0   6         70.39         75.41         1.73 o
   6   0   6          7.61          9.14         0.91 o
   7   0   6        155.07        161.72         8.85 o
  -9   1   6          6.68          5.30         2.25 o
  -8   1   6         11.38         10.60         0.59 o
  -7   1   6          4.66          3.49         0.79 o
  -6   1   6          0.25         -0.44         0.44 o
  -5   1   6        126.99        133.35         2.35 o
  -4   1   6        389.45        386.10         6.70 o
  -3   1   6        111.32        117.93         1.84 o
  -2   1   6          0.43          0.08         0.33 o
  -1   1   6        390.35        411.52         7.48 o
   0   1   6         53.59         59.60         1.24 o
   1   1   6        169.62        161.15         2.83 o
   2   1   6         71.27         70.33         1.64 o
   3   1   6         14.75         14.49         1.11 o
   4   1   6        104.22        114.92         2.55 o
   5   1   6        426.71        416.78         9.32 o
   6   1   6          8.89          7.32         0.78 o
   7   1   6         51.47         58.31         3.65 o
  -9   2   6          1.87          2.95         1.53 o
  -8   2   6          2.35          3.10         0.59 o
  -7   2   6          5.38          4.41         1.32 o
  -6   2   6        808.05        799.31        27.32 o
  -5   2   6          0.16          0.72         0.47 o
  -4   2   6         18.29         14.72         0.56 o
  -3   2   6         19.83         18.08         0.58 o
  -2   2   6         72.39         75.14         2.40 o
  -1   2   6       1323.72       1375.70        27.82 o
   0   2   6         18.82         18.37         1.11 o
   1   2   6        162.90        177.46         3.72 o
   2   2   6        214.59        225.55         5.10 o
   3   2   6         26.39         23.22         0.79 o
   4   2   6        130.91        140.93         3.34 o
   5   2   6          7.76         11.65         0.48 o
   6   2   6          0.08         -0.35         0.77 o
   7   2   6         11.87         15.00         2.07 o
  -9   3   6         12.46         13.61         1.38 o
  -8   3   6          0.02         -0.39         0.59 o
  -7   3   6         13.30         14.43         0.94 o
  -6   3   6        312.52        307.95        16.70 o
  -5   3   6        652.78        647.61        11.55 o
  -4   3   6         32.15         36.03         1.57 o
  -3   3   6         45.12         47.24         0.88 o
  -2   3   6         32.76         29.53         0.70 o
  -1   3   6        485.72        459.67         9.25 o
   0   3   6        365.04        403.95         9.12 o
   1   3   6        256.93        281.16         6.59 o
   2   3   6        249.40        254.79         6.74 o
   3   3   6         17.19         17.81         0.85 o
   4   3   6         89.91         88.12         2.93 o
   5   3   6          7.84          8.77         0.66 o
   6   3   6         29.64         34.24         2.69 o
  -9   4   6          0.33          1.19         1.07 o
  -8   4   6          0.37          2.00         0.73 o
  -7   4   6         22.48         24.39         2.58 o
  -6   4   6          2.79          1.69         0.90 o
  -5   4   6        410.58        408.88         7.99 o
  -4   4   6        320.65        328.58         7.65 o
  -3   4   6        120.16        131.53         2.29 o
  -2   4   6          3.02          4.25         0.52 o
  -1   4   6         63.30         60.88         1.55 o
   0   4   6          2.04          1.72         0.59 o
   1   4   6         80.95         73.51         2.54 o
   2   4   6         15.64         14.32         0.80 o
   3   4   6        163.79        160.87         4.62 o
   4   4   6          0.91          1.02         0.59 o
   5   4   6          3.92          2.20         0.58 o
   6   4   6          0.11         -0.73         1.93 o
  -8   5   6          0.05         -0.21         0.81 o
  -7   5   6          0.00          0.36         0.66 o
  -6   5   6         53.16         51.13         1.56 o
  -5   5   6          1.53          1.31         1.19 o
  -4   5   6         35.22         32.35         0.86 o
  -3   5   6         66.59         69.25         3.20 o
  -2   5   6          9.24         10.22         0.53 o
  -1   5   6         40.34         40.19         1.10 o
   0   5   6         10.58         12.62         1.00 o
   1   5   6         87.06         87.69         3.06 o
   2   5   6         73.33         67.65         1.97 o
   3   5   6          0.22          0.33         0.60 o
   4   5   6          0.73          1.37         0.59 o
   5   5   6          8.22          8.84         1.14 o
   6   5   6         24.97         30.72         2.94 o
  -8   6   6          1.92          1.74         0.70 o
  -7   6   6         24.32         22.91         1.07 o
  -6   6   6          0.34          1.92         0.72 o
  -5   6   6          0.68          0.27         0.56 o
  -4   6   6          6.74          7.30         1.27 o
  -3   6   6         79.92         78.88         2.17 o
  -2   6   6         26.16         24.00         0.69 o
  -1   6   6          6.08          4.45         0.49 o
   0   6   6        223.52        208.91         5.75 o
   1   6   6          5.65          5.27         0.91 o
   2   6   6         77.30         76.41         2.17 o
   3   6   6         15.48         19.68         1.00 o
   4   6   6         11.88          9.59         0.78 o
   5   6   6         12.33         11.77         2.15 o
  -8   7   6          7.20          9.98         1.28 o
  -7   7   6          7.61          9.15         1.27 o
  -6   7   6          0.72          1.43         0.69 o
  -5   7   6         16.27         17.14         1.18 o
  -4   7   6         26.61         22.99         1.76 o
  -3   7   6          5.54          3.70         0.50 o
  -2   7   6         93.67         97.63         2.28 o
  -1   7   6         17.97         15.53         0.76 o
   0   7   6        424.27        431.88        11.06 o
   1   7   6        179.11        172.93         5.00 o
   2   7   6         16.42         18.45         0.89 o
   3   7   6          6.65          7.18         0.75 o
   4   7   6         37.10         43.59         1.46 o
   5   7   6          0.96          1.04         0.91 o
  -7   8   6          1.12          2.61         1.16 o
  -6   8   6          7.97          8.18         1.18 o
  -5   8   6        105.41         99.45         7.18 o
  -4   8   6          5.24          4.74         0.66 o
  -3   8   6         24.83         24.79         0.81 o
  -2   8   6         24.65         23.92         0.92 o
  -1   8   6         21.13         19.36         0.82 o
   0   8   6         34.66         31.70         0.87 o
   1   8   6        211.18        193.62         5.55 o
   2   8   6         19.02         19.76         0.97 o
   3   8   6         18.37         22.18         1.03 o
   4   8   6          1.02          0.25         0.80 o
  -6   9   6          0.02          0.96         1.03 o
  -5   9   6         13.11          9.12         2.16 o
  -4   9   6         74.65         82.11         3.32 o
  -3   9   6          7.72          9.74         1.18 o
  -2   9   6         41.94         37.95         1.49 o
  -1   9   6          0.42          0.30         0.69 o
   0   9   6         49.98         44.23         1.69 o
   1   9   6          0.69          0.24         0.75 o
   2   9   6          0.04          0.94         0.67 o
   3   9   6          1.95          1.64         0.63 o
  -6  10   6          8.81         10.24         1.34 o
  -5  10   6          6.97          4.80         1.18 o
  -4  10   6          0.07          0.81         1.31 o
  -3  10   6          0.88          1.05         1.35 o
  -2  10   6         22.47         20.46         1.58 o
  -1  10   6          1.52          1.22         0.67 o
   0  10   6          1.99          2.99         0.85 o
   1  10   6         14.14         12.02         0.91 o
   2  10   6          1.18          2.25         0.77 o
  -4  11   6          1.41          1.61         0.98 o
  -3  11   6         19.12         21.14         1.82 o
  -2  11   6         10.30         10.06         1.38 o
  -1  11   6         20.58         22.21         1.86 o
   0  11   6          0.14          1.94         1.36 o
   1  11   6          2.14          2.60         1.31 o
  -2 -13   7          7.08          8.34         1.37 o
  -1 -13   7          4.30          7.59         1.80 o
   0 -13   7          1.14          2.31         1.81 o
   1 -13   7         32.77         42.33         3.22 o
   2 -13   7         14.28         13.81         1.91 o
  -4 -12   7          0.73          3.82         1.44 o
  -3 -12   7          7.08          7.88         0.96 o
  -2 -12   7         68.65         83.84         3.28 o
  -1 -12   7          0.40          0.14         0.88 o
   0 -12   7          2.79         -1.58         1.58 o
   1 -12   7         31.15         40.01         2.78 o
   2 -12   7          6.97         11.23         1.76 o
   3 -12   7          4.41          6.00         1.62 o
  -5 -11   7         20.94         24.51         2.21 o
  -4 -11   7          0.28          0.26         0.56 o
  -3 -11   7         17.45         18.69         1.23 o
  -2 -11   7          9.48          4.91         1.10 o
  -1 -11   7          4.26          4.95         1.05 o
   0 -11   7         11.95         14.69         1.30 o
   1 -11   7          1.94          1.64         1.21 o
   2 -11   7          0.12          0.86         1.21 o
   3 -11   7         15.42         12.62         1.81 o
   4 -11   7         15.79         20.54         2.51 o
  -6 -10   7         46.00         51.28         3.56 o
  -5 -10   7         14.74         16.98         1.53 o
  -4 -10   7          1.94          2.77         1.49 o
  -3 -10   7          0.02          0.19         0.54 o
  -2 -10   7          0.01         -0.16         0.60 o
  -1 -10   7          0.00         -0.04         0.56 o
   0 -10   7          2.45          2.01         0.62 o
   1 -10   7          0.63          0.64         0.60 o
   2 -10   7          0.01         -0.13         0.77 o
   3 -10   7          8.65          9.71         0.96 o
   4 -10   7          7.70         13.26         2.21 o
   5 -10   7          0.51          0.40         1.83 o
  -7  -9   7          0.77          3.61         1.92 o
  -6  -9   7          2.44          1.99         1.00 o
  -5  -9   7         22.72         29.42         1.59 o
  -4  -9   7         11.01         11.21         0.80 o
  -3  -9   7          0.73          3.11         1.07 o
  -2  -9   7        103.38         89.94         2.70 o
  -1  -9   7         13.99         14.76         0.75 o
   0  -9   7        128.75        132.96         3.93 o
   1  -9   7         79.16         75.37         2.32 o
   2  -9   7         40.70         36.34         1.99 o
   3  -9   7         24.47         19.77         1.36 o
   4  -9   7         30.92         29.23         1.35 o
   5  -9   7         31.15         23.20         2.14 o
  -7  -8   7          5.92          8.69         2.15 o
  -6  -8   7         33.49         32.59         1.91 o
  -5  -8   7         16.48         16.74         1.26 o
  -4  -8   7        205.55        199.54         5.51 o
  -3  -8   7         38.49         31.27         2.10 o
  -2  -8   7        467.60        430.21        10.53 o
  -1  -8   7         58.05         56.34         1.61 o
   0  -8   7         95.57         87.11         1.89 o
   1  -8   7         17.16         10.28         0.79 o
   2  -8   7        241.65        222.16         6.87 o
   3  -8   7         46.76         51.65         1.93 o
   4  -8   7        167.93        159.64        10.04 o
   5  -8   7        105.28        123.95         9.10 o
   6  -8   7          1.13          2.45         1.69 o
  -8  -7   7          0.00          0.44         1.89 o
  -7  -7   7         54.91         53.97         2.43 o
  -6  -7   7          2.66          2.49         1.01 o
  -5  -7   7        198.74        201.23         5.24 o
  -4  -7   7        198.29        210.40         5.89 o
  -3  -7   7        282.26        276.33         7.98 o
  -2  -7   7         44.34         41.52         1.18 o
  -1  -7   7        251.26        243.30         4.76 o
   0  -7   7        187.76        174.66         3.64 o
   1  -7   7          7.42          7.64         0.92 o
   2  -7   7        105.63        118.05         4.29 o
   3  -7   7        199.30        182.08         5.11 o
   4  -7   7         24.85         31.88         1.72 o
   5  -7   7         32.46         33.70         2.12 o
   6  -7   7          3.42          3.19         1.64 o
  -8  -6   7          1.82          4.39         2.09 o
  -7  -6   7          0.56         -0.19         0.86 o
  -6  -6   7          6.22          4.90         1.07 o
  -5  -6   7         33.33         34.60         1.60 o
  -4  -6   7        281.23        272.72         7.12 o
  -3  -6   7         46.04         45.10         1.32 o
  -2  -6   7         26.69         27.47         0.91 o
  -1  -6   7          0.62          0.72         0.45 o
   0  -6   7         21.13         21.99         0.76 o
   1  -6   7          8.35          8.59         0.63 o
   2  -6   7         28.90         32.59         1.47 o
   3  -6   7         45.99         50.38         2.51 o
   4  -6   7          6.64          6.05         0.59 o
   5  -6   7          0.86         -0.06         0.71 o
   6  -6   7          5.61          6.68         1.89 o
  -8  -5   7         11.27         10.05         1.35 o
  -7  -5   7         11.43         10.49         1.26 o
  -6  -5   7         53.05         57.79         2.61 o
  -5  -5   7         22.96         19.93         0.77 o
  -4  -5   7         90.14         75.78         1.69 o
  -3  -5   7        119.35        112.31         2.72 o
  -2  -5   7         83.67         68.67         1.59 o
  -1  -5   7         30.92         32.72         1.56 o
   0  -5   7        147.47        158.83         3.61 o
   1  -5   7          4.33          5.57         0.75 o
   2  -5   7        139.49        134.70         3.38 o
   3  -5   7          2.55          2.20         0.47 o
   4  -5   7          1.74          1.99         0.71 o
   5  -5   7          1.98          4.72         0.74 o
   6  -5   7          0.76          2.31         1.30 o
   7  -5   7         26.36         27.00         2.67 o
  -8  -4   7          5.26          4.31         1.16 o
  -7  -4   7         13.82         10.97         1.14 o
  -6  -4   7          3.97          2.99         1.20 o
  -5  -4   7         69.60         71.61         1.69 o
  -4  -4   7          1.28          2.96         0.62 o
  -3  -4   7          4.55          4.07         0.68 o
  -2  -4   7          0.16          0.10         0.41 o
  -1  -4   7         18.80         16.14         0.62 o
   0  -4   7        264.92        266.90         5.44 o
   1  -4   7        104.66        106.25         2.54 o
   2  -4   7        116.88        117.63         3.81 o
   3  -4   7          0.19         -0.05         0.39 o
   4  -4   7          4.25          4.05         0.67 o
   5  -4   7         41.18         39.06         1.78 o
   6  -4   7          1.44          2.06         1.86 o
   7  -4   7          0.03          1.59         1.92 o
  -9  -3   7         25.09         23.49         2.71 o
  -8  -3   7          0.00          0.61         0.92 o
  -7  -3   7         25.44         27.56         1.81 o
  -6  -3   7          9.44         12.36         1.58 o
  -5  -3   7          1.11          1.44         0.40 o
  -4  -3   7          1.90          2.67         0.52 o
  -3  -3   7        245.50        245.31         4.25 o
  -2  -3   7         22.00         21.85         0.69 o
  -1  -3   7        132.89        139.50         2.89 o
   0  -3   7         14.61         15.46         0.73 o
   1  -3   7         69.82         68.67         1.56 o
   2  -3   7        752.62        731.73        12.88 o
   3  -3   7        351.77        335.07         6.59 o
   4  -3   7        162.72        163.34         4.19 o
   5  -3   7         30.46         27.69         1.75 o
   6  -3   7          2.84          2.00         1.40 o
   7  -3   7         12.77         14.30         2.41 o
  -9  -2   7          4.43          6.42         2.20 o
  -8  -2   7         33.88         39.52         2.16 o
  -7  -2   7         23.97         24.03         1.47 o
  -6  -2   7         32.75         33.22         0.81 o
  -5  -2   7          5.37          4.84         0.45 o
  -4  -2   7         20.72         15.00         0.61 o
  -3  -2   7        466.80        487.16         8.79 o
  -2  -2   7         38.35         36.44         1.10 o
  -1  -2   7          0.80          2.83         0.34 o
   0  -2   7          1.56          1.62         0.57 o
   1  -2   7         18.55         15.15         0.93 o
   2  -2   7          5.90          5.00         0.63 o
   3  -2   7        390.21        395.65         8.24 o
   4  -2   7         29.05         31.16         2.74 o
   5  -2   7          2.77          2.33         1.16 o
   6  -2   7         20.94         17.89         2.41 o
   7  -2   7         20.06         31.03         3.01 o
  -9  -1   7          2.87          2.63         2.10 o
  -8  -1   7         36.05         32.80         2.05 o
  -7  -1   7         22.96         15.73         1.24 o
  -6  -1   7        203.21        208.80         3.84 o
  -5  -1   7          3.72          4.47         0.50 o
  -4  -1   7          5.84          8.11         0.55 o
  -3  -1   7         67.04         58.73         1.16 o
  -2  -1   7        547.30        581.42        10.18 o
  -1  -1   7          7.31          6.39         0.38 o
   0  -1   7        125.98        128.09         3.23 o
   1  -1   7         75.43         67.95         1.67 o
   2  -1   7          1.84          1.32         0.40 o
   3  -1   7          0.02         -0.17         0.44 o
   4  -1   7         27.75         28.74         1.27 o
   5  -1   7         43.47         47.84         1.58 o
   6  -1   7         14.40         12.17         1.80 o
   7  -1   7         14.17         10.55         2.42 o
  -9   0   7         20.73         25.28         2.41 o
  -8   0   7         29.91         34.38         1.53 o
  -7   0   7         35.40         34.36         2.22 o
  -6   0   7          0.35          0.57         0.50 o
  -5   0   7         14.25         15.19         0.58 o
  -4   0   7         67.49         67.52         2.66 o
  -3   0   7         11.42         12.86         1.24 o
  -2   0   7         35.69         33.38         0.76 o
  -1   0   7         63.05         63.02         1.33 o
   0   0   7        386.15        373.91         8.82 o
   1   0   7         72.44         72.03         1.62 o
   2   0   7         81.05         83.98         2.88 o
   3   0   7        205.40        205.13         5.32 o
   4   0   7          1.20          1.69         0.69 o
   5   0   7        117.61        109.93         4.39 o
   6   0   7         29.98         31.19         2.58 o
   7   0   7         18.32         21.81         2.30 o
  -9   1   7          0.89         -1.64         2.00 o
  -8   1   7          0.37          0.16         0.73 o
  -7   1   7          0.35          2.18         1.72 o
  -6   1   7         55.52         47.01         1.17 o
  -5   1   7        101.95        104.79         1.89 o
  -4   1   7         74.33         83.67         1.64 o
  -3   1   7         36.94         33.34         0.91 o
  -2   1   7         66.59         62.10         1.68 o
  -1   1   7         47.10         40.59         0.92 o
   0   1   7         24.40         23.38         0.58 o
   1   1   7        210.89        202.71         4.21 o
   2   1   7         76.11         75.82         2.32 o
   3   1   7        171.78        185.45         5.19 o
   4   1   7         29.67         28.81         1.00 o
   5   1   7        151.00        154.49         4.98 o
   6   1   7          0.74          3.35         2.07 o
  -9   2   7          2.11          1.79         1.11 o
  -8   2   7          8.19          8.63         0.75 o
  -7   2   7          3.05          2.03         1.28 o
  -6   2   7          4.46          3.21         0.60 o
  -5   2   7          6.58          7.93         0.53 o
  -4   2   7        151.03        149.84         2.46 o
  -3   2   7         70.26         68.90         1.32 o
  -2   2   7        121.47        140.87         2.71 o
  -1   2   7          7.32          9.99         0.41 o
   0   2   7        354.50        394.16         7.98 o
   1   2   7         48.32         47.05         1.03 o
   2   2   7        260.44        283.59         7.94 o
   3   2   7        667.09        648.85        17.67 o
   4   2   7         33.59         32.01         1.99 o
   5   2   7         61.41         64.62         2.65 o
   6   2   7          9.88         10.43         2.28 o
  -9   3   7         10.34          9.28         1.33 o
  -8   3   7        155.24        156.15         4.51 o
  -7   3   7          0.03          1.09         0.68 o
  -6   3   7        207.88        200.19         4.58 o
  -5   3   7         60.25         56.49         1.24 o
  -4   3   7          4.13          3.54         0.46 o
  -3   3   7        146.64        149.09         2.78 o
  -2   3   7         99.90        101.90         2.05 o
  -1   3   7         19.10         16.13         0.70 o
   0   3   7          2.12          0.52         0.47 o
   1   3   7         15.11         16.85         0.80 o
   2   3   7         44.72         43.85         1.44 o
   3   3   7         80.44         90.24         2.88 o
   4   3   7         43.40         34.38         1.39 o
   5   3   7          3.76          5.98         1.95 o
   6   3   7          2.86          5.69         2.11 o
  -8   4   7         34.00         32.34         1.43 o
  -7   4   7        246.47        245.70         7.19 o
  -6   4   7        101.77        105.13         2.74 o
  -5   4   7         87.31         80.10         1.72 o
  -4   4   7         82.45         78.85         2.02 o
  -3   4   7        117.23        119.15         2.08 o
  -2   4   7        125.19        128.77         2.54 o
  -1   4   7        123.18        138.95         4.90 o
   0   4   7        295.49        296.76         7.35 o
   1   4   7        256.30        250.74         6.77 o
   2   4   7         50.81         47.94         1.59 o
   3   4   7          6.05          8.99         0.70 o
   4   4   7         20.13         18.49         0.91 o
   5   4   7          0.20         -0.24         1.26 o
   6   4   7          0.00         -1.13         1.30 o
  -8   5   7         11.20          6.82         1.15 o
  -7   5   7         81.07         77.95         2.56 o
  -6   5   7         86.81         87.32         2.36 o
  -5   5   7        172.00        177.25         4.65 o
  -4   5   7         89.27         90.27         1.76 o
  -3   5   7        113.83        115.13         2.30 o
  -2   5   7        236.45        237.17         4.43 o
  -1   5   7          6.76          6.66         0.84 o
   0   5   7        316.54        316.64         8.89 o
   1   5   7        115.90        109.23         3.05 o
   2   5   7          3.11          3.55         0.76 o
   3   5   7          6.52          6.36         0.75 o
   4   5   7         14.22         10.51         0.85 o
   5   5   7          1.27          1.43         1.88 o
  -8   6   7          7.69          6.31         1.01 o
  -7   6   7         25.75         25.31         1.42 o
  -6   6   7         11.62          9.82         1.09 o
  -5   6   7         60.49         65.57         4.83 o
  -4   6   7          4.04          3.69         0.52 o
  -3   6   7          0.08         -0.20         0.45 o
  -2   6   7         60.65         57.23         1.36 o
  -1   6   7         29.84         28.93         1.04 o
   0   6   7          7.83          8.01         1.03 o
   1   6   7         13.12         10.14         0.80 o
   2   6   7         92.55         89.23         2.65 o
   3   6   7         10.92         11.03         0.84 o
   4   6   7         19.42         20.53         1.41 o
   5   6   7          8.70          9.51         2.07 o
  -7   7   7          1.16          2.43         1.15 o
  -6   7   7          8.29          6.94         1.18 o
  -5   7   7         13.50         13.66         1.77 o
  -4   7   7          1.48          0.21         0.74 o
  -3   7   7         53.29         50.86         2.29 o
  -2   7   7        283.97        288.92         6.17 o
  -1   7   7          9.56          8.25         0.40 o
   0   7   7         48.43         45.98         1.68 o
   1   7   7         25.94         23.76         0.97 o
   2   7   7          7.13          7.49         0.71 o
   3   7   7          9.20         10.87         0.78 o
   4   7   7         11.22         15.18         1.09 o
  -7   8   7         59.10         53.63         2.67 o
  -6   8   7          0.05         -0.94         0.99 o
  -5   8   7         99.62         92.24         3.34 o
  -4   8   7          1.44          3.79         1.36 o
  -3   8   7          0.74          0.70         1.19 o
  -2   8   7         42.11         44.10         1.35 o
  -1   8   7        167.38        190.23         5.29 o
   0   8   7          4.29          4.19         0.92 o
   1   8   7         23.27         23.14         1.01 o
   2   8   7         20.98         18.65         1.00 o
   3   8   7          7.18          7.61         0.83 o
   4   8   7         44.22         48.56         3.32 o
  -6   9   7          7.10          4.00         1.14 o
  -5   9   7         10.30         12.99         1.62 o
  -4   9   7         25.41         27.59         1.77 o
  -3   9   7         20.61         16.24         1.02 o
  -2   9   7          3.81          5.72         0.95 o
  -1   9   7        308.93        317.07         9.77 o
   0   9   7          1.64          1.07         0.81 o
   1   9   7          9.85          7.86         0.80 o
   2   9   7         26.00         24.71         1.16 o
   3   9   7         19.67         21.81         1.27 o
  -5  10   7         21.30         20.74         1.66 o
  -4  10   7          2.30          1.81         1.11 o
  -3  10   7         37.74         38.60         2.26 o
  -2  10   7         16.57         15.59         1.54 o
  -1  10   7         14.11         17.23         1.73 o
   0  10   7          2.39          2.45         0.80 o
   1  10   7         14.38         14.79         1.20 o
  -3  11   7          1.66          1.64         1.04 o
  -2  11   7          0.08          0.70         1.00 o
  -1  11   7         28.89         32.50         2.15 o
  -2 -13   8         47.49         45.97         2.79 o
  -1 -13   8          1.70         -0.49         1.62 o
   0 -13   8         47.75         53.90         3.28 o
  -3 -12   8         19.96         20.95         1.92 o
  -2 -12   8         21.22         19.15         1.37 o
  -1 -12   8          0.24         -0.25         0.87 o
   0 -12   8         21.66         21.71         1.48 o
   1 -12   8          2.87          2.08         0.85 o
   2 -12   8         20.02         22.79         2.25 o
  -5 -11   8         13.35         18.20         2.42 o
  -4 -11   8         35.52         39.63         2.99 o
  -3 -11   8          0.00          0.23         0.63 o
  -2 -11   8          3.98          3.46         1.00 o
  -1 -11   8         31.40         38.66         1.80 o
   0 -11   8          1.38          2.69         1.03 o
   1 -11   8         34.00         34.96         1.95 o
   2 -11   8         12.17          9.82         1.67 o
   3 -11   8         18.35         23.45         2.66 o
  -6 -10   8          5.43          3.92         1.93 o
  -5 -10   8          0.29          1.69         1.16 o
  -4 -10   8          1.96          2.33         1.09 o
  -3 -10   8          0.93          1.90         1.00 o
  -2 -10   8          0.07         -0.56         0.56 o
  -1 -10   8          3.30          4.16         0.72 o
   0 -10   8          2.33          2.69         0.62 o
   1 -10   8          9.91         11.50         0.90 o
   2 -10   8          1.40          4.28         1.85 o
   3 -10   8         20.63         22.14         1.34 o
  -6  -9   8          1.25          2.01         1.22 o
  -5  -9   8         19.38         18.11         1.48 o
  -4  -9   8         41.59         38.62         1.85 o
  -3  -9   8         36.00         34.57         3.95 o
  -2  -9   8          0.24         -0.54         0.57 o
  -1  -9   8          2.08          1.14         0.67 o
   0  -9   8          2.71          1.86         0.47 o
   1  -9   8         17.11         14.25         0.86 o
   2  -9   8         33.75         33.27         1.98 o
   3  -9   8         15.82         14.42         1.21 o
   4  -9   8          0.62          1.47         1.29 o
   5  -9   8         24.54         22.54         2.00 o
  -7  -8   8          1.58         -1.71         1.88 o
  -6  -8   8          0.34         -0.73         1.12 o
  -5  -8   8         30.13         29.02         1.76 o
  -4  -8   8         55.47         56.94         2.08 o
  -3  -8   8          3.25          5.09         0.76 o
  -2  -8   8          5.48          4.67         0.73 o
  -1  -8   8         70.10         73.02         3.51 o
   0  -8   8         69.75         65.67         2.59 o
   1  -8   8          2.49          3.89         0.63 o
   2  -8   8         45.63         53.15         1.76 o
   3  -8   8        174.17        177.72        12.55 o
   4  -8   8          2.39          4.30         0.89 o
   5  -8   8          4.46          4.27         1.53 o
  -7  -7   8          3.19          2.22         1.08 o
  -6  -7   8          4.91          8.02         1.31 o
  -5  -7   8          0.00         -0.54         0.54 o
  -4  -7   8        203.39        202.56         5.86 o
  -3  -7   8        236.17        240.07         9.46 o
  -2  -7   8          4.14          3.22         0.80 o
  -1  -7   8        120.58        110.21         4.13 o
   0  -7   8        290.98        272.70         6.11 o
   1  -7   8        151.92        146.51         3.69 o
   2  -7   8        479.40        452.59        16.84 o
   3  -7   8        110.50        119.74         5.96 o
   4  -7   8         29.04         28.99         1.21 o
   5  -7   8          7.79          6.92         1.66 o
   6  -7   8         10.99         14.60         2.04 o
  -8  -6   8         32.27         30.97         2.96 o
  -7  -6   8         36.56         34.92         1.91 o
  -6  -6   8         12.21         12.91         1.42 o
  -5  -6   8          9.10          8.97         1.22 o
  -4  -6   8         38.46         40.07         3.28 o
  -3  -6   8        759.88        758.12        22.49 o
  -2  -6   8         36.17         33.65         1.06 o
  -1  -6   8        194.18        189.08         4.08 o
   0  -6   8        548.82        540.58        16.07 o
   1  -6   8        135.05        124.62         3.23 o
   2  -6   8        119.12        121.40         5.52 o
   3  -6   8          0.80          0.43         0.51 o
   4  -6   8          0.04         -0.09         0.51 o
   5  -6   8          1.36          4.88         1.64 o
   6  -6   8          0.00         -1.20         1.73 o
  -8  -5   8         36.38         45.41         3.41 o
  -7  -5   8         25.20         17.27         1.84 o
  -6  -5   8         97.88        111.25         3.85 o
  -5  -5   8        292.28        284.53         6.53 o
  -4  -5   8         17.81         18.85         1.30 o
  -3  -5   8        160.16        155.31         3.60 o
  -2  -5   8        159.68        143.43         3.12 o
  -1  -5   8          3.35          2.68         0.45 o
   0  -5   8        225.74        219.66         4.82 o
   1  -5   8         49.88         50.88         1.36 o
   2  -5   8         22.79         22.87         2.08 o
   3  -5   8          8.54          7.43         0.53 o
   4  -5   8         32.77         32.17         1.26 o
   5  -5   8         28.03         28.22         2.53 o
   6  -5   8          1.53          1.83         1.38 o
  -8  -4   8         10.45          8.82         1.30 o
  -7  -4   8         36.64         35.92         1.90 o
  -6  -4   8          3.34          3.99         0.79 o
  -5  -4   8         55.44         51.93         1.61 o
  -4  -4   8         65.68         59.22         1.35 o
  -3  -4   8          0.41          0.70         0.41 o
  -2  -4   8        621.01        639.31        13.09 o
  -1  -4   8          3.44          2.65         0.49 o
   0  -4   8         52.43         50.34         1.24 o
   1  -4   8         10.21         12.00         1.20 o
   2  -4   8        174.08        169.29         3.14 o
   3  -4   8         68.53         65.41         3.53 o
   4  -4   8          1.70          1.34         0.40 o
   5  -4   8         12.56          6.26         1.96 o
   6  -4   8          0.18          0.11         1.90 o
  -8  -3   8         23.99         27.00         1.75 o
  -7  -3   8         23.56         23.50         1.58 o
  -6  -3   8          2.77          2.71         1.15 o
  -5  -3   8          8.61          7.65         0.58 o
  -4  -3   8          2.65          2.86         0.45 o
  -3  -3   8        196.03        204.68         3.48 o
  -2  -3   8        158.32        156.40         2.86 o
  -1  -3   8         58.83         62.13         1.31 o
   0  -3   8          0.11          0.44         0.31 o
   1  -3   8        153.25        142.21         2.86 o
   2  -3   8        221.66        221.59        12.27 o
   3  -3   8          0.07          0.38         0.48 o
   4  -3   8         17.45         20.31         1.52 o
   5  -3   8          9.99          6.29         2.01 o
   6  -3   8          2.78          3.86         1.54 o
  -9  -2   8          5.48          4.76         2.17 o
  -8  -2   8          9.33         12.95         1.58 o
  -7  -2   8         14.06         10.22         1.25 o
  -6  -2   8         39.40         44.14         1.12 o
  -5  -2   8          7.95          7.13         0.65 o
  -4  -2   8         24.52         22.38         0.95 o
  -3  -2   8        297.71        317.32         5.56 o
  -2  -2   8         12.38         13.30         0.49 o
  -1  -2   8          5.56          7.28         0.55 o
   0  -2   8         41.38         35.73         0.90 o
   1  -2   8        225.69        203.90         4.25 o
   2  -2   8         48.49         43.26         1.98 o
   3  -2   8        392.43        395.50        12.78 o
   4  -2   8         10.22          9.35         0.68 o
   5  -2   8         24.13         22.05         1.35 o
   6  -2   8         11.70         11.31         2.32 o
  -9  -1   8         32.26         28.92         3.02 o
  -8  -1   8         70.04         66.28         2.65 o
  -7  -1   8          1.46          2.03         0.79 o
  -6  -1   8         26.17         29.79         1.03 o
  -5  -1   8         48.86         43.84         1.22 o
  -4  -1   8         20.09         18.62         0.73 o
  -3  -1   8          0.02          0.97         0.62 o
  -2  -1   8        239.89        247.91         4.98 o
  -1  -1   8         18.21         17.22         0.55 o
   0  -1   8         58.66         52.67         1.40 o
   1  -1   8         23.27         21.16         1.12 o
   2  -1   8        110.50        110.52         2.19 o
   3  -1   8          6.80          7.12         0.64 o
   4  -1   8         14.70         14.80         1.28 o
   5  -1   8          0.58          0.45         0.83 o
   6  -1   8          5.22          7.72         1.70 o
  -9   0   8          0.01          1.47         1.46 o
  -8   0   8         57.01         51.85         2.03 o
  -7   0   8         17.51         16.02         0.81 o
  -6   0   8          7.07          5.48         0.99 o
  -5   0   8          1.44          3.86         0.50 o
  -4   0   8         71.78         76.83         1.52 o
  -3   0   8         12.20         11.22         0.54 o
  -2   0   8        396.96        420.49         7.41 o
  -1   0   8          3.82          4.76         0.54 o
   0   0   8         73.27         81.88         2.04 o
   1   0   8         14.19         14.66         0.70 o
   2   0   8         14.90         10.23         0.71 o
   3   0   8          1.02          2.05         0.55 o
   4   0   8         22.72         19.21         1.46 o
   5   0   8         46.99         44.66         3.29 o
   6   0   8          7.44          7.92         2.25 o
  -9   1   8          0.01          1.22         0.86 o
  -8   1   8         13.25         15.83         1.30 o
  -7   1   8         23.22         23.24         1.73 o
  -6   1   8          0.17          1.48         0.65 o
  -5   1   8          0.95          1.83         0.45 o
  -4   1   8         14.11         15.50         0.68 o
  -3   1   8        109.70        105.94         1.93 o
  -2   1   8         43.38         40.74         0.98 o
  -1   1   8          1.55          1.46         0.57 o
   0   1   8          1.35          1.11         0.23 o
   1   1   8         97.38         96.32         2.17 o
   2   1   8         51.67         60.02         1.53 o
   3   1   8        256.47        255.98         6.72 o
   4   1   8          3.72          3.67         0.60 o
   5   1   8          0.22         -1.20         1.32 o
   6   1   8          0.04         -2.02         2.02 o
  -9   2   8          0.67          2.27         1.04 o
  -8   2   8         70.08         68.13         1.84 o
  -7   2   8          6.01          5.21         0.69 o
  -6   2   8         15.02         12.87         1.62 o
  -5   2   8         18.57         16.20         0.65 o
  -4   2   8          6.38          7.12         0.57 o
  -3   2   8         52.57         54.92         1.23 o
  -2   2   8          0.24          0.20         0.47 o
  -1   2   8         89.77         96.38         2.23 o
   0   2   8        221.94        237.06         5.52 o
   1   2   8        112.12        112.03         2.13 o
   2   2   8        106.68        104.63         3.76 o
   3   2   8          0.23          0.06         0.40 o
   4   2   8          2.07          4.39         3.09 o
   5   2   8          2.32          0.61         1.89 o
   6   2   8          2.05          2.29         2.12 o
  -8   3   8         58.38         53.08         3.56 o
  -7   3   8         23.47         22.29         2.70 o
  -6   3   8          5.05          4.17         0.78 o
  -5   3   8          2.53          1.93         0.52 o
  -4   3   8          4.06          3.48         1.04 o
  -3   3   8         26.30         27.62         0.91 o
  -2   3   8        294.03        301.40         5.66 o
  -1   3   8          3.01          3.08         0.65 o
   0   3   8        171.13        160.49         6.33 o
   1   3   8        239.91        237.72         8.08 o
   2   3   8          2.52          1.96         0.46 o
   3   3   8         12.94          9.77         0.75 o
   4   3   8         32.13         26.40         1.45 o
   5   3   8         27.07         31.41         2.87 o
  -8   4   8         67.08         57.05         2.33 o
  -7   4   8        245.13        229.49         7.20 o
  -6   4   8         32.44         31.05         2.94 o
  -5   4   8         27.90         28.39         1.93 o
  -4   4   8         24.41         24.22         0.77 o
  -3   4   8          7.46          8.50         0.47 o
  -2   4   8         46.41         48.13         1.28 o
  -1   4   8        130.01        135.97         3.36 o
   0   4   8          1.98          3.57         0.52 o
   1   4   8        122.36        122.95         3.58 o
   2   4   8        107.65         98.91         3.00 o
   3   4   8          0.02         -0.27         0.52 o
   4   4   8         38.69         34.06         1.87 o
   5   4   8         27.94         27.81         2.78 o
  -8   5   8         32.35         29.00         1.41 o
  -7   5   8        123.41        107.48         3.91 o
  -6   5   8         11.59          8.93         1.45 o
  -5   5   8         12.79         13.23         0.72 o
  -4   5   8          9.49         10.03         0.60 o
  -3   5   8          0.04          0.50         0.71 o
  -2   5   8        105.70        106.67         2.24 o
  -1   5   8        357.20        360.48         8.72 o
   0   5   8          0.40         -0.16         1.20 o
   1   5   8          0.19          0.93         0.68 o
   2   5   8          0.38         -0.59         0.59 o
   3   5   8          8.35          8.75         0.79 o
   4   5   8          0.67          1.64         0.94 o
   5   5   8         17.16         19.02         2.11 o
  -8   6   8          0.30         -1.67         1.67 o
  -7   6   8         19.10         22.74         1.29 o
  -6   6   8          4.80          5.88         1.28 o
  -5   6   8          5.45          5.31         0.68 o
  -4   6   8        134.16        135.44         2.65 o
  -3   6   8         35.82         33.42         0.90 o
  -2   6   8        203.33        203.23         4.32 o
  -1   6   8         35.57         28.12         2.59 o
   0   6   8         61.36         65.64         2.69 o
   1   6   8          0.64          0.81         0.66 o
   2   6   8          6.50          5.91         0.68 o
   3   6   8         39.75         50.92         2.42 o
   4   6   8          3.97          4.16         1.45 o
  -7   7   8         17.60         16.58         1.48 o
  -6   7   8          1.66          1.35         1.24 o
  -5   7   8          5.10          4.49         1.03 o
  -4   7   8         73.09         71.44         1.99 o
  -3   7   8         47.51         44.15         1.34 o
  -2   7   8         74.29         75.60         1.85 o
  -1   7   8         73.10         76.56         2.44 o
   0   7   8         60.90         61.28         2.25 o
   1   7   8          1.74          2.74         0.69 o
   2   7   8          0.08          0.39         0.63 o
   3   7   8          0.10          0.66         0.80 o
   4   7   8          9.99         12.41         2.14 o
  -6   8   8         48.81         42.39         2.27 o
  -5   8   8          3.41          7.11         1.29 o
  -4   8   8        128.41        129.87         4.85 o
  -3   8   8         72.53         80.72         2.21 o
  -2   8   8        210.16        205.52         5.84 o
  -1   8   8         92.66         88.96         2.70 o
   0   8   8          2.05         -0.29         0.88 o
   1   8   8          0.06          0.35         0.54 o
   2   8   8          2.69          3.77         0.85 o
   3   8   8          2.10          3.60         0.87 o
  -5   9   8         10.36         11.37         1.41 o
  -4   9   8         11.49         13.41         1.69 o
  -3   9   8         28.44         27.68         1.75 o
  -2   9   8          5.30          5.05         0.87 o
  -1   9   8         98.96         88.78         3.32 o
   0   9   8         30.62         26.05         1.45 o
   1   9   8         33.59         40.31         1.74 o
   2   9   8          7.94          7.22         1.05 o
  -4  10   8         11.31         15.68         1.74 o
  -3  10   8         43.88         43.87         2.49 o
  -2  10   8          1.71          0.64         1.40 o
  -1  10   8         26.23         22.83         1.76 o
   0  10   8          0.09         -0.25         1.41 o
  -2 -12   9         27.42         30.75         2.67 o
  -1 -12   9         60.90         73.37         4.03 o
   0 -12   9          2.92          3.74         1.85 o
   1 -12   9         48.97         57.34         3.77 o
  -3 -11   9         13.98         14.67         2.00 o
  -2 -11   9          0.68          1.21         1.40 o
  -1 -11   9          2.72          0.24         1.31 o
   0 -11   9         22.33         34.74         2.02 o
   1 -11   9         28.15         27.63         1.69 o
   2 -11   9          0.57         -0.28         1.16 o
  -5 -10   9          9.20         15.78         2.31 o
  -4 -10   9          6.48          6.10         1.66 o
  -3 -10   9          0.65          2.21         1.06 o
  -2 -10   9          4.89          1.70         1.30 o
  -1 -10   9         26.91         19.55         1.72 o
   0 -10   9          6.37          4.34         1.23 o
   1 -10   9         11.12         12.73         1.09 o
   2 -10   9         11.95         11.02         1.60 o
   3 -10   9          0.21          0.14         1.17 o
  -6  -9   9          2.25          2.09         1.38 o
  -5  -9   9          1.83          2.31         0.96 o
  -4  -9   9          8.24          7.44         0.97 o
  -3  -9   9          3.32          3.73         1.25 o
  -2  -9   9         50.57         49.81         2.94 o
  -1  -9   9          6.85          5.25         0.72 o
   0  -9   9         15.46         11.29         1.74 o
   1  -9   9          1.08          0.48         0.56 o
   2  -9   9         16.75         16.33         1.99 o
   3  -9   9          6.33          6.73         1.49 o
   4  -9   9          3.96          1.28         1.38 o
  -7  -8   9         60.38         57.84         3.54 o
  -6  -8   9         40.79         38.86         2.63 o
  -5  -8   9         81.58         84.65         3.91 o
  -4  -8   9         29.83         29.33         1.44 o
  -3  -8   9          0.45          0.47         0.68 o
  -2  -8   9          5.08          4.85         0.74 o
  -1  -8   9         56.85         50.03         1.63 o
   0  -8   9        100.58         87.95         2.71 o
   1  -8   9        132.11        128.01         6.73 o
   2  -8   9          0.53          0.37         0.55 o
   3  -8   9         42.15         38.09         3.28 o
   4  -8   9         62.06         74.36         4.08 o
   5  -8   9          8.96         11.27         1.92 o
  -7  -7   9         46.70         44.43         3.31 o
  -6  -7   9         51.75         53.59         2.68 o
  -5  -7   9          5.33          4.71         0.72 o
  -4  -7   9        124.76        121.72         9.71 o
  -3  -7   9        102.66        107.11         3.89 o
  -2  -7   9        273.27        257.38         6.44 o
  -1  -7   9         37.30         39.84         1.16 o
   0  -7   9         30.23         37.24         1.36 o
   1  -7   9        304.90        292.56         7.16 o
   2  -7   9         37.61         26.28         0.99 o
   3  -7   9         11.90         11.77         0.81 o
   4  -7   9         12.22         12.12         2.30 o
   5  -7   9         12.30         12.04         2.41 o
  -7  -6   9         14.62          8.83         1.93 o
  -6  -6   9         74.12         74.37         2.99 o
  -5  -6   9        247.08        260.49         8.06 o
  -4  -6   9         11.22         11.47         0.88 o
  -3  -6   9        227.43        239.78        16.17 o
  -2  -6   9         77.27         73.95         2.14 o
  -1  -6   9        155.65        140.36         3.22 o
   0  -6   9        233.15        214.15         5.55 o
   1  -6   9          3.09          6.80         0.79 o
   2  -6   9          3.00          2.28         0.38 o
   3  -6   9         15.13         15.31         0.85 o
   4  -6   9          0.10         -0.45         1.67 o
   5  -6   9         15.92         17.70         1.88 o
  -8  -5   9          4.76          5.20         1.56 o
  -7  -5   9         11.51         11.36         1.32 o
  -6  -5   9         57.32         56.38         1.97 o
  -5  -5   9        265.32        284.61         7.53 o
  -4  -5   9          0.22          0.61         0.57 o
  -3  -5   9        106.36        110.32         2.64 o
  -2  -5   9        627.46        622.12        12.80 o
  -1  -5   9         77.53         71.36         1.81 o
   0  -5   9         74.67         67.45         1.56 o
   1  -5   9          1.74          1.52         0.49 o
   2  -5   9          1.96          2.55         0.39 o
   3  -5   9         37.45         39.78         3.13 o
   4  -5   9          6.84          3.94         1.29 o
   5  -5   9         30.69         26.44         2.52 o
   6  -5   9          0.35          1.61         1.89 o
  -8  -4   9          2.65          4.23         1.14 o
  -7  -4   9        104.48        108.67         3.93 o
  -6  -4   9         16.71         15.63         0.95 o
  -5  -4   9         17.21         16.86         1.40 o
  -4  -4   9        474.01        468.98         9.68 o
  -3  -4   9         19.69         18.41         0.66 o
  -2  -4   9        225.22        212.42         4.17 o
  -1  -4   9        333.69        334.98         6.75 o
   0  -4   9         60.43         60.46         1.47 o
   1  -4   9         13.89         13.71         0.76 o
   2  -4   9          2.55          2.65         0.62 o
   3  -4   9         60.54         49.02         1.99 o
   4  -4   9          1.72          0.11         0.26 o
   5  -4   9          0.28          1.93         1.38 o
   6  -4   9          7.64          5.42         1.62 o
  -8  -3   9          1.60          0.84         1.01 o
  -7  -3   9         10.20          8.97         1.12 o
  -6  -3   9         82.45         90.67         2.54 o
  -5  -3   9          0.20          0.41         0.74 o
  -4  -3   9        398.84        402.47         7.64 o
  -3  -3   9        125.39        130.38         2.51 o
  -2  -3   9          0.63          1.34         0.44 o
  -1  -3   9          3.98          4.79         0.88 o
   0  -3   9        207.71        208.38         4.45 o
   1  -3   9        203.72        182.33         4.21 o
   2  -3   9         16.54         12.59         0.87 o
   3  -3   9          8.66          6.64         1.86 o
   4  -3   9          3.97          4.26         0.61 o
   5  -3   9         19.46         19.32         2.50 o
   6  -3   9         15.73         19.87         2.26 o
  -8  -2   9          1.53          0.98         1.05 o
  -7  -2   9         54.42         57.49         1.82 o
  -6  -2   9         47.84         52.69         1.38 o
  -5  -2   9        175.77        173.62         4.21 o
  -4  -2   9        153.65        160.36         3.47 o
  -3  -2   9          6.61          7.35         1.41 o
  -2  -2   9         11.05         11.64         0.53 o
  -1  -2   9        308.32        312.50         6.86 o
   0  -2   9        318.82        314.60         6.06 o
   1  -2   9         63.95         65.36         1.59 o
   2  -2   9         80.97         80.79         4.18 o
   3  -2   9          0.12          0.52         0.58 o
   4  -2   9         38.10         34.94         3.42 o
   5  -2   9          0.03         -0.89         1.41 o
   6  -2   9          0.35          5.74         2.22 o
  -9  -1   9         19.04         16.86         2.25 o
  -8  -1   9         39.46         40.57         2.24 o
  -7  -1   9         43.95         39.81         2.82 o
  -6  -1   9         73.08         72.79         3.88 o
  -5  -1   9        179.39        183.58         6.53 o
  -4  -1   9        119.39        121.04         2.44 o
  -3  -1   9         10.24         12.04         0.59 o
  -2  -1   9          8.97         10.03         0.84 o
  -1  -1   9          4.01          2.21         0.98 o
   0  -1   9          0.00          0.30         0.64 o
   1  -1   9        535.64        520.01        13.58 o
   2  -1   9        187.06        179.24         4.27 o
   3  -1   9         42.77         35.27         3.48 o
   4  -1   9          0.01         -0.79         1.09 o
   5  -1   9          8.77         15.49         2.46 o
   6  -1   9          0.13         -0.47         2.09 o
  -9   0   9          0.16          2.55         1.99 o
  -8   0   9          2.98          3.18         0.89 o
  -7   0   9          0.09          0.42         1.43 o
  -6   0   9         91.37         94.68         2.37 o
  -5   0   9          2.77          2.56         0.59 o
  -4   0   9         88.39         83.30         1.71 o
  -3   0   9         14.14         13.78         0.89 o
  -2   0   9         33.20         32.12         0.92 o
  -1   0   9        122.46        118.08         2.39 o
   0   0   9         60.08         72.09         1.81 o
   1   0   9         22.93         16.82         0.89 o
   2   0   9         24.55         25.89         0.93 o
   3   0   9          2.58          3.53         0.57 o
   4   0   9          2.10          2.57         0.80 o
   5   0   9          5.27          6.13         2.20 o
  -8   1   9          1.69          1.16         1.33 o
  -7   1   9         24.17         25.56         1.15 o
  -6   1   9          0.76          1.34         1.29 o
  -5   1   9         52.18         49.28         1.83 o
  -4   1   9         48.04         50.15         1.26 o
  -3   1   9        138.58        139.82         2.76 o
  -2   1   9          4.16          5.13         0.51 o
  -1   1   9         36.95         34.00         0.85 o
   0   1   9         19.78         16.98         1.18 o
   1   1   9          8.27          8.38         0.81 o
   2   1   9          1.73          2.54         0.75 o
   3   1   9         20.94         21.31         1.54 o
   4   1   9         10.20         10.60         0.92 o
   5   1   9          5.15          3.71         1.55 o
  -8   2   9          1.23          1.59         1.22 o
  -7   2   9          8.82          9.41         0.87 o
  -6   2   9         50.05         50.31         1.73 o
  -5   2   9         74.19         75.75         5.64 o
  -4   2   9         15.74         15.12         0.75 o
  -3   2   9         30.07         29.96         1.06 o
  -2   2   9        150.18        150.23         3.03 o
  -1   2   9          5.78          5.41         0.35 o
   0   2   9        248.60        249.00         5.32 o
   1   2   9        159.21        155.11         4.34 o
   2   2   9         41.65         40.21         1.84 o
   3   2   9          0.49          1.38         0.92 o
   4   2   9         10.76          6.52         2.10 o
   5   2   9          0.14          3.10         2.08 o
  -8   3   9         15.77         16.85         1.15 o
  -7   3   9          0.70         -0.13         0.76 o
  -6   3   9          0.25         -0.76         0.76 o
  -5   3   9         10.45         10.06         0.72 o
  -4   3   9          0.00          1.89         0.70 o
  -3   3   9         15.75         16.37         1.23 o
  -2   3   9         75.65         71.87         2.98 o
  -1   3   9          5.97          9.33         0.74 o
   0   3   9        115.00        117.78         3.91 o
   1   3   9         86.37         80.17         2.12 o
   2   3   9          5.76          6.74         1.04 o
   3   3   9         42.14         34.68         1.90 o
   4   3   9          0.62         -1.93         1.93 o
   5   3   9          3.18          2.34         1.54 o
  -8   4   9         48.17         48.42         1.98 o
  -7   4   9         16.37         14.71         1.38 o
  -6   4   9         13.86         13.34         0.95 o
  -5   4   9         12.71         12.26         0.89 o
  -4   4   9        110.86        110.35         2.14 o
  -3   4   9         57.06         51.19         1.21 o
  -2   4   9        237.38        243.20         9.70 o
  -1   4   9         15.81         15.69         0.86 o
   0   4   9          2.65          2.50         0.65 o
   1   4   9         30.88         31.72         1.04 o
   2   4   9         63.66         54.36         1.74 o
   3   4   9         57.98         54.44         2.58 o
   4   4   9          0.68          1.45         1.41 o
  -8   5   9          1.46          2.81         1.07 o
  -7   5   9        126.10        130.87         3.90 o
  -6   5   9          0.08          0.06         0.89 o
  -5   5   9         16.19         14.37         0.98 o
  -4   5   9          7.19          8.07         0.57 o
  -3   5   9        108.62        107.93         5.61 o
  -2   5   9          2.55          3.56         0.92 o
  -1   5   9          8.31          8.85         0.96 o
   0   5   9         44.24         41.14         1.62 o
   1   5   9          2.11          2.18         0.66 o
   2   5   9         20.14         21.68         1.53 o
   3   5   9         43.12         51.18         2.40 o
   4   5   9          3.24          2.78         1.46 o
  -7   6   9          1.08          0.08         1.06 o
  -6   6   9          5.39          5.21         0.99 o
  -5   6   9         20.13         18.93         1.67 o
  -4   6   9         20.20         21.89         2.28 o
  -3   6   9         72.22         71.75         5.06 o
  -2   6   9         54.26         53.73         1.66 o
  -1   6   9          9.11         11.43         0.91 o
   0   6   9          8.16          7.69         0.79 o
   1   6   9         59.55         62.28         2.11 o
   2   6   9          1.52          0.64         1.12 o
   3   6   9         46.73         56.84         2.50 o
  -6   7   9         18.70         19.02         1.42 o
  -5   7   9          0.43         -0.32         0.91 o
  -4   7   9          6.76          7.19         1.13 o
  -3   7   9          4.68          4.97         1.22 o
  -2   7   9         12.37         13.43         0.89 o
  -1   7   9         44.92         44.10         1.59 o
   0   7   9         43.20         39.09         1.69 o
   1   7   9         83.23         92.85         2.42 o
   2   7   9          6.79          5.97         0.87 o
   3   7   9          4.50          4.45         0.91 o
  -6   8   9         20.46         23.40         1.88 o
  -5   8   9         68.10         66.57         2.99 o
  -4   8   9         63.70         61.85         2.29 o
  -3   8   9         17.00         19.52         1.42 o
  -2   8   9         27.41         28.11         1.47 o
  -1   8   9          4.99          4.77         0.98 o
   0   8   9          1.28          3.16         0.93 o
   1   8   9          6.71          5.65         1.09 o
   2   8   9         23.63         25.93         1.50 o
  -4   9   9         13.40         16.85         1.80 o
  -3   9   9        127.90        144.47         5.48 o
  -2   9   9          0.63          2.35         1.23 o
  -1   9   9         58.10         64.65         2.37 o
   0   9   9          0.03         -0.33         0.94 o
  -2 -11  10         27.54         25.17         2.25 o
  -1 -11  10         72.17         90.16         4.51 o
   0 -11  10         36.52         39.09         2.69 o
   1 -11  10         39.26         47.35         3.20 o
  -5 -10  10          3.41          1.85         1.87 o
  -4 -10  10         17.16         16.24         1.29 o
  -3 -10  10          2.15          1.40         1.06 o
  -2 -10  10         12.71         16.60         1.56 o
  -1 -10  10          8.58          9.19         1.21 o
   0 -10  10          9.21         11.56         2.13 o
   1 -10  10          0.16          0.81         0.79 o
   2 -10  10          8.96          7.68         0.96 o
   3 -10  10          9.70         12.67         1.68 o
  -6  -9  10          0.67          1.36         1.26 o
  -5  -9  10          2.26          1.66         0.92 o
  -4  -9  10          3.19          2.14         1.10 o
  -3  -9  10          0.66         -0.14         1.20 o
  -2  -9  10          8.63         10.73         1.28 o
  -1  -9  10         23.56         27.57         2.99 o
   0  -9  10         29.21         22.07         1.35 o
   1  -9  10         41.74         36.39         5.47 o
   2  -9  10          0.18          0.00         0.67 o
   3  -9  10         20.75         18.52         2.32 o
   4  -9  10          0.02         -1.32         1.45 o
  -6  -8  10          2.62          1.16         0.85 o
  -5  -8  10          0.16         -0.33         1.06 o
  -4  -8  10         26.59         23.84         1.24 o
  -3  -8  10         11.58         11.31         1.00 o
  -2  -8  10          0.14          0.23         0.72 o
  -1  -8  10         24.61         21.78         1.30 o
   0  -8  10          3.67          5.77         0.95 o
   1  -8  10          4.06          1.95         0.70 o
   2  -8  10          0.04          0.96         0.61 o
   3  -8  10          6.67          5.60         0.72 o
   4  -8  10          5.68          6.32         1.87 o
  -7  -7  10         12.09         16.12         2.42 o
  -6  -7  10         57.27         54.70         2.67 o
  -5  -7  10         61.17         59.72         2.75 o
  -4  -7  10          0.60          1.35         0.90 o
  -3  -7  10          0.01         -0.06         0.83 o
  -2  -7  10         30.08         30.74         3.13 o
  -1  -7  10        111.71        101.55         4.08 o
   0  -7  10         56.74         50.61         4.58 o
   1  -7  10          5.00          6.47         1.99 o
   2  -7  10          7.08         12.45         0.69 o
   3  -7  10         12.22         11.47         0.86 o
   4  -7  10          2.16          3.21         1.81 o
  -7  -6  10         11.52         12.64         1.41 o
  -6  -6  10        146.97        144.89         5.52 o
  -5  -6  10        123.88        121.76         3.69 o
  -4  -6  10         78.28         77.22         6.79 o
  -3  -6  10         64.44         63.81         3.92 o
  -2  -6  10        137.19        141.29         4.46 o
  -1  -6  10         11.43         12.69         1.01 o
   0  -6  10         63.34         56.99         2.32 o
   1  -6  10          3.06          5.19         0.55 o
   2  -6  10         24.41         21.29         0.92 o
   3  -6  10         18.07         20.79         1.73 o
   4  -6  10         17.57         26.88         2.56 o
   5  -6  10          1.78          3.01         1.90 o
  -8  -5  10          9.72         11.23         2.26 o
  -7  -5  10          3.13          3.90         1.12 o
  -6  -5  10          0.86          4.55         1.23 o
  -5  -5  10         97.44         95.50         2.85 o
  -4  -5  10        212.82        213.96        13.12 o
  -3  -5  10         46.25         41.14         1.40 o
  -2  -5  10         21.17         21.50         1.06 o
  -1  -5  10         14.73         13.73         0.98 o
   0  -5  10         49.06         49.94         5.00 o
   1  -5  10         48.96         44.11         1.48 o
   2  -5  10          5.73          5.02         0.92 o
   3  -5  10         83.45         76.70         4.30 o
   4  -5  10          0.16          2.53         1.92 o
   5  -5  10         11.36         11.68         1.79 o
  -8  -4  10         13.71          9.92         1.78 o
  -7  -4  10          0.03         -0.55         1.22 o
  -6  -4  10         15.17         15.11         1.46 o
  -5  -4  10          0.54          0.13         0.49 o
  -4  -4  10        103.19        105.24         4.37 o
  -3  -4  10         91.69         90.96         3.23 o
  -2  -4  10         21.10         20.80         1.19 o
  -1  -4  10         10.82         10.02         0.63 o
   0  -4  10          0.18         -0.57         0.67 o
   1  -4  10        168.67        166.53        12.38 o
   2  -4  10         93.58         88.35         2.94 o
   3  -4  10         11.11          9.89         0.78 o
   4  -4  10          8.20          8.86         2.07 o
   5  -4  10          0.00          1.70         1.94 o
  -8  -3  10          2.84          7.71         1.69 o
  -7  -3  10          1.89          1.40         0.97 o
  -6  -3  10         35.64         33.35         1.34 o
  -5  -3  10          2.29          2.87         0.61 o
  -4  -3  10          0.00         -0.04         0.47 o
  -3  -3  10        148.60        158.50         3.11 o
  -2  -3  10         46.53         48.63         1.38 o
  -1  -3  10         34.84         33.96         1.37 o
   0  -3  10        224.83        222.30         8.54 o
   1  -3  10         14.17          8.25         1.09 o
   2  -3  10          9.78          7.77         0.76 o
   3  -3  10         12.25         12.32         1.93 o
   4  -3  10          9.41          6.19         1.57 o
   5  -3  10         28.87         24.79         2.79 o
  -8  -2  10          2.59          4.50         1.18 o
  -7  -2  10          7.21          3.78         0.59 o
  -6  -2  10         93.74        102.60         3.36 o
  -5  -2  10        172.57        178.82         5.59 o
  -4  -2  10          5.21          4.78         0.68 o
  -3  -2  10         32.21         32.38         0.97 o
  -2  -2  10         20.46         16.76         0.61 o
  -1  -2  10         54.72         47.61         3.31 o
   0  -2  10         93.57        103.62         4.62 o
   1  -2  10        257.71        238.00         6.02 o
   2  -2  10          3.81          3.62         1.03 o
   3  -2  10          1.73          1.77         0.81 o
   4  -2  10         12.71         14.22         1.85 o
   5  -2  10          4.95          3.15         2.13 o
  -8  -1  10         64.19         75.76         3.05 o
  -7  -1  10          1.74          1.18         0.65 o
  -6  -1  10        117.61        121.63         2.98 o
  -5  -1  10          3.21          4.05         0.69 o
  -4  -1  10         87.22         86.07         2.00 o
  -3  -1  10         49.85         49.42         2.30 o
  -2  -1  10         97.52         87.11         1.76 o
  -1  -1  10          1.79          2.83         0.94 o
   0  -1  10         81.52         76.45         3.54 o
   1  -1  10        249.00        259.91         7.85 o
   2  -1  10          6.26          5.81         1.45 o
   3  -1  10         43.99         42.41         1.57 o
   4  -1  10          0.95         -0.68         1.91 o
   5  -1  10          7.83          8.67         2.33 o
  -8   0  10        115.55        117.90         3.71 o
  -7   0  10         88.97         93.03         2.66 o
  -6   0  10          8.51         11.64         2.02 o
  -5   0  10         38.23         34.62         2.04 o
  -4   0  10        109.16        119.89         2.63 o
  -3   0  10          2.51          2.14         0.53 o
  -2   0  10          1.07          1.07         0.91 o
  -1   0  10         25.81         21.45         0.81 o
   0   0  10        103.77        102.94         2.66 o
   1   0  10          1.75          0.87         0.44 o
   2   0  10          1.14          0.38         0.48 o
   3   0  10          0.37          0.54         0.59 o
   4   0  10         13.83         15.80         2.46 o
   5   0  10          0.58          0.66         2.06 o
  -8   1  10         27.90         26.45         1.77 o
  -7   1  10          8.82          5.87         0.85 o
  -6   1  10          3.48          4.72         0.82 o
  -5   1  10         28.98         29.38         1.93 o
  -4   1  10          6.63          6.11         1.07 o
  -3   1  10         38.08         35.88         1.16 o
  -2   1  10          2.60          4.63         0.56 o
  -1   1  10        111.14        112.41         2.47 o
   0   1  10          7.58          7.64         0.59 o
   1   1  10         91.95         84.63         4.22 o
   2   1  10          0.65         -0.38         0.71 o
   3   1  10          7.82          8.67         1.00 o
   4   1  10         15.11         10.15         2.00 o
   5   1  10          1.47          1.14         1.57 o
  -8   2  10          0.43          1.34         1.11 o
  -7   2  10         30.01         29.54         1.35 o
  -6   2  10          4.63          3.16         1.11 o
  -5   2  10         33.62         32.22         1.87 o
  -4   2  10         13.96         11.97         0.85 o
  -3   2  10        150.70        151.89         3.58 o
  -2   2  10         70.42         69.39         1.82 o
  -1   2  10         66.59         62.53         2.17 o
   0   2  10         16.47         15.96         0.44 o
   1   2  10          1.11          1.30         0.91 o
   2   2  10         24.41         28.00         1.68 o
   3   2  10         56.77         50.75         2.52 o
   4   2  10          1.73          6.09         2.31 o
  -8   3  10         30.39         24.43         1.89 o
  -7   3  10          1.10          1.11         0.72 o
  -6   3  10         10.68         12.29         1.22 o
  -5   3  10         51.01         54.06         1.82 o
  -4   3  10        150.92        159.04         3.65 o
  -3   3  10          3.63          3.90         0.60 o
  -2   3  10        112.44        113.74         2.81 o
  -1   3  10         12.71         11.67         0.84 o
   0   3  10         32.04         30.12         1.21 o
   1   3  10         24.30         20.93         1.60 o
   2   3  10         33.98         27.51         1.68 o
   3   3  10          1.56          2.81         1.03 o
   4   3  10          6.48          5.87         2.19 o
  -7   4  10          0.34          1.25         0.88 o
  -6   4  10          2.93          3.27         1.52 o
  -5   4  10         59.80         54.10         1.95 o
  -4   4  10          0.97          0.30         0.61 o
  -3   4  10          3.09          4.83         0.79 o
  -2   4  10         20.56         22.01         1.14 o
  -1   4  10         51.16         49.33         1.75 o
   0   4  10          3.73          3.73         0.64 o
   1   4  10         27.25         19.91         1.46 o
   2   4  10         50.35         49.79         2.41 o
   3   4  10          6.38          5.71         1.04 o
   4   4  10          7.01         12.40         1.91 o
  -7   5  10          3.66          2.25         0.96 o
  -6   5  10         26.29         25.11         1.39 o
  -5   5  10          6.19          4.91         0.84 o
  -4   5  10        234.61        234.44         5.36 o
  -3   5  10          0.58          0.42         0.63 o
  -2   5  10         15.21         12.99         1.00 o
  -1   5  10         39.26         38.96         1.51 o
   0   5  10         42.70         38.83         1.93 o
   1   5  10         29.70         27.92         1.90 o
   2   5  10         14.15         10.34         1.83 o
   3   5  10          4.79          4.80         1.17 o
  -7   6  10          4.50          3.34         1.16 o
  -6   6  10         48.20         52.83         2.52 o
  -5   6  10         16.42         14.96         1.62 o
  -4   6  10         15.64         13.93         1.19 o
  -3   6  10          3.58          3.18         0.80 o
  -2   6  10          0.00         -0.05         0.61 o
  -1   6  10          0.53         -0.15         1.16 o
   0   6  10          1.63          2.39         1.23 o
   1   6  10         20.16         26.10         1.78 o
   2   6  10          5.85          4.96         1.24 o
  -6   7  10          4.72          3.18         1.40 o
  -5   7  10          5.24          7.98         1.16 o
  -4   7  10         42.58         38.68         1.81 o
  -3   7  10          8.63          7.69         1.02 o
  -2   7  10         39.07         37.82         1.76 o
  -1   7  10         52.94         49.62         1.97 o
   0   7  10          1.64          3.37         1.27 o
   1   7  10          5.88          7.84         1.03 o
   2   7  10         16.72         17.28         1.56 o
  -5   8  10          0.09          1.01         1.03 o
  -4   8  10         19.28         15.15         1.74 o
  -3   8  10         96.09         97.92         3.31 o
  -2   8  10         37.41         39.71         1.71 o
  -1   8  10         37.05         39.12         1.87 o
   0   8  10          0.15          1.35         1.02 o
  -4 -10  11         36.66         39.45         3.09 o
  -3 -10  11         45.56         51.23         3.91 o
  -2 -10  11        100.29        122.25         6.44 o
  -1 -10  11          0.49         -0.20         1.16 o
   0 -10  11         20.44         25.64         1.45 o
   1 -10  11          2.95          0.86         1.72 o
   2 -10  11          0.48          2.83         1.51 o
  -5  -9  11         12.18         16.04         2.24 o
  -4  -9  11         53.50         61.24         3.06 o
  -3  -9  11          0.08         -1.23         1.23 o
  -2  -9  11          3.77          3.24         1.21 o
  -1  -9  11          1.79          2.51         0.89 o
   0  -9  11          8.04         10.22         1.46 o
   1  -9  11         11.25         14.08         1.38 o
   2  -9  11          0.01         -0.56         1.62 o
   3  -9  11         21.38         23.81         2.37 o
  -6  -8  11          3.03          3.92         1.87 o
  -5  -8  11          6.58          4.59         1.01 o
  -4  -8  11         15.28         13.34         1.67 o
  -3  -8  11          2.10          4.22         1.34 o
  -2  -8  11         45.84         39.18         2.26 o
  -1  -8  11          0.11          0.40         0.74 o
   0  -8  11         10.66          8.45         1.41 o
   1  -8  11          4.66          2.53         0.85 o
   2  -8  11         11.38         17.87         2.16 o
   3  -8  11         14.33         13.26         2.23 o
  -6  -7  11         13.32         13.55         1.33 o
  -5  -7  11         36.81         34.05         2.00 o
  -4  -7  11         28.28         27.26         3.27 o
  -3  -7  11          0.47          1.56         1.08 o
  -2  -7  11          0.00          0.93         0.81 o
  -1  -7  11          9.26          9.06         0.94 o
   0  -7  11          2.77         -0.05         1.74 o
   1  -7  11          4.36          5.09         0.71 o
   2  -7  11          0.41          2.40         1.91 o
   3  -7  11          0.07          1.92         1.94 o
   4  -7  11         13.10         17.18         2.36 o
  -7  -6  11         33.39         30.60         2.95 o
  -6  -6  11          0.20          1.27         0.98 o
  -5  -6  11          0.00          1.51         0.99 o
  -4  -6  11          8.02          5.84         1.03 o
  -3  -6  11         16.45         13.03         2.07 o
  -2  -6  11        125.11        122.36         5.01 o
  -1  -6  11         35.85         36.40         1.71 o
   0  -6  11         83.43         79.52         2.92 o
   1  -6  11          0.75          1.07         0.58 o
   2  -6  11          1.90         -1.01         1.90 o
   3  -6  11         14.84         20.32         2.53 o
   4  -6  11         39.24         48.96         3.47 o
  -7  -5  11        184.07        201.53        10.10 o
  -6  -5  11         31.17         36.89         1.98 o
  -5  -5  11        322.13        338.36        27.79 o
  -4  -5  11        228.43        236.81        14.08 o
  -3  -5  11         74.56         78.15         6.17 o
  -2  -5  11          0.00          0.78         1.75 o
  -1  -5  11          3.99          6.47         1.20 o
   0  -5  11          0.11         -0.16         0.48 o
   1  -5  11          2.96          0.39         1.85 o
   2  -5  11          0.87          1.66         0.91 o
   3  -5  11          1.79         -1.11         1.91 o
   4  -5  11          0.68         -1.35         1.39 o
  -7  -4  11          3.02          2.46         1.27 o
  -6  -4  11        256.89        277.86        10.00 o
  -5  -4  11          7.46          6.46         0.88 o
  -4  -4  11          3.27          2.32         0.62 o
  -3  -4  11          0.07          0.29         0.59 o
  -2  -4  11         46.94         48.40         2.34 o
  -1  -4  11         13.93         11.48         0.87 o
   0  -4  11         29.93         30.29         1.26 o
   1  -4  11         33.82         30.33         1.97 o
   2  -4  11          8.17          6.56         1.00 o
   3  -4  11          1.78          2.87         1.50 o
   4  -4  11         14.67         13.49         2.43 o
  -8  -3  11         20.58         21.56         2.26 o
  -7  -3  11          6.54          4.99         1.10 o
  -6  -3  11          2.21          2.61         1.13 o
  -5  -3  11         31.82         31.79         2.24 o
  -4  -3  11         59.16         55.61         2.68 o
  -3  -3  11        171.61        173.51         3.83 o
  -2  -3  11          0.06          1.27         0.57 o
  -1  -3  11        241.13        233.06         6.25 o
   0  -3  11         18.53         24.04         2.85 o
   1  -3  11          4.41          4.24         1.01 o
   2  -3  11          9.36          9.30         1.17 o
   3  -3  11          0.00          1.18         1.88 o
   4  -3  11          0.05         -0.36         2.01 o
  -8  -2  11          1.94         -0.04         1.87 o
  -7  -2  11          8.48          6.07         1.31 o
  -6  -2  11         11.85         11.08         0.79 o
  -5  -2  11         32.61         40.31         1.61 o
  -4  -2  11         21.69         20.07         1.00 o
  -3  -2  11        117.91        122.05         6.64 o
  -2  -2  11        240.76        238.10         5.21 o
  -1  -2  11         10.32          5.96         1.51 o
   0  -2  11          7.22          6.75         0.96 o
   1  -2  11         20.14         17.39         1.66 o
   2  -2  11          0.93          1.69         0.59 o
   3  -2  11         25.65         32.50         2.89 o
   4  -2  11         14.90         19.36         2.62 o
  -8  -1  11         14.15         16.74         2.45 o
  -7  -1  11         85.04         80.68         2.34 o
  -6  -1  11         24.99         22.63         2.21 o
  -5  -1  11          0.42         -0.67         0.71 o
  -4  -1  11         91.73         90.24         2.20 o
  -3  -1  11          0.55          0.02         0.61 o
  -2  -1  11         11.83         13.00         0.99 o
  -1  -1  11        429.41        424.47        12.02 o
   0  -1  11          0.04          0.77         1.07 o
   1  -1  11         12.16         10.91         0.84 o
   2  -1  11          5.01          4.00         0.56 o
   3  -1  11          7.95          5.05         2.02 o
   4  -1  11         14.05         20.97         2.70 o
  -8   0  11          2.82          1.33         1.13 o
  -7   0  11          0.03          0.50         0.76 o
  -6   0  11        188.37        183.60         4.40 o
  -5   0  11         16.07         14.85         0.84 o
  -4   0  11        101.06        101.53         2.37 o
  -3   0  11         50.24         49.58         1.54 o
  -2   0  11         13.64         12.44         0.85 o
  -1   0  11        300.74        319.32         8.70 o
   0   0  11        133.65        137.45         3.55 o
   1   0  11        140.47        137.76         3.43 o
   2   0  11          0.79          0.83         0.66 o
   3   0  11          2.81          3.06         1.14 o
   4   0  11          2.87         -0.53         2.04 o
  -8   1  11         16.32         13.66         1.71 o
  -7   1  11          0.60         -0.73         0.78 o
  -6   1  11         13.00          8.57         0.84 o
  -5   1  11         57.20         56.08         2.43 o
  -4   1  11          0.37          1.55         0.68 o
  -3   1  11          0.01          0.83         0.69 o
  -2   1  11          2.74          3.20         0.52 o
  -1   1  11         12.06         12.04         1.06 o
   0   1  11          7.48          8.91         1.51 o
   1   1  11         14.33         13.63         1.49 o
   2   1  11         15.27         13.01         1.38 o
   3   1  11         22.68         18.65         1.40 o
   4   1  11         99.64        108.81         6.42 o
  -7   2  11         16.51         17.95         1.14 o
  -6   2  11         24.44         27.54         3.20 o
  -5   2  11          6.29          6.46         0.74 o
  -4   2  11         12.73         10.11         1.00 o
  -3   2  11         27.65         24.57         0.96 o
  -2   2  11         21.18         25.21         0.89 o
  -1   2  11         63.39         64.70         1.92 o
   0   2  11         12.72         14.54         1.41 o
   1   2  11         15.81         18.95         1.61 o
   2   2  11         26.91         25.10         1.58 o
   3   2  11          4.58          6.15         1.15 o
  -7   3  11          0.28          0.39         0.97 o
  -6   3  11         28.10         29.08         1.86 o
  -5   3  11          5.65          5.54         1.07 o
  -4   3  11         42.41         47.96         2.39 o
  -3   3  11         19.63         22.72         0.95 o
  -2   3  11         13.90         15.84         1.00 o
  -1   3  11         26.65         25.93         1.29 o
   0   3  11         10.28          9.00         2.07 o
   1   3  11         11.00         11.99         1.49 o
   2   3  11          3.18          3.79         1.26 o
   3   3  11          0.47          4.61         1.50 o
  -7   4  11          0.40          0.03         0.77 o
  -6   4  11         57.90         52.09         3.97 o
  -5   4  11          4.05          5.59         0.79 o
  -4   4  11         56.22         56.11         4.16 o
  -3   4  11         11.79          9.20         1.15 o
  -2   4  11          0.94          1.30         0.70 o
  -1   4  11          7.76          9.85         1.31 o
   0   4  11          4.07          4.03         1.38 o
   1   4  11          0.38         -0.37         1.27 o
   2   4  11          4.71          5.54         1.12 o
   3   4  11          9.50         15.28         2.38 o
  -6   5  11          0.23         -0.55         0.89 o
  -5   5  11         11.55         10.66         1.19 o
  -4   5  11          6.19          4.09         1.01 o
  -3   5  11          2.27          2.35         0.67 o
  -2   5  11          0.80          2.26         1.04 o
  -1   5  11          3.29          3.23         0.97 o
   0   5  11        139.98        145.54         4.89 o
   1   5  11          0.02         -0.37         1.24 o
   2   5  11          1.11         -0.56         1.24 o
  -6   6  11         35.71         34.96         1.95 o
  -5   6  11          3.63          0.85         0.99 o
  -4   6  11          0.02          0.12         0.97 o
  -3   6  11          3.47          4.65         1.12 o
  -2   6  11          9.45         13.12         1.30 o
  -1   6  11          9.11          9.13         1.07 o
   0   6  11          0.48         -0.38         1.03 o
   1   6  11          0.18          1.84         1.07 o
  -5   7  11          4.92          6.06         2.06 o
  -4   7  11         18.02         17.61         1.33 o
  -3   7  11          2.01          3.05         1.07 o
  -2   7  11         13.37         12.06         1.19 o
  -1   7  11          0.54          0.85         0.98 o
   0   7  11          2.83          2.78         1.14 o
  -2   8  11          4.09          0.15         1.77 o
   0 -10  12         40.57         44.33         2.99 o
  -4  -9  12         24.39         32.67         2.57 o
  -3  -9  12          3.58          1.48         1.25 o
  -2  -9  12          2.74          4.18         1.28 o
  -1  -9  12         16.47         14.95         1.53 o
   0  -9  12          0.82          1.21         0.77 o
   1  -9  12          4.62          4.94         1.86 o
   2  -9  12          4.02          9.47         2.03 o
  -5  -8  12          1.81         -0.65         1.66 o
  -4  -8  12          4.79          6.31         1.15 o
  -3  -8  12          0.27          1.70         0.84 o
  -2  -8  12         18.71         21.47         1.41 o
  -1  -8  12          0.00          0.16         0.75 o
   0  -8  12         10.21         14.37         0.99 o
   1  -8  12          1.56          1.04         1.91 o
   2  -8  12         51.68         52.23         3.23 o
  -6  -7  12          8.75          8.71         2.02 o
  -5  -7  12          0.02         -0.31         1.01 o
  -4  -7  12          1.67          2.82         0.86 o
  -3  -7  12         41.41         40.99         2.77 o
  -2  -7  12         13.86         17.94         1.25 o
  -1  -7  12          4.09          3.27         0.75 o
   0  -7  12         46.98         55.07         2.69 o
   1  -7  12         74.93         82.05         4.69 o
   2  -7  12         55.33         66.94         4.48 o
   3  -7  12         24.19         27.22         2.43 o
  -6  -6  12         29.74         31.14         2.86 o
  -5  -6  12         11.59         11.23         1.26 o
  -4  -6  12         20.33         20.14         1.22 o
  -3  -6  12          0.01          0.34         0.73 o
  -2  -6  12         23.77         16.84         1.52 o
  -1  -6  12         38.17         42.80         2.34 o
   0  -6  12          2.52          2.30         2.01 o
   1  -6  12          8.52          7.42         2.26 o
   2  -6  12         14.25         18.67         2.09 o
   3  -6  12          0.32          0.16         2.07 o
  -7  -5  12         54.14         54.80         3.80 o
  -6  -5  12         45.95         49.15         2.29 o
  -5  -5  12         28.37         24.63         1.55 o
  -4  -5  12         12.74         13.84         1.20 o
  -3  -5  12          3.30          4.02         0.67 o
  -2  -5  12        112.20        109.50         5.03 o
  -1  -5  12          2.20          0.87         2.04 o
   0  -5  12          2.29         -0.33         1.93 o
   1  -5  12          1.65          2.59         2.11 o
   2  -5  12         26.63         26.23         2.85 o
   3  -5  12          0.05         -1.27         2.07 o
  -7  -4  12        161.38        162.78        10.70 o
  -6  -4  12          4.42          5.96         1.02 o
  -5  -4  12         19.51         22.02         1.13 o
  -4  -4  12          0.31          0.27         0.83 o
  -3  -4  12          2.89          2.97         0.71 o
  -2  -4  12          1.94          0.71         0.74 o
  -1  -4  12          5.95          6.27         0.75 o
   0  -4  12          8.20          8.93         2.28 o
   1  -4  12         16.94         17.87         2.51 o
   2  -4  12         10.10         10.96         1.92 o
   3  -4  12         28.47         29.42         3.01 o
  -7  -3  12          0.01          3.06         1.86 o
  -6  -3  12          7.95          7.50         0.98 o
  -5  -3  12          3.77          2.32         0.70 o
  -4  -3  12          0.01         -0.60         0.60 o
  -3  -3  12          1.57          1.35         0.48 o
  -2  -3  12         61.13         63.27         1.79 o
  -1  -3  12         19.28         23.40         1.86 o
   0  -3  12         78.90         85.38         4.65 o
   1  -3  12          3.00          3.97         1.84 o
   2  -3  12         10.10          7.70         2.29 o
   3  -3  12         30.13         34.77         3.21 o
   4  -3  12          0.52          1.54         2.12 o
  -7  -2  12          2.20          0.58         1.17 o
  -6  -2  12          0.20         -0.35         2.24 o
  -5  -2  12        106.08        112.44         8.19 o
  -4  -2  12          0.01          0.02         0.79 o
  -3  -2  12         36.20         35.75         1.16 o
  -2  -2  12         72.69         76.35         4.49 o
  -1  -2  12         49.25         44.19         1.77 o
   0  -2  12          4.16          5.59         1.42 o
   1  -2  12         21.39         18.10         1.23 o
   2  -2  12          0.59          0.64         1.40 o
   3  -2  12          5.11          3.98         1.61 o
   4  -2  12          1.01          1.96         1.55 o
  -7  -1  12         47.63         49.27         2.47 o
  -6  -1  12         15.40         15.87         1.19 o
  -5  -1  12         14.59         15.82         0.81 o
  -4  -1  12         17.40         15.47         0.78 o
  -3  -1  12         27.49         25.41         1.05 o
  -2  -1  12         69.07         75.38         3.57 o
  -1  -1  12        104.72        110.49         3.43 o
   0  -1  12          0.13          1.27         1.16 o
   1  -1  12         24.58         23.14         1.61 o
   2  -1  12          1.08          2.71         1.18 o
   3  -1  12          6.41          8.58         2.38 o
  -7   0  12          3.89          2.24         0.85 o
  -6   0  12          0.03          0.55         0.74 o
  -5   0  12          2.02          1.96         0.67 o
  -4   0  12          0.02         -0.29         0.67 o
  -3   0  12         38.45         39.21         1.39 o
  -2   0  12         19.51         16.56         1.35 o
  -1   0  12         66.46         71.12         2.36 o
   0   0  12          0.36          0.33         0.88 o
   1   0  12          0.71          0.40         0.26 o
   2   0  12          0.10         -0.04         1.16 o
   3   0  12         18.61         18.36         2.69 o
  -7   1  12         55.86         55.83         2.14 o
  -6   1  12         85.69         86.97         6.75 o
  -5   1  12         32.16         29.69         1.78 o
  -4   1  12          8.77          8.60         0.76 o
  -3   1  12          4.04          5.10         0.63 o
  -2   1  12        174.75        174.69         4.94 o
  -1   1  12         35.34         35.24         1.46 o
   0   1  12         19.42         17.55         1.54 o
   1   1  12          2.08          0.65         1.08 o
   2   1  12         20.62         23.89         2.22 o
   3   1  12          0.04          1.56         1.60 o
  -7   2  12         41.87         45.58         1.78 o
  -6   2  12          0.73          0.63         0.89 o
  -5   2  12         54.35         52.28         2.92 o
  -4   2  12          0.25          0.54         0.55 o
  -3   2  12          3.24          6.54         0.76 o
  -2   2  12          0.25          2.61         1.23 o
  -1   2  12         23.99         22.16         1.86 o
   0   2  12          2.99          1.55         1.15 o
   1   2  12        111.63        119.46         4.60 o
   2   2  12         12.37          9.40         1.27 o
   3   2  12         10.16          7.26         2.25 o
  -7   3  12         15.04         11.84         1.88 o
  -6   3  12         22.52         22.05         1.32 o
  -5   3  12          1.51         -0.52         1.04 o
  -4   3  12         10.43         14.79         1.68 o
  -3   3  12          0.13          0.84         0.53 o
  -2   3  12         40.23         44.86         2.26 o
  -1   3  12         60.26         67.58         3.20 o
   0   3  12          0.05          1.53         1.16 o
   1   3  12          0.00          0.08         1.33 o
   2   3  12          0.79          2.05         1.06 o
  -6   4  12          0.73          0.99         0.84 o
  -5   4  12          0.08          0.13         0.66 o
  -4   4  12         12.64         14.38         1.17 o
  -3   4  12         27.66         27.99         1.97 o
  -2   4  12         12.15         11.26         1.62 o
  -1   4  12          7.10          9.04         1.59 o
   0   4  12         42.61         42.50         2.20 o
   1   4  12         16.27         20.57         1.75 o
   2   4  12          1.38          1.29         1.29 o
  -5   5  12         25.89         25.14         1.45 o
  -4   5  12          1.46          3.95         1.04 o
  -3   5  12          1.68          1.25         1.10 o
  -2   5  12          3.20          1.98         1.16 o
  -1   5  12          0.00          0.18         1.43 o
   0   5  12          3.13          2.38         1.42 o
   1   5  12          8.67          5.41         1.47 o
  -4   6  12          2.01          1.31         0.92 o
  -3   6  12         17.42         20.55         1.44 o
  -2   6  12         75.49         75.94         2.80 o
  -1   6  12          0.17         -0.64         0.91 o
   0   6  12         13.84          9.42         1.37 o
  -1  -9  13         27.03         27.64         2.66 o
   0  -9  13          4.20          4.38         1.97 o
  -4  -8  13          2.13          3.54         1.72 o
  -2  -8  13         24.79         28.02         1.70 o
  -1  -8  13         12.79         15.60         1.94 o
   0  -8  13          1.12          2.37         1.45 o
   1  -8  13         16.20         23.38         2.72 o
  -5  -7  13          1.63          2.98         1.83 o
  -4  -7  13         74.49         72.51         3.60 o
  -3  -7  13          0.99          0.73         0.58 o
  -2  -7  13          4.16          4.95         1.35 o
  -1  -7  13         19.04         19.68         2.45 o
   0  -7  13         27.85         26.84         2.47 o
   1  -7  13          0.32          1.67         2.22 o
   2  -7  13         48.07         53.66         3.85 o
  -6  -6  13          1.55         -0.67         1.75 o
  -5  -6  13          5.20          5.71         1.74 o
  -4  -6  13          0.18          1.20         0.87 o
  -3  -6  13          0.04          1.39         0.68 o
  -2  -6  13          0.12          3.94         2.03 o
  -1  -6  13         55.66         57.12         5.21 o
   0  -6  13         45.66         57.23         3.93 o
   1  -6  13         29.83         36.90         3.29 o
   2  -6  13          0.71          0.18         2.25 o
  -6  -5  13         27.39         25.93         2.59 o
  -5  -5  13         17.14         18.49         1.42 o
  -4  -5  13          6.87          8.75         1.02 o
  -3  -5  13         58.14         66.26         6.48 o
  -2  -5  13         34.51         35.42         1.78 o
  -1  -5  13         14.01         13.33         2.44 o
   0  -5  13         10.39         13.13         2.53 o
   1  -5  13         11.74         17.30         2.82 o
   2  -5  13          9.32         11.62         2.03 o
  -6  -4  13          5.74          6.14         1.91 o
  -5  -4  13         21.50         22.11         1.40 o
  -4  -4  13          2.99          1.32         0.67 o
  -3  -4  13          4.22          7.44         1.02 o
  -2  -4  13         40.23         43.53         2.94 o
  -1  -4  13          5.85          3.62         1.58 o
   0  -4  13          0.01         -0.25         2.12 o
   1  -4  13          1.95          5.21         1.73 o
   2  -4  13         18.52         21.04         2.87 o
  -6  -3  13         13.02         12.75         1.31 o
  -5  -3  13          0.70          0.93         0.79 o
  -4  -3  13          6.76          8.42         1.00 o
  -3  -3  13          0.94          1.68         0.59 o
  -2  -3  13          5.41          7.81         1.65 o
  -1  -3  13          4.62          5.32         1.29 o
   0  -3  13          0.36          1.88         2.27 o
   1  -3  13          2.20          1.57         1.51 o
   2  -3  13          0.07         -2.27         2.30 o
   3  -3  13          2.97          4.08         2.18 o
  -7  -2  13         22.13         19.95         2.02 o
  -6  -2  13          3.42          3.62         0.85 o
  -5  -2  13         34.17         38.60         1.82 o
  -4  -2  13         33.01         33.52         1.27 o
  -3  -2  13         47.14         52.52         1.80 o
  -2  -2  13         14.93         10.80         1.04 o
  -1  -2  13          0.09          0.96         0.65 o
   0  -2  13          7.31          6.02         1.27 o
   1  -2  13          8.70          9.67         1.92 o
   2  -2  13          9.74          8.77         2.52 o
  -7  -1  13          3.40          7.44         1.81 o
  -6  -1  13          1.72          2.19         0.92 o
  -5  -1  13          9.75         10.15         1.75 o
  -4  -1  13         16.03         13.46         1.63 o
  -3  -1  13         28.59         26.58         1.26 o
  -2  -1  13          3.52          3.46         0.82 o
  -1  -1  13         11.28         12.99         1.51 o
   0  -1  13          8.42          9.61         1.71 o
   1  -1  13          6.61          4.58         1.14 o
   2  -1  13         17.88         13.93         1.49 o
  -6   0  13         11.31          8.37         1.66 o
  -5   0  13          9.57          9.44         1.02 o
  -4   0  13         29.85         35.14         2.05 o
  -3   0  13        283.70        293.25         8.96 o
  -2   0  13         15.59         15.97         1.30 o
  -1   0  13        128.22        122.24         4.47 o
   0   0  13         10.73         10.30         1.59 o
   1   0  13          1.16          1.36         1.38 o
   2   0  13         16.41         21.09         1.67 o
  -6   1  13         20.16         20.33         1.28 o
  -5   1  13          8.74          8.88         1.28 o
  -4   1  13         59.13         58.01         4.54 o
  -3   1  13         19.93         20.04         1.09 o
  -2   1  13         26.01         27.48         2.08 o
  -1   1  13          0.46          2.00         1.51 o
   0   1  13         10.41         12.79         1.48 o
   1   1  13          1.52          0.87         1.38 o
   2   1  13         36.23         38.62         2.03 o
  -6   2  13          9.72          8.91         1.08 o
  -5   2  13          3.29          2.21         1.39 o
  -4   2  13         33.77         29.69         1.32 o
  -3   2  13          1.10          0.33         1.27 o
  -2   2  13         37.56         33.42         2.11 o
  -1   2  13         64.74         68.72         3.30 o
   0   2  13         30.62         35.93         2.22 o
   1   2  13          0.09          2.11         1.38 o
  -6   3  13          0.05          0.77         1.27 o
  -5   3  13          0.15         -1.03         1.09 o
  -4   3  13          1.35          2.15         1.47 o
  -3   3  13          5.31          2.02         1.24 o
  -2   3  13          0.41          1.80         1.32 o
  -1   3  13         33.06         39.53         2.23 o
   0   3  13          0.14          0.79         1.43 o
   1   3  13         13.36         11.20         1.43 o
  -5   4  13         21.40         17.22         1.64 o
  -4   4  13         15.27         13.55         1.27 o
  -3   4  13         24.38         27.49         2.05 o
  -2   4  13          1.02          0.19         1.24 o
  -1   4  13          0.00         -0.58         1.23 o
   0   4  13          0.15         -0.01         1.43 o
  -4   5  13          5.10          4.79         1.41 o
  -3   5  13          0.61          1.41         1.20 o
  -2   5  13         47.09         46.72         2.40 o
  -1   5  13          8.52          6.78         2.11 o
  -2  -8  14          0.00          1.93         2.00 o
  -4  -7  14         10.81         10.14         1.58 o
  -3  -7  14          2.62          3.53         1.28 o
  -2  -7  14          5.72          7.05         2.15 o
  -1  -7  14         12.93         14.46         2.44 o
   0  -7  14          2.94          0.47         2.17 o
  -4  -6  14          0.09         -0.68         1.51 o
  -3  -6  14         38.79         52.90         3.21 o
  -2  -6  14          0.64          0.04         1.43 o
  -1  -6  14          2.93          3.48         1.69 o
   0  -6  14          0.06         -1.70         2.31 o
   1  -6  14          0.04          0.67         2.26 o
  -5  -5  14          0.79          0.49         1.09 o
  -4  -5  14         73.19         74.36         3.39 o
  -3  -5  14         11.82         10.90         1.66 o
  -2  -5  14          0.18          0.88         1.51 o
  -1  -5  14          5.47          6.45         2.42 o
   0  -5  14         23.93         23.07         3.03 o
   1  -5  14          0.00          0.43         2.42 o
  -5  -4  14          8.40         10.80         1.89 o
  -4  -4  14         38.64         44.08         1.60 o
  -3  -4  14          8.32          4.61         2.87 o
  -2  -4  14          6.96          6.46         1.05 o
  -1  -4  14          7.77         17.03         2.75 o
   0  -4  14          0.00          0.42         1.62 o
   1  -4  14          0.35          0.50         1.73 o
  -6  -3  14          0.11          2.20         1.64 o
  -5  -3  14          3.91          4.46         1.21 o
  -4  -3  14         51.48         56.18         3.73 o
  -3  -3  14         14.46         16.26         1.24 o
  -2  -3  14          2.23          1.68         0.83 o
  -1  -3  14         34.50         33.13         5.02 o
   0  -3  14          7.48          9.39         1.98 o
   1  -3  14         10.25          5.70         1.88 o
  -6  -2  14         13.64         12.74         1.83 o
  -5  -2  14          3.91          5.15         1.29 o
  -4  -2  14          4.86          4.19         1.63 o
  -3  -2  14         48.70         51.41         1.97 o
  -2  -2  14          3.49          3.73         0.87 o
  -1  -2  14          1.64          2.41         0.70 o
   0  -2  14         10.48         11.71         1.71 o
   1  -2  14         16.85         17.01         2.87 o
  -6  -1  14         21.35         18.82         2.07 o
  -5  -1  14          0.05         -0.09         0.80 o
  -4  -1  14         35.56         38.39         1.66 o
  -3  -1  14          5.87          3.94         1.09 o
  -2  -1  14          9.90          8.57         0.95 o
  -1  -1  14         21.23         20.27         1.93 o
   0  -1  14          2.98          4.17         1.27 o
   1  -1  14          0.21          0.83         1.18 o
  -5   0  14          0.28          0.56         1.32 o
  -4   0  14         14.51         12.72         1.06 o
  -3   0  14         57.62         54.87         2.74 o
  -2   0  14          0.47         -0.50         1.59 o
  -1   0  14          3.77          6.91         1.67 o
   0   0  14          1.99          2.05         1.24 o
   1   0  14          9.92         14.49         1.52 o
  -5   1  14         32.11         35.33         1.89 o
  -4   1  14          5.04          5.70         1.47 o
  -3   1  14        157.85        163.66         5.50 o
  -2   1  14          6.81          7.33         1.46 o
  -1   1  14          5.92          4.77         1.40 o
   0   1  14         11.44         10.94         2.05 o
  -5   2  14          1.10          3.81         2.09 o
  -4   2  14         14.48         13.47         1.62 o
  -3   2  14          3.84          3.31         1.64 o
  -2   2  14          0.00         -1.26         1.26 o
  -1   2  14         25.46         24.99         2.18 o
   0   2  14          9.98          7.68         1.63 o
  -4   3  14          1.13          1.27         2.00 o
  -3   3  14        121.76        126.14         4.74 o
  -2   3  14          2.12          3.12         1.16 o
  -1   3  14          0.21          1.49         1.31 o
  -3  -5  15          7.43          7.99         1.29 o
  -2  -5  15         11.35          9.76         1.31 o
  -1  -5  15          1.12          2.94         1.71 o
  -4  -4  15          6.60          6.94         1.51 o
  -3  -4  15          1.49         -0.57         1.20 o
  -2  -4  15         14.64         15.14         1.68 o
  -1  -4  15          0.59          3.57         2.59 o
  -4  -3  15          3.25          3.10         1.28 o
  -3  -3  15          0.04          0.31         0.96 o
  -2  -3  15          8.77         11.63         1.18 o
  -1  -3  15          0.09          0.91         2.50 o
  -4  -2  15          7.10          5.65         1.74 o
  -3  -2  15         14.41         13.59         1.70 o
  -2  -2  15         31.51         31.40         2.01 o
  -1  -2  15          0.64         -0.99         1.63 o
  -4  -1  15          1.21          1.54         1.47 o
  -3  -1  15         10.86         10.88         1.60 o
  -2  -1  15         22.42         27.38         2.26 o
  -1  -1  15         10.02          9.95         1.38 o
  -3   0  15          4.89          3.01         1.46 o
  -2   0  15          0.00          1.03         1.70 o
                                                
