# Supplementary material for: Crystal structures of 2,2′-bipyridin-1-ium 1,1,3,3-tetracyano-2-ethoxyprop-2-en-1-ide and bis(2,2′-bipyridin-1-ium) 1,1,3,3-tetracyano-2-(dicyanomethylene)propane-1,3-diide
Source: Acta Crystallogr E Crystallogr Commun. 2015 Apr 18;71(Pt 5):509–15. doi: 10.1107/S2056989015007306 (PMC4420140; doi:10.1107/S2056989015007306)
Supplement: Supplementary file 3 [file e-71-00509-IIsup3.hkl]

# Compound (II)
# h,k,l, Fc-squared, Fo-squared, sigma(Fo-squared), status flag
#
data_II
_shelx_title ' sz81cg'
_shelx_refln_list_code          4
_shelx_F_calc_maximum      418.61
_exptl_crystal_F_000      1072.00
_reflns_d_resolution_high  0.8286

loop_
 _space_group_symop_operation_xyz
 'x, y, z'
 '-x, y+1/2, -z+1/2'
 '-x, -y, -z'
 'x, -y-1/2, z-1/2'

_cell_length_a    13.4195
_cell_length_b    16.1801
_cell_length_c    12.9058
_cell_angle_alpha  90.000
_cell_angle_beta  116.721
_cell_angle_gamma  90.000

_shelx_F_squared_multiplier     1.000

loop_
 _refln_index_h
 _refln_index_k
 _refln_index_l
 _refln_F_squared_calc
 _refln_F_squared_meas
 _refln_F_squared_sigma
 _refln_observed_status
   1   0   0         23.56         14.14        12.19 o
   2   0   0       2215.29       2452.15        56.84 o
   3   0   0        362.07        304.67        39.79 o
   4   0   0     175230.36     174149.83      2009.81 o
   5   0   0        241.21        274.91        19.90 o
   6   0   0       4128.37       4207.83       124.56 o
   7   0   0        240.13        285.72        84.42 o
   8   0   0       9556.49       9602.68       505.79 o
   9   0   0        181.09        157.18        77.00 o
  10   0   0       5581.31       5355.73       267.27 o
  11   0   0        417.50        399.20       119.00 o
  12   0   0       1195.24       1192.52       167.36 o
  13   0   0         71.36         89.09       104.15 o
  14   0   0       3330.95       2746.06       247.75 o
   1   1   0        181.09         80.60         7.71 o
   2   1   0        284.12        220.29        16.41 o
   3   1   0         39.10         59.60        19.37 o
   4   1   0       1016.21       1189.70        35.66 o
   5   1   0         23.46         88.79        22.99 o
   6   1   0       4729.98       4838.22        63.97 o
   7   1   0        109.27        101.32        18.51 o
   8   1   0        268.89        263.13        23.86 o
   9   1   0        199.99        185.11        56.72 o
  10   1   0       1407.66       1286.66       103.95 o
  11   1   0          0.61        -21.87        66.37 o
  12   1   0        373.75        346.19        85.57 o
  13   1   0         35.87        125.19        84.78 o
  14   1   0        307.63        156.42        95.51 o
   0   2   0      13372.92      13534.82        72.63 o
   1   2   0          1.46         53.10         8.93 o
   2   2   0       4631.09       4596.14        48.01 o
   3   2   0        234.59        186.54        18.87 o
   4   2   0       1193.72       1131.94        36.43 o
   5   2   0        779.95        678.47        33.15 o
   6   2   0       1112.72       1252.70        47.48 o
   7   2   0        303.68        270.49        29.36 o
   8   2   0        132.74        195.21        30.23 o
   9   2   0          0.43         31.45        24.29 o
  10   2   0       1251.90       1233.09        46.66 o
  11   2   0          4.68         20.67        62.84 o
  12   2   0         23.79        -26.36        92.91 o
  13   2   0          0.00        107.41        86.32 o
  14   2   0        433.58        400.60       100.64 o
   1   3   0         98.01         83.74        11.03 o
   2   3   0      27775.76      27124.88       140.15 o
   3   3   0         92.09         61.90        16.51 o
   4   3   0       1220.93       1215.35        26.08 o
   5   3   0        133.91        122.51        16.87 o
   6   3   0       1658.33       1613.42        67.31 o
   7   3   0        142.45        198.27        40.55 o
   8   3   0        286.06        341.42        38.16 o
   9   3   0        182.99        153.50        33.42 o
  10   3   0        298.38        324.80        38.20 o
  11   3   0         43.10         60.09        59.77 o
  12   3   0        171.87        162.81        89.09 o
  13   3   0        174.19        174.76        88.51 o
  14   3   0         25.80         -8.81        78.31 o
   0   4   0       9949.07      10003.32       100.54 o
   1   4   0         42.20         52.64        12.72 o
   2   4   0       4266.57       4343.25        45.22 o
   3   4   0          2.04         12.60        17.33 o
   4   4   0       4059.11       4116.17        79.78 o
   5   4   0        140.95        135.39        18.35 o
   6   4   0         19.39         26.70        14.53 o
   7   4   0       1009.88        878.92        40.05 o
   8   4   0        335.05        322.41        40.18 o
   9   4   0         51.19         31.91        26.22 o
  10   4   0        119.10        121.40        29.73 o
  11   4   0         86.86        106.95        92.16 o
  12   4   0         39.29          1.63        66.48 o
  13   4   0          5.77        -19.11        71.68 o
  14   4   0        483.86        429.57       106.09 o
   1   5   0       1644.30       1191.17        28.48 o
   2   5   0       8545.10       8535.18       115.12 o
   3   5   0        171.36        179.09        18.07 o
   4   5   0        651.57        608.05        28.20 o
   5   5   0          1.38         -5.84        16.42 o
   6   5   0          8.32         12.18        17.77 o
   7   5   0          6.22         14.82        15.87 o
   8   5   0        970.98        924.26        56.57 o
   9   5   0         57.09         42.09        28.39 o
  10   5   0        116.80        153.11        32.23 o
  11   5   0          0.01         62.96        66.74 o
  12   5   0         25.25         66.69        68.23 o
  13   5   0         44.29        111.15        79.78 o
   0   6   0         71.90         94.48        25.92 o
   1   6   0        215.88        285.53        20.24 o
   2   6   0          5.47         21.33        16.59 o
   3   6   0        159.76        107.85        20.61 o
   4   6   0        741.65        751.41        31.14 o
   5   6   0         65.50         71.49        21.45 o
   6   6   0       1406.08       1486.14        48.33 o
   7   6   0         35.76         38.07        19.36 o
   8   6   0         21.10         53.67        18.62 o
   9   6   0         39.68          8.01        35.64 o
  10   6   0         52.03         62.63        31.56 o
  11   6   0         87.53         99.77        68.48 o
  12   6   0        115.40         46.04       117.83 o
  13   6   0          2.29         77.98        81.25 o
   1   7   0       2313.69       1868.22        44.54 o
   2   7   0       5218.97       5143.10       589.02 o
   3   7   0         40.99         32.65        18.75 o
   4   7   0        246.77        265.09        24.06 o
   5   7   0        147.39        161.31        25.38 o
   6   7   0       2894.32       2942.25        58.05 o
   7   7   0         61.00         60.63        22.52 o
   8   7   0        647.62        744.44        39.74 o
   9   7   0          0.21         58.16        38.33 o
  10   7   0        438.69        443.63        44.54 o
  11   7   0         68.88         71.48        63.85 o
  12   7   0         45.91        106.50        72.00 o
  13   7   0         64.57        186.30        83.27 o
   0   8   0      11681.43      13268.44       216.87 o
   1   8   0        211.32        182.07        20.72 o
   2   8   0        694.22        665.32        28.07 o
   3   8   0         34.21        106.00        20.48 o
   4   8   0       2695.14       3079.49        57.67 o
   5   8   0        493.21        466.66        33.17 o
   6   8   0       1099.66       1034.98        39.46 o
   7   8   0          0.17          0.04        20.14 o
   8   8   0       1272.70       1342.88        59.94 o
   9   8   0          5.30         23.34        36.15 o
  10   8   0         26.24         67.00        38.12 o
  11   8   0         60.77         56.23        54.72 o
  12   8   0        208.20        249.20        80.96 o
  13   8   0          0.26         32.91        73.50 o
   1   9   0        904.34        832.66        31.42 o
   2   9   0        220.45        242.59        22.13 o
   3   9   0          0.05         13.45        18.16 o
   4   9   0       1018.13       1039.66        35.81 o
   5   9   0         50.53         51.45        23.90 o
   6   9   0         59.08         58.10        23.47 o
   7   9   0          0.51         16.31        22.67 o
   8   9   0        250.26        313.78        36.05 o
   9   9   0          1.98        -36.35        36.35 o
  10   9   0          4.38         13.30        34.57 o
  11   9   0         92.04         35.97        62.48 o
  12   9   0         61.06        111.34        70.54 o
   0  10   0        386.31        286.13        37.34 o
   1  10   0         53.23         65.28        19.93 o
   2  10   0          8.75         32.22        18.09 o
   3  10   0        274.67        240.10        25.38 o
   4  10   0         26.14         24.16        19.09 o
   5  10   0        117.43        121.57        25.90 o
   6  10   0          1.35        -19.41        22.44 o
   7  10   0          1.96         -7.89        24.47 o
   8  10   0        232.22        158.36        34.07 o
   9  10   0         77.23         56.27        42.50 o
  10  10   0          0.13        -10.37        33.68 o
  11  10   0          4.59         17.85        60.63 o
  12  10   0          3.42         18.67       107.54 o
   1  11   0         24.64         15.48        21.06 o
   2  11   0         50.08         43.93        19.53 o
   3  11   0        194.41        223.90        26.11 o
   4  11   0         78.11         92.33        24.82 o
   5  11   0          5.01         25.41        26.76 o
   6  11   0         16.44         48.67        25.68 o
   7  11   0        145.05        117.40        31.87 o
   8  11   0         11.34         42.66        31.33 o
   9  11   0         84.63         95.98        42.95 o
  10  11   0        107.56        130.00        48.42 o
  11  11   0         27.40        -25.67        99.69 o
   0  12   0        611.53        606.82        46.66 o
   1  12   0         14.98         13.45        20.81 o
   2  12   0        156.29        163.49        24.11 o
   3  12   0         82.84         82.66        23.46 o
   4  12   0         43.01         35.65        35.34 o
   5  12   0          0.20         27.02        27.26 o
   6  12   0         96.94        113.82        32.03 o
   7  12   0         28.13         23.15        31.51 o
   8  12   0          0.01         30.51        38.91 o
   9  12   0         52.54         77.54        61.94 o
  10  12   0         29.58         21.08        58.70 o
  11  12   0          8.38        171.39       137.88 o
   1  13   0         11.31         31.76        22.62 o
   2  13   0        981.51        885.16        41.99 o
   3  13   0          3.30         48.07        24.16 o
   4  13   0        297.79        279.09        35.40 o
   5  13   0         43.25         79.67        35.47 o
   6  13   0        465.39        474.79        42.87 o
   7  13   0         46.00         43.71        39.14 o
   8  13   0         19.59         15.42        48.41 o
   9  13   0         20.57        -40.10        92.59 o
  10  13   0        142.78        307.57       143.39 o
   0  14   0          0.40        -30.65        30.65 o
   1  14   0          1.06         11.47        25.39 o
   2  14   0        144.05        154.75        33.75 o
   3  14   0          6.39         11.18        28.53 o
   4  14   0         16.54        -25.46        27.02 o
   5  14   0         10.28         13.60        41.49 o
   6  14   0        176.79        199.08        47.14 o
   7  14   0         12.10          3.43        41.94 o
   8  14   0         36.39          8.12        51.46 o
   9  14   0         15.06          0.00        65.51 o
  10  14   0         24.34         61.30       130.66 o
   1  15   0          1.87        -13.60        29.43 o
   2  15   0         48.51         23.64        31.15 o
   3  15   0         53.42         39.28        44.39 o
   4  15   0        320.97        322.12        80.06 o
   5  15   0         26.65          6.33        40.26 o
   6  15   0        249.64        190.97        68.49 o
   7  15   0          4.61         15.78        48.79 o
   8  15   0         36.61        -23.48        73.66 o
   9  15   0         27.51         38.74        66.34 o
   0  16   0        240.72        313.70        57.44 o
   1  16   0         45.39         21.67        42.77 o
   2  16   0        102.76        101.91        49.24 o
   3  16   0          4.87        -28.09        46.57 o
   4  16   0        236.34        198.49        62.33 o
   5  16   0        184.01        166.25        58.10 o
   6  16   0        109.44        111.60        54.31 o
   7  16   0          6.54         87.18        59.61 o
   8  16   0         15.95         11.38        64.71 o
   1  17   0        117.78        161.63        72.07 o
   2  17   0         60.91          3.88        44.96 o
   3  17   0          8.07         20.99        62.79 o
   4  17   0         81.54         82.20        55.31 o
   5  17   0         13.14         74.67        53.60 o
   6  17   0        452.50        284.66        61.90 o
   7  17   0         12.96          3.01        56.02 o
   0  18   0         19.85          1.70        90.15 o
   1  18   0         17.34         35.12        71.63 o
   2  18   0         14.09         13.21        66.37 o
   3  18   0          4.49        -67.90        67.90 o
   4  18   0          0.60          2.31        72.24 o
   5  18   0         37.42         64.82        75.98 o
   1  19   0         71.05         36.74        72.94 o
   2  19   0        138.59        165.13        85.94 o
   3  19   0         16.03         24.60        78.01 o
 -14   1   1        199.04        194.45        89.72 o
 -13   1   1        146.66         49.64       113.06 o
 -12   1   1         22.79         10.77        64.97 o
 -11   1   1       5448.00       4964.69       187.51 o
 -10   1   1          0.94         17.69        58.42 o
  -9   1   1          1.90          1.50        16.43 o
  -8   1   1         36.02         10.77        20.80 o
  -7   1   1      16775.10      17886.12       207.49 o
  -6   1   1         30.17         42.10        15.11 o
  -5   1   1        357.80        345.62        19.16 o
  -4   1   1        225.20        245.99        11.68 o
  -3   1   1      23892.73      23127.93       128.36 o
  -2   1   1         44.54         35.15         7.05 o
  -1   1   1       5345.82       4488.50       368.05 o
   0   1   1          0.79         -2.58         7.16 o
   1   1   1        465.45        520.15        18.08 o
   2   1   1         39.61         33.73        15.03 o
   3   1   1     117790.23     118273.57       904.08 o
   4   1   1        256.48        280.33        24.34 o
   5   1   1       1230.67       1312.05        38.74 o
   6   1   1        564.79        572.28        44.68 o
   7   1   1      17847.42      17836.48       287.29 o
   8   1   1        259.55        238.65        57.49 o
   9   1   1        119.99        113.81        64.54 o
  10   1   1          0.05        -20.58        63.30 o
  11   1   1        889.03        854.01       102.22 o
  12   1   1          0.00          1.69        64.76 o
  13   1   1        654.28        541.75        98.36 o
 -14   2   1        118.68        173.13        88.25 o
 -13   2   1         44.79        169.51        79.25 o
 -12   2   1        217.65        393.78        87.63 o
 -11   2   1        359.19        440.86       101.39 o
 -10   2   1         49.26         36.27        22.37 o
  -9   2   1         76.87         97.40        17.60 o
  -8   2   1         55.61         91.80        17.35 o
  -7   2   1        842.42        902.42        27.45 o
  -6   2   1        235.64        214.17        17.34 o
  -5   2   1         91.54         95.80        14.97 o
  -4   2   1        522.74        538.61        18.28 o
  -3   2   1      14218.56      14730.65        77.55 o
  -2   2   1         36.50         24.87         9.44 o
  -1   2   1        502.26        501.69        16.65 o
   0   2   1        130.65        109.83        10.47 o
   1   2   1       4147.54       4223.18        44.59 o
   2   2   1        624.69        469.51        17.32 o
   3   2   1       1974.60       2027.79        38.06 o
   4   2   1        180.89        200.24        25.50 o
   5   2   1       4313.81       4546.32       102.50 o
   6   2   1          0.01          4.45        36.85 o
   7   2   1       1355.31       1491.46        92.98 o
   8   2   1        301.89        316.84        63.30 o
   9   2   1        232.52        251.32        34.54 o
  10   2   1         66.75         51.53        62.37 o
  11   2   1        249.42        262.05        82.47 o
  12   2   1          0.06         55.33        73.16 o
  13   2   1        152.69        218.03        87.31 o
 -14   3   1         15.90         45.87       103.94 o
 -13   3   1          8.19        -36.52        77.74 o
 -12   3   1          3.62          6.77        65.99 o
 -11   3   1        994.11       1048.19        99.98 o
 -10   3   1         19.03         33.13        20.06 o
  -9   3   1         41.06         36.33        22.20 o
  -8   3   1         13.66         50.68        20.75 o
  -7   3   1       1781.86       1752.17        43.39 o
  -6   3   1        109.41        112.08        17.45 o
  -5   3   1        144.51        162.60        15.94 o
  -4   3   1       2489.26       2053.08        34.10 o
  -3   3   1         69.65         97.05        14.01 o
  -2   3   1        173.39         86.80        14.55 o
  -1   3   1       2236.45       2095.22        33.24 o
   0   3   1        847.91        526.31        40.52 o
   1   3   1       8542.89       6894.82      1273.73 o
   2   3   1        717.74        527.80        38.74 o
   3   3   1        352.27        363.82        24.41 o
   4   3   1          9.70         -1.76        17.03 o
   5   3   1        296.56        303.07        32.56 o
   6   3   1        143.87        140.00        32.06 o
   7   3   1       1740.36       1832.41       106.91 o
   8   3   1        547.77        549.53        82.83 o
   9   3   1          1.09         24.18        54.94 o
  10   3   1        168.04        195.88        68.92 o
  11   3   1          7.01        -53.19        59.91 o
  12   3   1         74.09         -1.83        74.71 o
  13   3   1         67.52         74.79        97.47 o
 -14   4   1          9.41        -61.92        80.38 o
 -13   4   1          3.74         82.69        73.65 o
 -12   4   1         55.77         73.26        67.93 o
 -11   4   1         49.28         66.09        65.32 o
 -10   4   1         34.04         23.42        23.35 o
  -9   4   1         13.75         -0.61        23.36 o
  -8   4   1         49.83         41.29        20.86 o
  -7   4   1       1329.81       1378.24        39.78 o
  -6   4   1         32.26         47.27        16.50 o
  -5   4   1       2232.93       2302.49        50.66 o
  -4   4   1          5.16         87.17        15.84 o
  -3   4   1       1368.27       1387.85        27.83 o
  -2   4   1         34.15         11.31        11.44 o
  -1   4   1      10322.47      10424.87        81.67 o
   0   4   1        105.62        118.50        14.65 o
   1   4   1       2778.72       2796.52        38.05 o
   2   4   1         72.56         71.98        18.45 o
   3   4   1          4.98         -5.20        11.39 o
   4   4   1        207.74        213.23        22.57 o
   5   4   1        350.15        335.88        25.07 o
   6   4   1        119.10        113.07        32.39 o
   7   4   1         53.60         87.40        45.81 o
   8   4   1         10.84         29.12        51.88 o
   9   4   1         17.54         13.79        53.25 o
  10   4   1         33.10         51.38        43.59 o
  11   4   1          3.63         84.97        69.53 o
  12   4   1          4.07          1.89        71.24 o
  13   4   1         26.68        -56.95        81.04 o
 -14   5   1         15.56        115.09        88.87 o
 -13   5   1          8.23        117.12        79.63 o
 -12   5   1         41.85         85.06        71.15 o
 -11   5   1         63.78         66.47        64.37 o
 -10   5   1          0.54         23.65        38.67 o
  -9   5   1         35.60         58.08        26.70 o
  -8   5   1        282.71        219.57        24.64 o
  -7   5   1        146.18        137.83        19.58 o
  -6   5   1        363.17        365.13        28.20 o
  -5   5   1       2085.07       2141.71        44.59 o
  -4   5   1        593.27        534.79        25.32 o
  -3   5   1       1655.07       1743.76        32.90 o
  -2   5   1         22.58         39.44        14.28 o
  -1   5   1       2004.08       1917.15        32.29 o
   0   5   1       1064.09        726.89        24.71 o
   1   5   1        756.21        798.52        27.79 o
   2   5   1        551.35        433.28        22.59 o
   3   5   1        908.53        966.00        29.67 o
   4   5   1          6.28         23.99        19.15 o
   5   5   1        120.73        141.45        22.09 o
   6   5   1          0.33        -17.80        19.07 o
   7   5   1        282.33        226.69        53.54 o
   8   5   1         18.90         75.21        49.36 o
   9   5   1        312.48        337.85        47.23 o
  10   5   1         11.64         57.55        40.70 o
  11   5   1         84.76         61.95        67.87 o
  12   5   1          6.49         -0.80        75.39 o
  13   5   1        171.60        165.12        90.72 o
 -14   6   1         91.27        106.44        86.17 o
 -13   6   1        161.00        209.10        78.34 o
 -12   6   1         38.31        100.67        79.33 o
 -11   6   1         49.63         20.66        61.19 o
 -10   6   1         28.49         45.85        28.12 o
  -9   6   1          5.75         14.11        26.51 o
  -8   6   1         44.67         57.07        18.12 o
  -7   6   1        189.87        187.66        25.50 o
  -6   6   1          1.66         65.86        23.13 o
  -5   6   1       2645.61       2604.31        49.97 o
  -4   6   1         93.21         77.75        18.19 o
  -3   6   1       5882.63       6048.02        60.23 o
  -2   6   1         18.69        143.60        15.67 o
  -1   6   1       7475.94       7782.76        69.55 o
   0   6   1        441.44        410.77        22.16 o
   1   6   1        592.39        654.82        26.90 o
   2   6   1       1070.57        646.95        84.05 o
   3   6   1          0.44          8.76        16.62 o
   4   6   1        200.48        187.80        20.68 o
   5   6   1          8.53         19.06        19.89 o
   6   6   1         14.51         29.03        19.68 o
   7   6   1         38.72         56.72        22.91 o
   8   6   1         99.20        119.84        41.06 o
   9   6   1        134.08        149.96        44.02 o
  10   6   1          2.57        -22.69        38.69 o
  11   6   1         17.00        100.30        67.21 o
  12   6   1         39.32         74.06        77.18 o
  13   6   1        164.27        219.57        90.94 o
 -13   7   1         62.94        131.39        81.23 o
 -12   7   1         66.23         24.41        64.11 o
 -11   7   1        664.97        701.39        89.00 o
 -10   7   1         57.88         71.05        30.52 o
  -9   7   1          0.15         21.22        19.16 o
  -8   7   1        371.39        343.51        24.88 o
  -7   7   1        268.63        273.21        29.04 o
  -6   7   1        120.65         97.37        22.67 o
  -5   7   1        682.60        682.88        32.17 o
  -4   7   1         18.09         61.98        18.65 o
  -3   7   1        559.58        612.09        21.33 o
  -2   7   1        121.70        106.60        16.04 o
  -1   7   1        130.66        152.13        19.03 o
   0   7   1        116.60        187.61        20.26 o
   1   7   1        244.99        255.92        22.20 o
   2   7   1        255.41        259.61        22.94 o
   3   7   1       4387.74       4837.31        64.45 o
   4   7   1         30.61         15.58        17.34 o
   5   7   1         10.28         17.68        19.68 o
   6   7   1        125.93        118.50        23.40 o
   7   7   1        714.89        845.87        49.28 o
   8   7   1          1.63         28.17        36.83 o
   9   7   1        897.92        821.01        64.44 o
  10   7   1         27.90         74.84        46.08 o
  11   7   1        162.76        134.26        73.05 o
  12   7   1         43.08        118.30        78.64 o
  13   7   1         98.02        133.85       119.21 o
 -13   8   1        704.11        649.91       151.45 o
 -12   8   1         73.28        107.74        62.39 o
 -11   8   1         42.11         76.64        63.17 o
 -10   8   1         31.13         41.33        31.74 o
  -9   8   1        562.42        558.44        35.39 o
  -8   8   1         22.17         34.34        20.18 o
  -7   8   1        277.46        293.09        30.43 o
  -6   8   1        175.94        197.95        26.23 o
  -5   8   1       1047.76       1167.29        41.17 o
  -4   8   1        102.72         96.51        19.37 o
  -3   8   1       3025.29       3271.30        49.22 o
  -2   8   1        298.03        296.06        40.95 o
  -1   8   1       3157.86       3541.32        51.99 o
   0   8   1          4.10        -10.34        17.29 o
   1   8   1       4506.21       4949.10        66.68 o
   2   8   1       1502.46       1373.33        39.78 o
   3   8   1        338.00        454.38        28.65 o
   4   8   1        275.87        293.12        23.03 o
   5   8   1       4910.08       5139.74        79.97 o
   6   8   1        349.77        334.90        31.15 o
   7   8   1         15.24         -6.58        24.27 o
   8   8   1        141.77        145.47        30.00 o
   9   8   1       1208.16       1088.95        72.55 o
  10   8   1         21.73          3.01        43.89 o
  11   8   1        381.82        468.99        87.50 o
  12   8   1         12.16          4.74        76.56 o
 -13   9   1        117.46        140.63       118.57 o
 -12   9   1         42.65         83.81        64.91 o
 -11   9   1        533.35        421.87        73.67 o
 -10   9   1          3.58        -24.54        30.99 o
  -9   9   1        413.98        426.18        35.40 o
  -8   9   1          2.26         39.87        23.17 o
  -7   9   1        349.74        408.36        34.34 o
  -6   9   1          1.23         17.05        22.66 o
  -5   9   1       2192.61       2254.73        53.75 o
  -4   9   1          0.45         30.95        19.48 o
  -3   9   1       1019.98       1076.34        32.10 o
  -2   9   1        324.73        240.85        26.81 o
  -1   9   1        278.49        363.39        24.06 o
   0   9   1        492.10        474.07        26.45 o
   1   9   1        853.39        830.37        32.70 o
   2   9   1        162.97        170.26        22.52 o
   3   9   1        193.05        199.18        46.17 o
   4   9   1         13.72         13.07        20.25 o
   5   9   1         97.45         95.83        24.40 o
   6   9   1        158.97        108.97        27.41 o
   7   9   1         18.04        -14.67        26.64 o
   8   9   1         59.83         67.56        30.25 o
   9   9   1         86.19         92.24        42.98 o
  10   9   1         22.30         46.25        41.35 o
  11   9   1          8.15         27.92        65.69 o
  12   9   1          3.86         -0.55        65.43 o
 -12  10   1         36.70        -38.39       125.15 o
 -11  10   1         16.12        -85.06       106.48 o
 -10  10   1         45.29         19.38        32.64 o
  -9  10   1         87.68         72.51        31.61 o
  -8  10   1        197.14        184.25        37.44 o
  -7  10   1        123.23        143.41        29.61 o
  -6  10   1          0.37          3.56        22.89 o
  -5  10   1        519.65        532.67        32.63 o
  -4  10   1         95.27         70.26        20.76 o
  -3  10   1          7.32         -0.09        15.66 o
  -2  10   1         25.88         66.58        18.16 o
  -1  10   1          1.13         33.07        18.14 o
   0  10   1          5.48         40.81        19.26 o
   1  10   1        233.19        277.21        24.83 o
   2  10   1        380.55        345.99        26.84 o
   3  10   1          5.23          8.71        19.33 o
   4  10   1        104.21        160.46        25.24 o
   5  10   1        131.68        113.20        25.96 o
   6  10   1         51.71         81.77        26.89 o
   7  10   1        164.17        140.71        34.63 o
   8  10   1          6.67          5.52        30.52 o
   9  10   1          1.44        -27.92        37.34 o
  10  10   1         13.44         -9.75        41.64 o
  11  10   1        118.80        126.90        71.20 o
 -12  11   1         20.55         -2.33       128.97 o
 -11  11   1          2.12        102.45       113.48 o
 -10  11   1         11.77        -35.22        42.04 o
  -9  11   1        163.54        103.51        34.90 o
  -8  11   1        145.61        125.53        30.55 o
  -7  11   1        100.72         98.05        39.74 o
  -6  11   1        209.83        207.89        29.31 o
  -5  11   1        159.28        209.22        27.28 o
  -4  11   1        222.62        203.51        23.85 o
  -3  11   1        114.34         63.76        20.18 o
  -2  11   1        480.10        494.83        28.02 o
  -1  11   1        262.56        329.20        25.37 o
   0  11   1        202.50        187.56        23.77 o
   1  11   1       1068.70       1098.21        39.64 o
   2  11   1         16.05         13.20        20.35 o
   3  11   1        656.01        652.53        38.45 o
   4  11   1          0.58         43.24        22.76 o
   5  11   1         64.82         86.89        27.62 o
   6  11   1          9.03         -1.96        26.20 o
   7  11   1        340.35        281.73        40.80 o
   8  11   1          7.77          4.35        39.98 o
   9  11   1         21.58         53.35        44.68 o
  10  11   1          0.03        -53.23        53.23 o
  11  11   1         43.25        -44.97       121.54 o
 -11  12   1        230.90        227.81       140.00 o
 -10  12   1         40.63         -6.84        56.03 o
  -9  12   1        116.78         63.60        43.02 o
  -8  12   1         74.27         30.45        34.44 o
  -7  12   1        349.56        414.74        44.45 o
  -6  12   1        154.41        143.96        36.24 o
  -5  12   1        166.65        214.42        30.48 o
  -4  12   1         17.87          2.95        20.56 o
  -3  12   1        219.50        227.43        24.19 o
  -2  12   1         98.54         93.48        20.90 o
  -1  12   1         28.05         31.29        19.74 o
   0  12   1         34.24         39.31        21.67 o
   1  12   1         47.81         11.13        20.39 o
   2  12   1          0.14        -19.15        19.15 o
   3  12   1        149.78        139.88        31.64 o
   4  12   1         52.43         21.89        20.31 o
   5  12   1         29.94         56.76        33.39 o
   6  12   1          0.48         41.05        32.49 o
   7  12   1          0.84        -10.12        33.24 o
   8  12   1        188.67        209.80        50.39 o
   9  12   1        188.89        174.27        67.29 o
  10  12   1         29.25         82.30       120.91 o
 -11  13   1         40.60        -24.82       108.39 o
 -10  13   1        144.66        139.15       118.15 o
  -9  13   1        163.18         92.93        51.47 o
  -8  13   1         19.95         48.30        63.68 o
  -7  13   1          9.68        -27.98        43.81 o
  -6  13   1        361.04        351.95        59.25 o
  -5  13   1         38.53         28.43        31.42 o
  -4  13   1         74.40         86.64        35.00 o
  -3  13   1        223.08        238.14        26.49 o
  -2  13   1        476.40        570.47        37.01 o
  -1  13   1         26.51         46.84        22.16 o
   0  13   1          1.26         11.52        22.43 o
   1  13   1          5.08        -12.27        21.87 o
   2  13   1          1.72        -11.37        21.77 o
   3  13   1         54.90         56.79        24.46 o
   4  13   1        267.82        258.13        36.42 o
   5  13   1          0.35        -30.38        30.62 o
   6  13   1         15.69         25.09        33.07 o
   7  13   1          0.10         35.36        36.99 o
   8  13   1         53.64         65.97        61.50 o
   9  13   1         17.96        -17.87        54.10 o
  10  13   1          1.16       -109.24       117.30 o
 -10  14   1          1.36         62.79       122.60 o
  -9  14   1         73.02         85.98        53.23 o
  -8  14   1          5.41        -28.73        49.05 o
  -7  14   1          5.30          6.21        50.83 o
  -6  14   1        224.68        245.15        54.75 o
  -5  14   1        102.97         93.01        48.82 o
  -4  14   1        136.30        159.82        48.32 o
  -3  14   1          0.38         -0.56        25.36 o
  -2  14   1         45.36         81.30        28.65 o
  -1  14   1        510.25        461.19        41.38 o
   0  14   1         33.59         75.27        27.33 o
   1  14   1        232.69        222.48        37.77 o
   2  14   1          9.84         20.44        31.13 o
   3  14   1        368.42        380.30        39.39 o
   4  14   1          6.31         -7.43        29.08 o
   5  14   1         21.88         28.69        26.76 o
   6  14   1          0.55        -24.51        41.00 o
   7  14   1         45.31          1.22        48.72 o
   8  14   1         28.18         46.25        64.19 o
   9  14   1          9.89        -25.91        57.75 o
  -9  15   1         44.54         49.25        54.46 o
  -8  15   1         19.53          7.81        54.83 o
  -7  15   1         13.39         75.35        54.72 o
  -6  15   1        107.32        161.29        54.15 o
  -5  15   1        306.46        285.45        90.71 o
  -4  15   1         30.91        105.30        50.95 o
  -3  15   1        566.33        603.65        67.19 o
  -2  15   1         89.05         51.20        43.61 o
  -1  15   1          0.66        -11.36        42.95 o
   0  15   1         51.83         75.73        32.68 o
   1  15   1       1073.45       1156.48        60.44 o
   2  15   1        256.17        150.74        37.41 o
   3  15   1          0.51         12.42        29.79 o
   4  15   1         12.13         13.94        41.16 o
   5  15   1        136.31         79.10        45.12 o
   6  15   1          0.77         10.23        44.52 o
   7  15   1         17.52         37.07        56.35 o
   8  15   1         12.98         18.25        64.51 o
  -8  16   1          2.14        -11.20        59.82 o
  -7  16   1         65.72         97.42        56.61 o
  -6  16   1        211.17        165.05        59.85 o
  -5  16   1        161.29        134.89        52.16 o
  -4  16   1        165.09        178.76        58.44 o
  -3  16   1       1000.39        941.95        81.59 o
  -2  16   1          3.04         -5.32        55.25 o
  -1  16   1        518.18        552.83        66.45 o
   0  16   1          0.17        -19.18        39.74 o
   1  16   1        328.30        243.85        40.72 o
   2  16   1         78.26         54.51        44.40 o
   3  16   1         12.86         25.89        45.04 o
   4  16   1         11.92         -3.44        47.42 o
   5  16   1        124.59        102.95        57.19 o
   6  16   1         60.52         60.42        40.42 o
   7  16   1         11.75         18.47        54.96 o
  -7  17   1          5.94        -50.87        56.90 o
  -6  17   1        181.30        127.48        48.70 o
  -5  17   1         28.39         -0.61        52.36 o
  -4  17   1          2.12        -11.68        47.89 o
  -3  17   1          1.70         51.30        47.48 o
  -2  17   1        137.02        116.74        49.18 o
  -1  17   1         85.34         62.88        48.75 o
   0  17   1         25.99         -0.17        62.77 o
   1  17   1          6.18         27.99        69.45 o
   2  17   1        102.13         -2.42        69.22 o
   3  17   1          9.68         95.32        69.46 o
   4  17   1         17.93         40.26        49.65 o
   5  17   1          9.01          5.42        78.32 o
   6  17   1          0.70         44.68        60.94 o
  -6  18   1          0.65          6.86        53.60 o
  -5  18   1         56.09        -37.71        56.44 o
  -4  18   1          0.08         24.53        55.08 o
  -3  18   1         24.52         34.87        75.88 o
  -2  18   1         56.26         35.43        67.72 o
  -1  18   1         49.87        111.19        77.80 o
   0  18   1        120.29        192.73        80.64 o
   1  18   1        216.77        189.68        85.54 o
   2  18   1         29.44         78.64        81.89 o
   3  18   1         81.10        103.09        80.08 o
   4  18   1          0.32        -12.41        79.46 o
   5  18   1        222.54        149.94        86.36 o
  -3  19   1         12.05        -23.93        74.40 o
  -2  19   1        102.11         53.73        77.63 o
  -1  19   1         46.77         47.04        84.13 o
   0  19   1         15.03        -37.27        79.94 o
   1  19   1         15.67         68.74        79.25 o
   2  19   1         56.44        127.46        84.44 o
 -15   0   2         23.47         19.73       127.91 o
 -14   0   2        569.46        464.11       144.88 o
 -13   0   2        688.64        783.77       149.97 o
 -12   0   2       1518.89       1292.43       163.12 o
 -11   0   2        686.84        704.65       127.06 o
 -10   0   2         11.37         22.06        70.42 o
  -9   0   2        227.47        259.42        77.42 o
  -8   0   2      24877.21      24662.77       458.17 o
  -7   0   2         23.52         33.19        44.47 o
  -6   0   2         18.46         40.02        22.39 o
  -5   0   2         17.15        -16.21        23.22 o
  -4   0   2     118992.32     121294.75       881.44 o
  -3   0   2         33.80          2.74        29.75 o
  -2   0   2       3360.86       3051.61        86.76 o
  -1   0   2        235.54        137.64        23.22 o
   0   0   2      61261.86      57736.48       505.73 o
   1   0   2        363.99        321.54        30.34 o
   2   0   2        316.05        223.60        39.89 o
   3   0   2        318.78        334.81        38.53 o
   4   0   2         39.68         28.70        41.54 o
   5   0   2         69.61         86.58        62.79 o
   6   0   2      13919.68      14210.52       355.51 o
   7   0   2         27.68         29.91        77.63 o
   8   0   2          5.45        -16.41        16.41 o
   9   0   2        776.75        650.99       117.94 o
  10   0   2       7625.81       7768.13       344.26 o
  11   0   2         83.62         21.00       105.63 o
  12   0   2        243.80        411.51       137.66 o
  13   0   2        112.40        -95.45       123.88 o
 -15   1   2         10.45         15.45        83.10 o
 -14   1   2        908.92        926.36       120.33 o
 -13   1   2          8.02          9.14        70.39 o
 -12   1   2         47.89         52.92        62.09 o
 -11   1   2         51.20         90.63        65.99 o
 -10   1   2       1936.27       1909.80       112.71 o
  -9   1   2         90.80        112.40        52.47 o
  -8   1   2         61.20        157.06        38.00 o
  -7   1   2        452.45        419.90        33.67 o
  -6   1   2        669.99        719.27        25.85 o
  -5   1   2        396.76        327.26        19.40 o
  -4   1   2       1718.63       1809.34        23.04 o
  -3   1   2        607.65        384.63        69.37 o
  -2   1   2        740.86        639.84        19.86 o
  -1   1   2         17.19         20.79        13.62 o
   0   1   2        543.00        513.30        24.47 o
   1   1   2        143.78        125.04        24.29 o
   2   1   2       1821.21       1866.94        48.20 o
   3   1   2          6.81         -1.41        25.35 o
   4   1   2        248.15        252.26        29.29 o
   5   1   2        179.81        199.14        22.42 o
   6   1   2        698.03        760.25        48.47 o
   7   1   2         96.05         80.30        53.17 o
   8   1   2        831.11        714.17        79.47 o
   9   1   2          3.57         61.94        66.52 o
  10   1   2        344.43        328.79        75.03 o
  11   1   2        102.86        158.09        75.82 o
  12   1   2        726.62        550.02       100.28 o
  13   1   2         35.45        -30.78        81.53 o
 -15   2   2         81.51        -10.35        91.05 o
 -14   2   2        269.02        236.11        85.30 o
 -13   2   2        185.42        164.34        99.48 o
 -12   2   2        312.82        200.59        73.55 o
 -11   2   2         94.32         36.02        63.21 o
 -10   2   2          2.28        -41.62        47.99 o
  -9   2   2         10.76         48.82        21.85 o
  -8   2   2        351.77        373.71        25.16 o
  -7   2   2        223.98        179.61        16.44 o
  -6   2   2         37.68         43.40        14.94 o
  -5   2   2         76.83         58.70        15.86 o
  -4   2   2       1457.32       1486.00        25.64 o
  -3   2   2         45.20         69.99        13.68 o
  -2   2   2        414.81        415.29        34.13 o
  -1   2   2        130.04         77.26        13.99 o
   0   2   2          1.89         -0.30        13.94 o
   1   2   2         39.74          3.33        17.18 o
   2   2   2         46.76         69.65        20.91 o
   3   2   2         40.46         32.91        21.75 o
   4   2   2       1502.52       1585.76        46.15 o
   5   2   2        378.24        353.70        27.35 o
   6   2   2       3882.95       3953.23        73.23 o
   7   2   2        301.11        325.98        66.29 o
   8   2   2          3.96         -7.37        49.34 o
   9   2   2         99.38        129.80        69.19 o
  10   2   2        957.58        990.35       101.89 o
  11   2   2         39.56          3.68        76.54 o
  12   2   2         14.25        -23.07        71.93 o
  13   2   2          0.52        -35.93        77.59 o
 -15   3   2         10.22         25.32        89.34 o
 -14   3   2         17.98          0.72       122.82 o
 -13   3   2          0.40         35.12        73.81 o
 -12   3   2        620.73        560.20        88.23 o
 -11   3   2         63.14        128.16        96.73 o
 -10   3   2         36.75         70.01        33.05 o
  -9   3   2         90.64         96.73        30.37 o
  -8   3   2       1046.49       1037.13        26.67 o
  -7   3   2          7.45         67.95        13.42 o
  -6   3   2        235.23        209.73        15.88 o
  -5   3   2        361.86        291.22        15.11 o
  -4   3   2      10553.33      10994.76        71.95 o
  -2   3   2       3772.21       3789.95        28.25 o
  -1   3   2         94.42         68.38        13.11 o
   0   3   2       7516.17       7432.03        68.28 o
   1   3   2        119.94        111.60        18.68 o
   2   3   2       4571.58       4653.98        60.95 o
   3   3   2         50.57         11.89        19.46 o
   4   3   2       1020.89       1125.03        39.13 o
   5   3   2         21.81         62.27        33.69 o
   6   3   2          6.54         -8.34        40.49 o
   7   3   2         18.38         60.38        48.31 o
   8   3   2        148.11        142.67        55.90 o
   9   3   2          0.12         -6.94        58.64 o
  10   3   2        410.80        368.22        77.20 o
  11   3   2          2.58         44.45        66.24 o
  12   3   2        445.07        396.26        89.83 o
  13   3   2          0.18        -82.11        82.11 o
 -14   4   2         16.99         13.05        79.63 o
 -13   4   2          2.85         21.19        72.78 o
 -12   4   2         65.01        126.01        67.21 o
 -11   4   2        103.45        109.43        37.06 o
 -10   4   2         47.94          2.25        44.77 o
  -9   4   2          5.77         19.21        19.66 o
  -8   4   2         47.38         52.88        18.95 o
  -7   4   2         43.26         28.00        15.41 o
  -6   4   2         79.98         80.02        16.10 o
  -5   4   2        894.65        817.67        23.71 o
  -4   4   2       2980.14       3041.72        37.35 o
  -3   4   2       1226.55        967.21        30.26 o
  -2   4   2        214.17        201.21        21.60 o
  -1   4   2         65.85         49.78        12.09 o
   0   4   2       2639.78       2735.29        38.15 o
   1   4   2        703.43        539.18        58.90 o
   2   4   2          3.35          0.42        17.94 o
   3   4   2        523.37        440.94        28.98 o
   4   4   2        251.65        265.96        25.77 o
   5   4   2        160.86        142.56        34.33 o
   6   4   2        209.36        166.08        49.85 o
   7   4   2         29.25         59.57        46.81 o
   8   4   2        498.44        435.65        75.95 o
   9   4   2         10.95          5.59        57.99 o
  10   4   2        629.08        650.93        95.64 o
  11   4   2         33.49         43.25        70.61 o
  12   4   2         59.41         67.45        71.81 o
  13   4   2          0.47        -35.68        84.68 o
 -14   5   2         11.25         54.47        77.95 o
 -13   5   2          6.26        111.92        84.42 o
 -12   5   2         10.19        176.91        75.63 o
 -11   5   2          1.82         17.55        49.51 o
 -10   5   2         83.41         72.01        23.64 o
  -9   5   2         71.49         27.01        22.28 o
  -8   5   2          0.02          4.42        16.65 o
  -7   5   2         29.20         53.80        17.69 o
  -6   5   2       6031.14       6163.25        71.80 o
  -5   5   2         69.12        184.91        18.20 o
  -4   5   2        653.07        690.64        22.74 o
  -3   5   2         10.80         50.60        22.51 o
  -2   5   2       3335.73       3245.07        58.24 o
  -1   5   2        424.70        360.53        18.40 o
   0   5   2       5778.91       5905.42        57.94 o
   1   5   2        307.80        363.67        24.11 o
   2   5   2       4175.70       4241.52        65.59 o
   3   5   2         71.93        169.68        24.13 o
   4   5   2         13.33         17.36        19.75 o
   5   5   2        427.63        377.59        31.47 o
   6   5   2         27.24         71.98        42.14 o
   7   5   2          0.04         12.76        46.61 o
   8   5   2        246.61        318.08        66.22 o
   9   5   2        104.34        139.01        64.64 o
  10   5   2        135.02         44.12        63.39 o
  11   5   2         53.90         35.03        79.86 o
  12   5   2         49.53         -1.58        79.70 o
 -14   6   2        348.24        353.81        91.76 o
 -13   6   2        105.02        128.41        75.35 o
 -12   6   2         45.06          2.31        62.65 o
 -11   6   2         75.04         83.43        65.88 o
 -10   6   2        295.85        305.37        33.81 o
  -9   6   2         17.79          2.57        22.11 o
  -8   6   2        222.07        206.04        21.39 o
  -7   6   2        524.92        466.50        26.63 o
  -6   6   2        667.86        723.70        29.77 o
  -5   6   2        487.19        424.71        22.99 o
  -4   6   2        249.73        207.84        16.82 o
  -3   6   2        206.01        171.87        27.63 o
  -2   6   2         36.47         32.26        24.96 o
  -1   6   2         94.27         75.64        15.42 o
   0   6   2        389.09        400.83        21.84 o
   1   6   2        235.72        147.98        33.51 o
   2   6   2        212.68        111.13        43.52 o
   3   6   2       1453.45       1057.88       203.98 o
   4   6   2        387.03        394.65        26.89 o
   5   6   2        158.28        148.08        26.69 o
   6   6   2        405.16        418.72        61.26 o
   7   6   2        245.07        193.51        53.00 o
   8   6   2         19.97         59.37        61.83 o
   9   6   2        107.77        167.08       101.29 o
  10   6   2          0.97         22.00        45.84 o
  11   6   2         11.81         83.52        73.72 o
  12   6   2        154.15         29.49        97.36 o
 -14   7   2         87.41        177.27        81.72 o
 -13   7   2         48.69        136.71        70.80 o
 -12   7   2         35.11         44.86        72.65 o
 -11   7   2        292.80        249.72        50.69 o
 -10   7   2       1977.34       2097.77        50.91 o
  -9   7   2          2.88         -2.11        21.46 o
  -8   7   2        758.38        838.54        36.55 o
  -7   7   2         51.40         41.40        19.95 o
  -6   7   2       1872.86       1971.01        48.05 o
  -5   7   2          1.47         -5.02        16.54 o
  -4   7   2       2259.81       2513.81        35.20 o
  -3   7   2         57.65         32.87        25.47 o
  -2   7   2       2765.41       2872.19        62.99 o
  -1   7   2          0.20         67.24        16.08 o
   0   7   2          0.10        -10.05        13.89 o
   1   7   2        113.38        153.75        20.52 o
   2   7   2       7215.29       7484.25       114.55 o
   3   7   2         49.60        179.87        21.85 o
   4   7   2         44.82         57.42        18.44 o
   5   7   2         45.40         54.08        21.58 o
   6   7   2        563.33        659.01        42.08 o
   7   7   2          0.00         63.67        39.15 o
   8   7   2         75.28        119.60        42.89 o
   9   7   2         88.62        107.69        46.19 o
  10   7   2        210.77        269.94        55.96 o
  11   7   2         40.00         59.96        68.83 o
  12   7   2         42.40         95.49        83.07 o
 -13   8   2          6.40         34.86        73.65 o
 -12   8   2        195.33        138.93        65.62 o
 -11   8   2         43.74         31.67        42.16 o
 -10   8   2         28.86         26.68        30.25 o
  -9   8   2         55.03         24.83        23.95 o
  -8   8   2       1477.15       1520.71        47.33 o
  -7   8   2        545.00        435.60        29.15 o
  -6   8   2         79.28         81.09        20.16 o
  -5   8   2        117.08        206.04        20.37 o
  -4   8   2       2787.74       2898.57        36.02 o
  -3   8   2         25.26         30.73        26.19 o
  -2   8   2       4209.06       4454.80        45.65 o
  -1   8   2         35.56         87.98        23.84 o
   0   8   2       1195.94       1277.79        34.82 o
   1   8   2        199.61        204.05        21.82 o
   2   8   2         51.08         58.72        20.06 o
   3   8   2          3.41        -13.48        20.06 o
   4   8   2          1.62        -12.47        21.64 o
   5   8   2         10.09          4.86        22.35 o
   6   8   2        204.11        266.99        34.62 o
   7   8   2         74.28         58.43        27.53 o
   8   8   2        142.75         90.48        45.81 o
   9   8   2         17.03         40.13        42.97 o
  10   8   2         29.53        121.89        50.26 o
  11   8   2         92.37         89.08        69.89 o
  12   8   2        104.82         94.15        79.48 o
 -13   9   2         94.01         13.79       126.00 o
 -12   9   2          1.84         77.21       122.60 o
 -11   9   2        255.51        232.33        50.51 o
 -10   9   2          0.79         13.87        30.52 o
  -9   9   2         86.31         46.83        27.47 o
  -8   9   2        360.64        313.08        29.63 o
  -7   9   2        101.70        130.55        23.77 o
  -6   9   2        126.40        111.60        21.18 o
  -5   9   2         34.58         16.76        16.35 o
  -4   9   2         40.20         36.31        31.19 o
  -3   9   2          8.74         -7.65        29.24 o
  -2   9   2          8.87          2.65        13.86 o
  -1   9   2          1.46        -13.01        14.68 o
   0   9   2        231.05        224.97        21.80 o
   1   9   2        114.94        135.91        20.92 o
   2   9   2         62.44         53.87        19.25 o
   3   9   2          5.45         20.72        16.18 o
   4   9   2         11.76         -0.92        21.81 o
   5   9   2         10.13         33.28        27.93 o
   6   9   2        123.26        169.19        38.75 o
   7   9   2          6.31         17.52        28.70 o
   8   9   2        529.28        547.89        61.33 o
   9   9   2         26.39         79.07        49.83 o
  10   9   2         55.51        106.02        51.04 o
  11   9   2          5.17         81.85        74.55 o
 -13  10   2         19.34        -14.42       114.54 o
 -12  10   2        160.31        245.84       141.48 o
 -11  10   2          9.26        -19.29        54.50 o
 -10  10   2        181.75        142.08        34.33 o
  -9  10   2          1.09          4.06        28.91 o
  -8  10   2          2.86        -25.82        25.82 o
  -7  10   2          7.78         11.11        21.71 o
  -6  10   2        769.56        855.38        33.35 o
  -5  10   2          5.03         38.33        19.98 o
  -4  10   2        264.75        207.99        44.14 o
  -3  10   2          0.45         88.11        39.33 o
  -2  10   2       2872.80       2883.15       277.40 o
  -1  10   2        215.62        198.98        20.86 o
   0  10   2         25.89          8.10        17.75 o
   1  10   2        729.88        697.35        31.59 o
   2  10   2        632.61        643.57        32.50 o
   3  10   2        435.85        445.40        30.09 o
   4  10   2        287.27        356.28        32.11 o
   5  10   2          0.53         33.39        30.13 o
   6  10   2        532.04        607.66        48.72 o
   7  10   2         77.62         75.84        34.04 o
   8  10   2        108.64        142.02        49.80 o
   9  10   2         35.31         20.76        41.29 o
  10  10   2         11.89          6.72        48.36 o
  11  10   2          9.64        -11.47        72.96 o
 -12  11   2        231.67        146.57       140.21 o
 -11  11   2         38.06         33.12        68.92 o
 -10  11   2          1.52        -16.72        35.47 o
  -9  11   2        190.57        222.35        45.59 o
  -8  11   2        517.52        456.81        39.67 o
  -7  11   2          5.59          2.87        26.81 o
  -6  11   2         17.49         13.54        18.85 o
  -5  11   2          0.36        -22.87        32.47 o
  -4  11   2       1615.18       1640.98        82.28 o
  -3  11   2        155.44        181.73        15.88 o
  -2  11   2         61.95         64.67        16.34 o
  -1  11   2          4.66         -0.55        17.76 o
   0  11   2       1119.98       1233.79        39.03 o
   1  11   2         62.01        114.14        22.17 o
   2  11   2         44.96         41.29        20.70 o
   3  11   2          0.83         61.16        24.58 o
   4  11   2         26.03         20.37        21.37 o
   5  11   2          2.50         28.78        27.46 o
   6  11   2         16.50          5.60        33.16 o
   7  11   2         18.51         26.28        32.56 o
   8  11   2         56.89        -17.41        45.50 o
   9  11   2          5.60          8.56        57.61 o
  10  11   2          0.59        -36.47        58.50 o
 -12  12   2        108.51        228.24       145.51 o
 -11  12   2         49.73        169.69       131.09 o
 -10  12   2         12.84         -5.51        48.09 o
  -9  12   2         63.45         64.61        40.40 o
  -8  12   2        115.87         63.06        58.42 o
  -7  12   2          1.65         65.66        40.43 o
  -6  12   2         13.88          5.53        21.38 o
  -5  12   2         88.66         45.36        38.87 o
  -4  12   2         10.81         25.44        34.72 o
  -3  12   2         26.52         41.42        13.39 o
  -2  12   2          5.35         13.50        16.94 o
  -1  12   2        612.14        571.63        29.08 o
   0  12   2       1133.17       1203.92        40.41 o
   1  12   2        662.28        620.73        33.39 o
   2  12   2         26.13         26.74        21.97 o
   3  12   2         22.54        -23.80        23.80 o
   4  12   2         17.98          9.79        28.58 o
   5  12   2          3.57         -1.42        26.04 o
   6  12   2         60.92         84.91        37.95 o
   7  12   2          0.03          2.57        51.45 o
   8  12   2          7.68        -17.75        44.79 o
   9  12   2          3.22         23.32        45.64 o
  10  12   2          5.83         58.12       127.06 o
 -11  13   2          9.66        172.66       118.57 o
 -10  13   2        470.54        414.07        64.15 o
  -9  13   2         53.41         65.81        49.72 o
  -8  13   2       1163.31       1096.15        85.31 o
  -7  13   2        187.14        164.92        53.03 o
  -6  13   2        333.56        315.52        50.64 o
  -5  13   2        123.27        157.56        45.02 o
  -4  13   2       1098.65       1110.82        68.03 o
  -3  13   2        121.15        115.53        20.95 o
  -2  13   2        190.04        197.57        23.19 o
  -1  13   2          0.06         17.05        21.02 o
   0  13   2        296.69        335.73        30.28 o
   1  13   2        401.99        421.85        31.23 o
   2  13   2        442.50        403.26        32.24 o
   3  13   2         21.09         92.58        32.82 o
   4  13   2        580.36        523.33        46.62 o
   5  13   2         78.10        131.79        30.40 o
   6  13   2       1644.92       1827.22        80.10 o
   7  13   2          0.01        -19.10        45.23 o
   8  13   2         72.16          7.46        62.77 o
   9  13   2          0.05        -57.14        57.14 o
 -10  14   2        752.61        704.28       104.62 o
  -9  14   2          2.39          2.11        49.93 o
  -8  14   2          0.00          9.92        50.78 o
  -7  14   2         50.19        137.15        54.88 o
  -6  14   2        591.10        443.32        67.80 o
  -5  14   2          0.10         -5.12        48.05 o
  -4  14   2          1.93         27.73        38.41 o
  -3  14   2         24.08          4.89        35.90 o
  -2  14   2          0.28          2.81        22.75 o
  -1  14   2         72.06         52.88        26.89 o
   0  14   2        660.93        651.34        44.36 o
   1  14   2        223.15        220.03        34.87 o
   2  14   2        315.69        347.55        40.00 o
   3  14   2         36.20         19.23        31.36 o
   4  14   2        261.35        246.71        39.43 o
   5  14   2         47.89         43.84        29.36 o
   6  14   2        204.90        230.41        56.40 o
   7  14   2         51.62        -29.70        60.23 o
   8  14   2        138.58         85.95        81.24 o
 -10  15   2         44.06        149.90        83.63 o
  -9  15   2          8.80         26.64        58.67 o
  -8  15   2        113.56        168.92        57.61 o
  -7  15   2         38.17          6.23        70.33 o
  -6  15   2         22.93         55.87        55.00 o
  -5  15   2        159.14        165.11        56.81 o
  -4  15   2         80.26         65.61        44.38 o
  -3  15   2        170.42        128.70        53.44 o
  -2  15   2         10.16         19.29        45.59 o
  -1  15   2          7.62         21.61        41.16 o
   0  15   2        132.13        159.37        35.87 o
   1  15   2         41.58         74.62        33.04 o
   2  15   2        221.11        240.17        42.66 o
   3  15   2         18.93         42.38        33.43 o
   4  15   2          0.05          8.36        32.67 o
   5  15   2          9.32         24.26        41.31 o
   6  15   2         93.17         49.37        58.25 o
   7  15   2          2.68        -24.80        68.51 o
   8  15   2         12.60         21.64        69.21 o
  -9  16   2         44.31         41.36        62.17 o
  -8  16   2        169.41        228.54        67.76 o
  -7  16   2          5.63         29.33        52.79 o
  -6  16   2        102.44        109.34        56.86 o
  -5  16   2          1.05        -20.50        42.03 o
  -4  16   2         42.86         44.49        50.33 o
  -3  16   2        171.14        198.34        56.73 o
  -2  16   2         25.17         72.59        48.85 o
  -1  16   2          7.03         -2.53        58.05 o
   0  16   2         99.87        154.67        50.02 o
   1  16   2        115.84         80.98        45.26 o
   2  16   2        147.93        160.62        37.79 o
   3  16   2        154.77        115.77        67.93 o
   4  16   2        191.38        183.84        53.74 o
   5  16   2        284.95        334.19        66.03 o
   6  16   2         42.19         36.02        55.53 o
   7  16   2          8.54        -40.14        65.10 o
  -7  17   2          4.58         36.00        59.87 o
  -6  17   2         81.12         37.25        57.91 o
  -5  17   2          0.02         28.77        48.64 o
  -4  17   2          1.38        -20.02        48.39 o
  -3  17   2         43.30         35.37        62.41 o
  -2  17   2          1.45         96.75        47.92 o
  -1  17   2         77.39         51.13        48.50 o
   0  17   2        396.65        264.49        78.35 o
   1  17   2         50.13         96.70        80.04 o
   2  17   2        154.72        155.37        79.42 o
   3  17   2          5.37        -14.51        71.03 o
   4  17   2         70.45         60.12        74.73 o
   5  17   2         48.64         56.71        53.05 o
  -6  18   2         25.64         14.82        38.82 o
  -5  18   2         13.54         70.48        60.68 o
  -4  18   2         40.86         51.85        57.96 o
  -3  18   2          0.04        -46.22        46.22 o
  -2  18   2         59.57        -10.90        71.71 o
  -1  18   2          5.92        -16.13        72.57 o
   0  18   2         17.02        -25.96        69.88 o
   1  18   2          9.90         81.21        84.00 o
   2  18   2          8.26         18.37        72.83 o
   3  18   2          8.76         32.04        75.95 o
   4  18   2         44.64         13.96        82.08 o
  -3  19   2         22.74        -32.93        86.86 o
  -2  19   2        240.24        126.33        78.08 o
  -1  19   2          0.00        133.98        90.66 o
   0  19   2        122.96        214.67        90.54 o
   1  19   2          1.80          9.22        78.57 o
 -15   1   3          6.68         58.60        86.75 o
 -14   1   3         30.61         10.88        79.94 o
 -13   1   3        501.75        459.10        92.24 o
 -12   1   3          7.65         26.99        68.24 o
 -11   1   3        852.76        785.03        89.84 o
 -10   1   3        139.96        157.12        56.89 o
  -9   1   3         72.37         68.67        48.58 o
  -8   1   3        335.15        335.17        29.06 o
  -7   1   3          0.33          8.71        17.39 o
  -6   1   3       1131.16       1034.95        25.95 o
  -5   1   3       1141.21       1163.46        28.29 o
  -4   1   3       1332.92        900.11       133.71 o
  -3   1   3       1314.20       1553.33        36.25 o
  -2   1   3         63.20         41.37        19.04 o
  -1   1   3      16527.10      16461.42       272.33 o
   0   1   3        430.33        344.85        28.57 o
   1   1   3        440.17        501.05        29.42 o
   2   1   3        576.11        505.20        33.41 o
   3   1   3       3073.89       3134.55        95.99 o
   4   1   3         26.56         34.91        26.38 o
   5   1   3         56.85         46.71        45.73 o
   6   1   3        191.26        189.51        32.19 o
   7   1   3         81.48         73.77        26.95 o
   8   1   3         12.99         -0.86        23.63 o
   9   1   3        323.84        335.61        75.81 o
  10   1   3         11.07          1.58        64.69 o
  11   1   3         22.00         28.20        72.42 o
  12   1   3        115.46        182.51        93.31 o
 -15   2   3         57.40         36.00        87.97 o
 -14   2   3          5.99         30.38        79.73 o
 -13   2   3        118.57         59.70        69.05 o
 -12   2   3        150.81        107.22        71.24 o
 -11   2   3         93.93        119.42        59.61 o
 -10   2   3          0.72         11.14        54.60 o
  -9   2   3        449.86        415.92        31.10 o
  -8   2   3          0.06          7.46        20.20 o
  -7   2   3       3278.07       3450.61        52.82 o
  -6   2   3          8.50         27.19        11.85 o
  -5   2   3          9.88         37.30        13.63 o
  -4   2   3        205.05        194.30        19.10 o
  -3   2   3        115.03        115.50        18.75 o
  -2   2   3        154.62        108.72        18.05 o
  -1   2   3         79.59         87.50        20.28 o
   0   2   3        259.55        202.72        20.90 o
   1   2   3       8971.68       9197.64        99.99 o
   2   2   3        269.45        268.44        24.64 o
   3   2   3        308.47        370.50        27.03 o
   4   2   3          0.47          7.95        22.29 o
   5   2   3       2903.70       2836.80        76.30 o
   6   2   3        199.25        215.19        33.50 o
   7   2   3       1107.19       1109.73        51.23 o
   8   2   3         50.31          5.50        58.49 o
   9   2   3        233.97        137.50        79.97 o
  10   2   3          6.62          4.57        62.40 o
  11   2   3        238.04        298.53        88.56 o
  12   2   3          1.53          3.66        90.68 o
 -15   3   3        566.85        557.52       110.11 o
 -14   3   3         64.05         59.08        72.96 o
 -13   3   3        317.34        227.63        89.62 o
 -12   3   3        352.67        365.01        76.03 o
 -11   3   3         14.21        -51.95        51.95 o
 -10   3   3          7.33         30.20        50.23 o
  -9   3   3        145.89        155.77        23.47 o
  -8   3   3        959.23        888.60        43.11 o
  -7   3   3         18.64         29.92        19.33 o
  -6   3   3          0.12         15.91        14.38 o
  -5   3   3        669.49        693.81        22.91 o
  -4   3   3         27.20         52.18        15.67 o
  -3   3   3         11.71         17.46        14.87 o
  -2   3   3         93.55        133.23        16.20 o
  -1   3   3       1883.08       2054.39        37.08 o
   0   3   3        717.77        633.49        26.76 o
   1   3   3       1029.31       1089.94        31.23 o
   2   3   3          0.34         11.71        22.18 o
   3   3   3         13.21         -7.67        21.30 o
   4   3   3         28.53         18.76        24.50 o
   5   3   3        313.42        308.91        49.03 o
   6   3   3          1.29         15.22        28.53 o
   7   3   3        168.53        192.15        87.60 o
   8   3   3         73.11         41.83        59.73 o
   9   3   3        257.88        242.32        74.06 o
  10   3   3        129.55        154.06        69.07 o
  11   3   3        391.67        294.44        91.86 o
  12   3   3          5.61         18.69        74.37 o
 -15   4   3        100.27        113.97        82.23 o
 -14   4   3         35.17         20.85        84.58 o
 -13   4   3        136.36        240.20        81.06 o
 -12   4   3         46.59         50.44        62.11 o
 -11   4   3         60.96        139.12        65.47 o
 -10   4   3        223.16        186.80        41.13 o
  -9   4   3         51.76         75.45        28.93 o
  -8   4   3         52.61        139.13        23.80 o
  -7   4   3        426.17        473.57        29.63 o
  -6   4   3         60.61         84.74        14.92 o
  -5   4   3         24.75         43.84        14.54 o
  -4   4   3         72.03         95.39        14.07 o
  -3   4   3      12133.43      12993.55        93.12 o
  -2   4   3        285.20        326.91        18.85 o
  -1   4   3       2547.57       2637.49        41.89 o
   0   4   3       1287.27       1228.97        33.93 o
   1   4   3       9573.12      10271.20       100.76 o
   2   4   3        581.12        572.65        29.72 o
   3   4   3       3644.54       3789.33        69.67 o
   4   4   3         16.39         32.12        31.62 o
   5   4   3          0.18        -28.06        28.06 o
   6   4   3         57.41        121.21        52.17 o
   7   4   3          3.56         39.19        58.95 o
   8   4   3          8.88         50.53        59.21 o
   9   4   3          4.56        -31.42        61.10 o
  10   4   3         50.39         41.32        67.62 o
  11   4   3        115.83         42.50        80.48 o
  12   4   3          7.71         95.66        90.43 o
 -15   5   3         53.84         30.55        86.37 o
 -14   5   3         21.19         65.37        74.01 o
 -13   5   3         40.21         67.52        74.37 o
 -12   5   3          0.01          2.39        59.70 o
 -11   5   3         95.59        165.45        45.92 o
 -10   5   3         11.28         87.65        38.89 o
  -9   5   3          4.88        -11.29        18.23 o
  -8   5   3        510.40        482.31        26.44 o
  -7   5   3        238.00        252.65        21.62 o
  -6   5   3         51.41         42.91        16.38 o
  -5   5   3        949.00        974.42        27.05 o
  -4   5   3       1444.45       1198.50        25.75 o
  -3   5   3       2045.21       2209.56        52.98 o
  -2   5   3        949.41        857.38        20.14 o
  -1   5   3         17.27          5.96        16.39 o
   0   5   3          0.18        109.43        20.72 o
   1   5   3       1234.07       1228.67        36.72 o
   2   5   3         77.81         65.55        21.29 o
   3   5   3         19.18         -6.76        19.23 o
   4   5   3        178.09        145.90        37.12 o
   5   5   3        321.63        296.47        56.98 o
   6   5   3        328.85        279.98        57.15 o
   7   5   3        209.22        203.12        65.83 o
   8   5   3          8.63        144.71        64.56 o
   9   5   3       1403.56       1409.51       186.24 o
  10   5   3         77.57         58.65       132.15 o
  11   5   3          8.75         24.99        80.29 o
  12   5   3         11.11         19.05        72.92 o
 -14   6   3        162.55        130.48        76.41 o
 -13   6   3         14.87         55.51        67.86 o
 -12   6   3         25.38        -10.23        63.99 o
 -11   6   3         21.31         10.20        38.41 o
 -10   6   3         17.05         -8.55        26.12 o
  -9   6   3          2.70         -0.58        18.19 o
  -8   6   3        113.15         97.57        20.35 o
  -7   6   3       1558.21       1668.61        41.69 o
  -6   6   3         15.96         29.96        16.21 o
  -5   6   3        116.51        136.32        16.94 o
  -4   6   3        222.24        277.61        30.26 o
  -3   6   3          0.61         26.03        24.28 o
  -2   6   3        262.02        315.36        14.13 o
  -1   6   3        206.45        202.51        16.85 o
   0   6   3        389.99        404.08        25.18 o
   1   6   3       2135.68       2215.47        51.88 o
   2   6   3        268.08        282.42        27.75 o
   3   6   3        335.72        330.93        30.95 o
   4   6   3         58.83         62.74        23.83 o
   5   6   3        431.04        407.12        58.78 o
   6   6   3         46.78         45.64        47.86 o
   7   6   3         97.69         89.93        77.00 o
   8   6   3          0.60         38.58        62.11 o
   9   6   3         98.10        150.17        68.28 o
  10   6   3          3.52          5.45        71.17 o
  11   6   3          0.26        117.66        84.52 o
  12   6   3         14.98        -49.97        92.16 o
 -14   7   3        116.12        185.75        80.71 o
 -13   7   3          6.15        -25.55        96.83 o
 -12   7   3        324.23        366.42        74.49 o
 -11   7   3         66.06         80.34        48.46 o
 -10   7   3          1.38         12.99        20.55 o
  -9   7   3         75.86         54.44        20.40 o
  -8   7   3        163.22        176.11        23.19 o
  -7   7   3          7.75         -2.06        17.48 o
  -6   7   3         10.57         29.22        16.49 o
  -5   7   3         55.96        123.14        24.48 o
  -4   7   3        816.70        688.20        39.46 o
  -3   7   3          2.60         -8.35        23.72 o
  -2   7   3        867.09        885.19        41.97 o
  -1   7   3       2581.37       2702.08        43.47 o
   0   7   3         74.13         54.62        18.33 o
   1   7   3       1592.44       1680.00        47.48 o
   2   7   3        317.17        434.99        47.03 o
   3   7   3       2194.20       2346.07        61.26 o
   4   7   3         82.32        106.95        35.09 o
   5   7   3          2.52        -11.09        27.39 o
   6   7   3          0.79         41.20        50.15 o
   7   7   3        172.04        177.17        59.01 o
   8   7   3         53.46         65.33        58.81 o
   9   7   3         44.77         50.59        61.58 o
  10   7   3         23.02         17.54        50.94 o
  11   7   3          2.47        -20.45        73.66 o
 -14   8   3        196.59        169.91       145.30 o
 -13   8   3          4.91         21.21       105.85 o
 -12   8   3          1.45        -76.15       105.42 o
 -11   8   3         45.96         80.81        43.77 o
 -10   8   3        487.49        529.69        38.33 o
  -9   8   3        148.63        166.65        25.98 o
  -8   8   3        116.96        119.00        26.21 o
  -7   8   3         30.21          3.66        18.03 o
  -6   8   3         61.39         56.80        15.34 o
  -5   8   3         57.88         90.59        30.94 o
  -4   8   3        102.25         56.81        31.28 o
  -3   8   3        729.93        813.53        42.22 o
  -2   8   3         71.14         73.32        14.31 o
  -1   8   3          0.03          0.32        17.60 o
   0   8   3         33.29         21.65        17.88 o
   1   8   3        449.59        492.34        27.80 o
   2   8   3        454.65        419.27        29.05 o
   3   8   3        461.45        484.19        31.61 o
   4   8   3        289.76        300.29        36.09 o
   5   8   3        250.43        253.79        40.58 o
   6   8   3         40.73         -1.42        31.47 o
   7   8   3        364.75        378.50        53.23 o
   8   8   3         28.98         45.82        43.22 o
   9   8   3         12.87         46.60        47.87 o
  10   8   3          4.19         21.14        51.95 o
  11   8   3        412.94        431.10       170.12 o
 -13   9   3        113.85        247.75       142.75 o
 -12   9   3        107.11        282.11       118.79 o
 -11   9   3        222.44        179.26        39.52 o
 -10   9   3          7.68         43.54        28.29 o
  -9   9   3        194.57        190.63        31.26 o
  -8   9   3        110.06        120.56        23.85 o
  -7   9   3        350.32        324.69        24.01 o
  -6   9   3         14.15         -3.53        32.22 o
  -5   9   3         33.85         42.49        32.64 o
  -4   9   3         13.65         13.63        29.33 o
  -3   9   3        132.61        123.56        29.38 o
  -2   9   3          0.61         20.59        15.12 o
  -1   9   3        550.25        595.88        26.67 o
   0   9   3          9.70         53.73        18.50 o
   1   9   3       2713.01       2355.82       323.05 o
   2   9   3         81.89        113.50        20.58 o
   3   9   3         27.18         31.87        18.22 o
   4   9   3        325.51        229.91        75.17 o
   5   9   3        114.32         74.45        34.94 o
   6   9   3         68.06         65.61        32.68 o
   7   9   3        308.46        417.69        57.99 o
   8   9   3         55.69         65.88        47.18 o
   9   9   3         84.05         77.19        54.00 o
  10   9   3         43.45         58.01        58.14 o
  11   9   3         14.13        -11.50        75.58 o
 -13  10   3        164.56        186.03       126.85 o
 -12  10   3         17.58        106.48       112.21 o
 -11  10   3         62.63         52.57        46.55 o
 -10  10   3        143.17        122.59        39.92 o
  -9  10   3        249.33        287.31        35.09 o
  -8  10   3        132.29         90.56        32.22 o
  -7  10   3        155.97        178.01        19.63 o
  -6  10   3         12.74          9.56        34.59 o
  -5  10   3          0.41         -5.82        32.75 o
  -4  10   3          4.12         -5.52        30.01 o
  -3  10   3         29.33         47.93        33.44 o
  -2  10   3          0.08          8.69        12.81 o
  -1  10   3          1.81         -5.35        21.78 o
   0  10   3         13.97         12.20        16.36 o
   1  10   3        286.55        318.51        26.88 o
   2  10   3         64.97        119.23        23.24 o
   3  10   3        107.76        131.71        33.58 o
   4  10   3        564.44        607.07        48.56 o
   5  10   3        119.82        137.66        31.51 o
   6  10   3         67.09         77.95        31.55 o
   7  10   3        133.13        173.83        49.36 o
   8  10   3        166.56        128.86        51.22 o
   9  10   3         63.83         74.31        71.78 o
  10  10   3         44.19        111.16        75.37 o
 -13  11   3         13.56       -104.57       104.57 o
 -12  11   3          0.50        -73.18       122.18 o
 -11  11   3        246.02        218.51        59.42 o
 -10  11   3        223.08        232.99        45.58 o
  -9  11   3        751.38        872.99        61.80 o
  -8  11   3         74.67         23.49        39.45 o
  -7  11   3        424.33        388.17        47.90 o
  -6  11   3        430.27        449.82        49.25 o
  -5  11   3       1686.57       1702.87        74.81 o
  -4  11   3          3.79         53.42        34.50 o
  -3  11   3        184.12        148.97        38.02 o
  -2  11   3         94.45         95.23        15.60 o
  -1  11   3        155.26         91.60        23.75 o
   0  11   3        318.49        310.32        28.10 o
   1  11   3         35.53         56.62        24.39 o
   2  11   3        441.46        425.42        34.83 o
   3  11   3       2288.83       2406.94        73.18 o
   4  11   3         21.16         39.64        27.95 o
   5  11   3        332.67        281.98        36.78 o
   6  11   3          2.09         60.60        34.55 o
   7  11   3        579.27        714.31        70.59 o
   8  11   3          5.16         58.01        51.14 o
   9  11   3         21.01         85.69        52.73 o
  10  11   3         42.88         61.27        76.75 o
 -12  12   3          3.23       -112.21       122.39 o
 -11  12   3        311.37        339.68        79.70 o
 -10  12   3        192.23        186.70        52.30 o
  -9  12   3         17.21         44.94        46.97 o
  -8  12   3         97.32         47.60        41.70 o
  -7  12   3         87.62         69.40        42.38 o
  -6  12   3        489.15        490.59        55.40 o
  -5  12   3        782.03        749.80        58.81 o
  -4  12   3          0.55        -28.27        34.88 o
  -3  12   3         24.74         -1.47        37.36 o
  -2  12   3          2.91          6.00        14.31 o
  -1  12   3       1949.76       1945.62        49.29 o
   0  12   3        292.82        343.08        30.51 o
   1  12   3        168.36        218.42        29.13 o
   2  12   3          2.16          2.73        26.53 o
   3  12   3        431.39        510.24        44.87 o
   4  12   3        356.01        382.34        44.65 o
   5  12   3        588.67        523.00        45.60 o
   6  12   3          0.21         20.72        37.02 o
   7  12   3         63.74         49.81        48.21 o
   8  12   3        113.59         80.78        55.63 o
   9  12   3        780.88        758.32        78.66 o
 -11  13   3        130.51         87.81        80.92 o
 -10  13   3         30.23          0.67        49.50 o
  -9  13   3          5.68          0.35        51.83 o
  -8  13   3        278.42        366.02        63.46 o
  -7  13   3        856.95        837.15        76.67 o
  -6  13   3         67.65         65.58        42.41 o
  -5  13   3        168.89        149.32        44.30 o
  -4  13   3        406.76        394.41        52.88 o
  -3  13   3        804.34        698.14        57.30 o
  -2  13   3        122.25        153.13        23.40 o
  -1  13   3          3.41        -10.85        20.64 o
   0  13   3         80.88         54.19        24.95 o
   1  13   3         36.96         45.52        26.65 o
   2  13   3       1086.59        964.36        53.58 o
   3  13   3        983.02       1116.03        58.26 o
   4  13   3        367.21        339.28        46.23 o
   5  13   3         29.67         24.18        31.12 o
   6  13   3        451.39        431.72        51.66 o
   7  13   3        124.62        134.05        54.94 o
   8  13   3         62.72         30.14        55.20 o
   9  13   3         58.82         98.30        70.46 o
 -11  14   3        169.14         84.90        74.25 o
 -10  14   3        134.40        251.85        63.47 o
  -9  14   3         11.61         23.98        54.43 o
  -8  14   3          1.19        -52.47        52.47 o
  -7  14   3        587.22        604.44        71.19 o
  -6  14   3        317.30        329.37        88.05 o
  -5  14   3        560.42        481.34        65.88 o
  -4  14   3        174.13        189.34        54.34 o
  -3  14   3        656.59        312.91       196.38 o
  -2  14   3        183.42        150.79        44.52 o
  -1  14   3       1017.68        931.75        47.38 o
   0  14   3         41.25         54.78        30.87 o
   1  14   3        327.39        378.81        39.52 o
   2  14   3        186.15        178.46        36.68 o
   3  14   3         20.07         -6.75        32.09 o
   4  14   3        492.64        506.27        52.90 o
   5  14   3         13.86         30.84        32.79 o
   6  14   3          1.30         34.58        49.06 o
   7  14   3         67.71        -17.26        62.48 o
   8  14   3        132.87        184.98        80.92 o
 -10  15   3          8.59        -49.11        70.44 o
  -9  15   3         29.35         68.81        55.74 o
  -8  15   3         44.25         20.73        56.97 o
  -7  15   3        275.38        308.11        65.02 o
  -6  15   3          0.02         -9.18        51.80 o
  -5  15   3        300.41        368.15        66.98 o
  -4  15   3          0.35         79.98        49.63 o
  -3  15   3        729.45        522.92        67.50 o
  -2  15   3          0.21          7.72        45.67 o
  -1  15   3        371.98        428.90        60.88 o
   0  15   3          0.65         -4.36        42.90 o
   1  15   3         88.99        106.02        36.44 o
   2  15   3          9.64         23.25        35.07 o
   3  15   3        125.99        130.75        40.18 o
   4  15   3         29.15         41.71        41.78 o
   5  15   3         21.59         86.98        52.15 o
   6  15   3         76.24         30.19        46.93 o
   7  15   3         12.11        -35.71        85.91 o
  -9  16   3          1.84         32.56        60.65 o
  -8  16   3          0.24        -20.85        57.48 o
  -7  16   3        140.54        147.56        61.80 o
  -6  16   3        161.17        225.31        65.62 o
  -5  16   3         77.74        140.75        59.59 o
  -4  16   3         36.42         12.35        31.71 o
  -3  16   3        190.97        183.32        54.37 o
  -2  16   3          0.03        -13.79        46.38 o
  -1  16   3          5.88         37.94        46.45 o
   0  16   3        117.93         95.24        49.28 o
   1  16   3          0.19         62.91        46.47 o
   2  16   3         43.50         78.37        49.45 o
   3  16   3         44.45         53.44        47.52 o
   4  16   3        148.77         83.42        62.30 o
   5  16   3         35.59         -6.46        83.79 o
   6  16   3        196.11        215.03        74.50 o
  -7  17   3         11.51        -31.04        59.57 o
  -6  17   3         34.34          9.86        56.17 o
  -5  17   3        115.69        171.74        60.11 o
  -4  17   3          8.00        -15.16        46.97 o
  -3  17   3          1.12        -26.81        50.48 o
  -2  17   3          5.68         -6.37        52.01 o
  -1  17   3         56.68         18.56        46.23 o
   0  17   3         28.79         96.87        50.31 o
   1  17   3         22.95         60.24        73.54 o
   2  17   3         49.50         40.89        72.68 o
   3  17   3         13.93         34.78        71.40 o
   4  17   3         16.25        -15.91        90.57 o
   5  17   3         45.10        105.00       113.06 o
  -6  18   3          1.23        -13.08        53.98 o
  -5  18   3         49.49         66.17        54.68 o
  -4  18   3          0.42        -13.39        52.88 o
  -3  18   3          8.46         47.96        52.56 o
  -2  18   3          0.56          5.45        50.87 o
  -1  18   3          5.92        -37.91        64.57 o
   0  18   3          4.07          6.74        69.58 o
   1  18   3        185.39        220.61        87.30 o
   2  18   3          0.13        -61.76        61.76 o
   3  18   3         80.84         89.04        79.30 o
  -3  19   3          3.36         90.55        79.26 o
  -2  19   3         61.65         22.01        74.09 o
  -1  19   3        184.98        274.64        86.55 o
   0  19   3         21.73         48.00        75.88 o
 -15   0   4          0.13        -57.70       117.94 o
 -14   0   4         89.43        121.75       116.88 o
 -13   0   4          4.87         20.79       101.60 o
 -12   0   4        370.97        398.78       114.33 o
 -11   0   4        156.29        174.15        91.21 o
 -10   0   4        727.79        735.62       105.63 o
  -9   0   4         71.58         61.41        31.35 o
  -8   0   4        332.54        288.27        34.73 o
  -7   0   4          8.35          2.58        16.69 o
  -6   0   4        274.08        278.30        38.10 o
  -5   0   4        473.91        361.84        47.04 o
  -4   0   4      22170.90      22330.90       510.14 o
  -3   0   4       2103.36       1713.80        65.39 o
  -2   0   4       3708.80       3838.55        90.63 o
  -1   0   4        186.43        194.09        40.11 o
   0   0   4      13784.38      13551.24       272.04 o
   1   0   4       2152.26       1876.54        79.03 o
   2   0   4        223.58        231.98        39.55 o
   3   0   4        173.58        157.22        48.77 o
   4   0   4        885.87        790.56       107.12 o
   5   0   4         57.67         26.94        65.12 o
   6   0   4        161.51        168.21        92.06 o
   7   0   4          1.14         13.36        77.42 o
   8   0   4        343.55        406.57        49.35 o
   9   0   4         25.16         30.97       106.06 o
  10   0   4        209.85        194.51       125.36 o
  11   0   4          8.55        -22.48       122.60 o
  12   0   4        344.72        321.78       134.69 o
 -15   1   4         38.44         -6.26        85.44 o
 -14   1   4        163.46         66.78        91.53 o
 -13   1   4         44.46         91.25        70.16 o
 -12   1   4         86.78         97.06        69.96 o
 -11   1   4         94.62        141.48        64.01 o
 -10   1   4         45.54         53.33        27.41 o
  -9   1   4        110.62        101.01        23.80 o
  -8   1   4         15.45         44.70        20.85 o
  -7   1   4        224.18        224.60        13.50 o
  -6   1   4        351.11        386.70        29.89 o
  -5   1   4        322.55        342.46        27.49 o
  -4   1   4       3355.65       3570.74        58.28 o
  -3   1   4         74.09        154.94        24.44 o
  -2   1   4        655.25        673.42        34.47 o
  -1   1   4        521.04        429.51        32.69 o
   0   1   4       4326.02       4425.29        76.75 o
   1   1   4         72.46        183.84        29.05 o
   2   1   4          0.33         -2.23        26.26 o
   3   1   4         97.97         82.57        31.41 o
   4   1   4        188.67        149.08        52.80 o
   5   1   4        153.79        122.29        53.88 o
   6   1   4         13.28         -9.75        35.20 o
   7   1   4         13.38         44.81        33.70 o
   8   1   4        245.40        264.09        39.25 o
   9   1   4        110.29        203.70        77.04 o
  10   1   4         16.88         19.33       120.16 o
  11   1   4          6.76        -45.53        82.47 o
  12   1   4          9.28         -4.55        86.37 o
 -15   2   4         32.02        -68.08        74.28 o
 -14   2   4        109.14         96.41        76.12 o
 -13   2   4         31.59         96.67        74.14 o
 -12   2   4       1348.67       1336.92       110.05 o
 -11   2   4         31.32         12.33        58.50 o
 -10   2   4        434.39        502.22        40.44 o
  -9   2   4         36.42         95.63        25.57 o
  -8   2   4        233.54        213.62        19.72 o
  -7   2   4        203.81        202.70        16.36 o
  -6   2   4          0.10         -8.15        13.81 o
  -5   2   4        804.31        713.66        33.46 o
  -4   2   4        583.35        507.14        27.93 o
  -3   2   4        394.01        360.06        26.68 o
  -2   2   4         78.67         64.39        22.04 o
   0   2   4         38.21         41.13        23.69 o
   1   2   4        691.08        625.65        34.94 o
   2   2   4        109.47         83.97        26.98 o
   3   2   4        778.95        720.58        35.36 o
   4   2   4        777.64        812.23        50.75 o
   5   2   4         59.07         50.68        31.04 o
   6   2   4          4.43         17.41        62.19 o
   7   2   4          5.23        -12.72        39.54 o
   8   2   4        378.94        362.61        41.27 o
   9   2   4          6.34         -7.48        73.70 o
  10   2   4         36.08        119.66        79.46 o
  11   2   4         18.38        -30.15        76.74 o
  12   2   4         11.97         56.80        81.96 o
 -15   3   4         10.55        124.98        82.19 o
 -14   3   4        213.96        139.78        77.06 o
 -13   3   4        284.64        321.63        80.24 o
 -12   3   4        396.40        285.12        72.76 o
 -11   3   4         61.81         71.04        39.00 o
 -10   3   4       1075.81       1115.97        60.80 o
  -9   3   4         89.96         63.32        23.31 o
  -8   3   4        486.85        553.16        30.94 o
  -7   3   4        321.48        317.54        19.99 o
  -6   3   4       2728.63       2916.02        42.93 o
  -5   3   4         69.30         83.12        18.19 o
  -4   3   4       3524.42       3919.94        59.49 o
  -3   3   4        905.86        746.90        29.77 o
  -2   3   4       3343.87       3514.45        51.37 o
  -1   3   4       1780.12       1455.48        41.21 o
   0   3   4      15937.88      14570.33      1755.01 o
   1   3   4        133.49        185.22        27.05 o
   2   3   4       1956.98       1991.06        53.91 o
   3   3   4          3.82         34.87        20.99 o
   4   3   4       1669.63       1810.82        70.46 o
   5   3   4          3.33         -6.69        30.72 o
   6   3   4       1211.52       1296.14        64.30 o
   7   3   4          2.16        -17.55        32.38 o
   8   3   4         40.28         54.61        67.77 o
   9   3   4         14.27         38.28        69.71 o
  10   3   4         35.61          3.33        71.38 o
  11   3   4         29.41         10.87        85.59 o
 -15   4   4         14.07         27.46        87.72 o
 -14   4   4         61.47         11.29        77.77 o
 -13   4   4          4.86        -18.74        71.74 o
 -12   4   4          2.51          9.22        58.48 o
 -11   4   4         48.21         52.06        26.08 o
 -10   4   4        221.08        297.74        25.02 o
  -9   4   4         82.75         61.19        21.70 o
  -8   4   4       1681.00       1853.44        40.82 o
  -7   4   4        187.54        177.77        19.53 o
  -6   4   4        139.22        141.43        17.71 o
  -5   4   4        692.38        573.75        24.58 o
  -4   4   4       5754.60       6071.42        63.78 o
  -3   4   4        278.52        333.37        21.59 o
  -2   4   4       6423.37       6492.47        67.76 o
  -1   4   4        528.96        610.25        28.57 o
   0   4   4       1518.51       1531.78        40.26 o
   1   4   4          2.72        105.79        26.27 o
   2   4   4       1342.43       1496.34        48.82 o
   3   4   4        194.42        202.88        27.71 o
   4   4   4        432.15        450.84        45.94 o
   5   4   4         33.48         56.87        35.74 o
   6   4   4         44.89         71.73        36.41 o
   7   4   4         13.97         35.45        56.23 o
   8   4   4        594.44        518.88        90.67 o
   9   4   4         43.81          8.40        78.80 o
  10   4   4          4.74        -14.63        65.32 o
  11   4   4          3.90         68.52        79.76 o
 -15   5   4          0.78         51.65        90.57 o
 -14   5   4         42.23         51.93        99.06 o
 -13   5   4        119.46        249.67        78.28 o
 -12   5   4          1.91         48.49        42.67 o
 -11   5   4        537.62        572.80        42.43 o
 -10   5   4       2140.98       2277.46        68.57 o
  -9   5   4         12.10         74.42        23.32 o
  -8   5   4        387.82        358.05        24.34 o
  -7   5   4          9.59         20.32        19.82 o
  -6   5   4       1263.95       1453.21        40.05 o
  -5   5   4          2.48         21.68        15.41 o
  -4   5   4       1309.82       1236.96        27.17 o
  -3   5   4        668.54        625.47        23.26 o
  -2   5   4        592.60        752.67        27.12 o
  -1   5   4        229.12        240.40        23.43 o
   0   5   4        340.48        426.86        27.84 o
   1   5   4        367.49        276.96        50.06 o
   2   5   4       3192.51       3481.15        59.23 o
   3   5   4        291.30        225.48        34.34 o
   4   5   4       3118.77       3135.46        81.38 o
   5   5   4         66.23         70.94        36.96 o
   6   5   4        896.56        851.65       115.82 o
   7   5   4          1.29         16.96        64.18 o
   8   5   4        615.52        615.45        90.30 o
   9   5   4          0.24         22.91        61.44 o
  10   5   4         85.42         44.37        73.49 o
  11   5   4          1.87          8.25        78.38 o
 -15   6   4          0.04         42.85       119.85 o
 -14   6   4        153.42        141.74        77.41 o
 -13   6   4         95.48         46.05        73.60 o
 -12   6   4         54.76         36.81        42.52 o
 -11   6   4        144.34        219.92        35.01 o
 -10   6   4         48.61        106.05        27.40 o
  -9   6   4          9.78         48.11        23.45 o
  -8   6   4        868.82        920.88        39.28 o
  -7   6   4          3.54         92.88        21.44 o
  -6   6   4         41.26         47.69        18.01 o
  -5   6   4          4.80         15.32        12.91 o
  -4   6   4         15.42         15.91        30.44 o
  -3   6   4         76.57         81.02        14.60 o
  -2   6   4         52.02         35.23        15.91 o
  -1   6   4        717.75        724.30        29.90 o
   0   6   4        397.08        473.95        29.32 o
   1   6   4        192.96        207.73        23.64 o
   2   6   4        659.63        700.58        34.87 o
   3   6   4        142.00        184.80        28.84 o
   4   6   4        902.09        922.95        99.94 o
   5   6   4        134.62        149.91        52.80 o
   6   6   4       1506.12       1658.29       110.49 o
   7   6   4         12.53        -17.67        68.73 o
   8   6   4         50.52        -11.81        60.79 o
   9   6   4          1.03         13.49        68.71 o
  10   6   4         11.18         -7.60        76.34 o
  11   6   4         16.73         13.45        85.21 o
 -14   7   4       1004.55        725.44       178.60 o
 -13   7   4        156.94        274.82       124.30 o
 -12   7   4        169.49        169.89        52.80 o
 -11   7   4        337.92        362.96        64.24 o
 -10   7   4        196.17        221.01        30.73 o
  -9   7   4         24.78         37.48        23.71 o
  -8   7   4          3.29          5.41        18.57 o
  -7   7   4        965.56        913.32        31.87 o
  -6   7   4        368.32        400.20        20.18 o
  -5   7   4        177.31        244.76        44.39 o
  -4   7   4        496.87        498.74        36.33 o
  -3   7   4         39.36         55.66        26.73 o
  -2   7   4        163.31        144.32        16.74 o
  -1   7   4        184.14        159.22        21.67 o
   0   7   4        990.60       1026.64        35.10 o
   1   7   4         91.64         77.10        23.92 o
   2   7   4         33.24         40.86        17.79 o
   3   7   4        352.81        334.14        43.78 o
   4   7   4        163.93        203.43        37.86 o
   5   7   4        202.13        130.82        68.30 o
   6   7   4         63.24         36.37        52.75 o
   7   7   4         57.95         30.65        60.52 o
   8   7   4         86.87        102.49        68.63 o
   9   7   4         34.57         58.14        63.90 o
  10   7   4          0.01        -28.78       103.62 o
  11   7   4          5.95         95.57        88.21 o
 -14   8   4         39.79        249.87       147.85 o
 -13   8   4          3.05        -84.00        93.76 o
 -12   8   4          6.00         47.01        45.01 o
 -11   8   4        141.11        113.42        35.47 o
 -10   8   4        160.93        190.54        37.28 o
  -9   8   4          2.44         33.92        23.71 o
  -8   8   4         18.38         33.36        21.31 o
  -7   8   4          1.41         68.73        17.72 o
  -6   8   4        252.64        309.76        39.63 o
  -5   8   4        462.47        481.46        43.86 o
  -4   8   4         37.69         40.82        33.17 o
  -3   8   4        184.18        173.69        34.29 o
  -2   8   4        581.41        608.13        22.74 o
  -1   8   4          8.43         38.60        18.55 o
   0   8   4         92.53        111.50        22.47 o
   1   8   4        112.96        138.57        26.38 o
   2   8   4        858.66        961.15        49.57 o
   3   8   4        132.35        211.52        40.48 o
   4   8   4       1007.97       1100.89        65.83 o
   5   8   4         24.68         86.67        54.98 o
   6   8   4        341.55        335.33        69.11 o
   7   8   4         63.10         14.65        72.44 o
   8   8   4        108.56         75.10        63.90 o
   9   8   4          1.22         -6.70        62.63 o
  10   8   4         46.30         75.07       151.24 o
 -14   9   4          0.11         69.15       135.54 o
 -13   9   4        175.33        119.85       117.30 o
 -12   9   4         42.83        212.33       126.21 o
 -11   9   4         10.45         20.40        42.74 o
 -10   9   4        116.63        119.01        30.63 o
  -9   9   4         93.87         58.04        34.25 o
  -8   9   4        104.88        123.19        21.54 o
  -7   9   4        432.84        437.95        44.88 o
  -6   9   4         40.85         49.18        33.17 o
  -5   9   4         93.83        118.89        33.33 o
  -4   9   4        180.11        191.41        35.28 o
  -3   9   4        687.66        633.81        47.55 o
  -2   9   4         58.36         82.12        15.44 o
  -1   9   4         39.22         39.78        19.06 o
   0   9   4        554.26        586.04        34.92 o
   1   9   4        121.87         91.41        26.60 o
   2   9   4        202.16        202.01        31.34 o
   3   9   4        262.38        175.26        67.52 o
   4   9   4        403.48        430.38        50.05 o
   5   9   4        381.31        417.59        44.79 o
   6   9   4         49.61         36.43        40.43 o
   7   9   4        196.36        138.73        48.37 o
   8   9   4        391.43        327.30        59.07 o
   9   9   4          1.46         13.34        50.96 o
  10   9   4         10.68         12.70        71.86 o
 -13  10   4          0.36        -27.79       124.94 o
 -12  10   4          0.69        -92.48        92.48 o
 -11  10   4          0.38         -0.99        44.40 o
 -10  10   4         50.67         28.81        36.56 o
  -9  10   4         12.01         38.93        35.67 o
  -8  10   4          0.54        -12.99        34.06 o
  -7  10   4         14.27         52.84        37.35 o
  -6  10   4        242.94        306.74        46.93 o
  -5  10   4         37.45         56.44        35.66 o
  -4  10   4        163.59        131.55        38.18 o
  -3  10   4        211.87        208.23        40.61 o
  -2  10   4        677.06        712.28        25.17 o
  -1  10   4          8.72         31.17        16.86 o
   0  10   4        227.13        268.31        27.94 o
   1  10   4         59.00         80.52        27.30 o
   2  10   4        143.90        119.83        30.03 o
   3  10   4         30.10        114.40        35.00 o
   4  10   4       1117.13       1211.16        64.17 o
   5  10   4         12.42         96.78        34.07 o
   6  10   4        192.18        229.01        42.13 o
   7  10   4          2.59        -20.79        45.60 o
   8  10   4         34.75         43.64        49.44 o
   9  10   4          0.85        -47.29        51.21 o
 -13  11   4          8.03         46.45       120.48 o
 -12  11   4        299.40        222.93       140.63 o
 -11  11   4        154.89        160.93        54.45 o
 -10  11   4         74.37        141.55        43.25 o
  -9  11   4         13.45         41.53        40.00 o
  -8  11   4       1122.17       1056.83        65.30 o
  -7  11   4         87.71        105.03        42.25 o
  -6  11   4         23.69         99.05        39.54 o
  -5  11   4        526.91        489.08        50.13 o
  -4  11   4         58.32         62.14        37.22 o
  -3  11   4         65.64         30.75        34.00 o
  -2  11   4         16.70         50.27        19.78 o
  -1  11   4        422.27        411.23        28.20 o
   0  11   4        499.64        544.40        33.98 o
   1  11   4         46.26         84.93        27.39 o
   2  11   4         75.27         67.79        39.83 o
   3  11   4       1138.90        720.36       271.78 o
   4  11   4         36.99         -1.38        20.83 o
   5  11   4         13.73         21.19        25.73 o
   6  11   4         23.28        -14.78        33.04 o
   7  11   4        193.95        163.98        53.54 o
   8  11   4         61.87         22.50        52.13 o
   9  11   4          3.84          2.36        56.84 o
 -12  12   4       1423.29       1465.30       210.63 o
 -11  12   4         21.55         33.00        67.56 o
 -10  12   4        727.38        869.79        76.30 o
  -9  12   4          1.74         16.39        45.34 o
  -8  12   4       1701.54       1721.86        82.38 o
  -7  12   4        127.38        206.50        49.66 o
  -6  12   4         28.94         44.45        39.67 o
  -5  12   4        146.10        144.23        43.05 o
  -4  12   4       3260.90       2966.31       112.30 o
  -3  12   4        341.26        383.09        48.19 o
  -2  12   4       1560.44       1593.10        56.96 o
  -1  12   4        263.89        313.08        27.22 o
   0  12   4       3144.74       2791.29       353.37 o
   1  12   4         59.23        101.37        25.42 o
   2  12   4        251.52        237.66        41.36 o
   3  12   4         21.60         26.86        36.06 o
   4  12   4        138.81        111.64        39.12 o
   5  12   4        113.64         67.02        34.27 o
   6  12   4        982.31       1028.48        81.88 o
   7  12   4        102.29         51.98        49.39 o
   8  12   4        464.33        450.01        70.19 o
 -12  13   4         92.54        212.75       129.39 o
 -11  13   4         22.97         38.92        70.67 o
 -10  13   4          2.01         76.15        55.30 o
  -9  13   4         20.95         24.21        50.50 o
  -8  13   4         91.75         70.58        50.87 o
  -7  13   4        321.57        385.34        62.30 o
  -6  13   4        200.27        176.10        56.85 o
  -5  13   4          4.71         46.76        42.79 o
  -4  13   4        178.02        140.33        44.59 o
  -3  13   4       1824.76       1705.50        81.50 o
  -2  13   4       3189.49       2824.25        99.03 o
  -1  13   4        179.25        137.16        42.38 o
   0  13   4        243.29        198.31        34.66 o
   1  13   4        135.56        231.40        37.22 o
   2  13   4       6530.01       6646.63       137.42 o
   3  13   4         11.20         88.51        38.17 o
   4  13   4          1.29         14.11        38.14 o
   5  13   4         41.03        103.66        32.65 o
   6  13   4       2243.69       2167.88       110.20 o
   7  13   4        109.83         43.78        51.63 o
   8  13   4        232.89        150.09        61.53 o
 -11  14   4         30.96         40.05        73.77 o
 -10  14   4        533.78        582.58        74.21 o
  -9  14   4          3.43         54.52        55.00 o
  -8  14   4         24.59        -20.29        51.65 o
  -7  14   4         61.42         56.70        51.64 o
  -6  14   4        130.64         38.09        51.91 o
  -5  14   4         35.89          3.26        46.32 o
  -4  14   4         20.93         20.65        50.71 o
  -3  14   4         96.29        148.37        53.16 o
  -2  14   4         35.40         81.64        40.81 o
  -1  14   4        171.86        148.71        47.40 o
   0  14   4        570.50        479.06        42.96 o
   1  14   4         52.37        129.13        34.93 o
   2  14   4        415.42        564.70        51.60 o
   3  14   4        161.02        200.64        43.29 o
   4  14   4         73.92        101.91        39.83 o
   5  14   4          0.29         14.77        34.17 o
   6  14   4        196.06        299.37        67.23 o
   7  14   4        104.70        140.02        71.93 o
 -10  15   4         34.87        -47.37        68.34 o
  -9  15   4          1.77        -16.98        53.34 o
  -8  15   4          0.14         44.23        57.80 o
  -7  15   4          5.29          4.80        53.13 o
  -6  15   4         39.82         77.86        55.19 o
  -5  15   4          3.23         53.43        54.04 o
  -4  15   4         38.97         70.59        50.05 o
  -3  15   4        240.10        230.32        54.94 o
  -2  15   4         32.81         26.50        39.18 o
  -1  15   4        264.28        220.38        55.19 o
   0  15   4        137.55        129.49        51.42 o
   1  15   4         17.84         45.18        47.90 o
   2  15   4          9.82         21.30        37.53 o
   3  15   4         78.44        137.39        46.96 o
   4  15   4         56.31        113.50        47.76 o
   5  15   4        144.72        225.24        48.14 o
   6  15   4         70.39         43.90        77.10 o
  -9  16   4          2.23        -29.80        54.28 o
  -8  16   4          4.36         30.15        73.99 o
  -7  16   4         59.29         50.47        60.20 o
  -6  16   4         13.35         65.09        57.50 o
  -5  16   4        229.18        226.91        63.83 o
  -4  16   4         94.21        154.08        57.26 o
  -3  16   4        104.10         67.28        55.91 o
  -2  16   4         53.17         38.23        47.79 o
  -1  16   4        271.27        295.18        62.99 o
   0  16   4        780.88        648.20        73.59 o
   1  16   4        119.98        180.44        55.91 o
   2  16   4        234.65        292.34        68.60 o
   3  16   4         41.17          6.67        55.41 o
   4  16   4         68.49        -50.48        86.33 o
   5  16   4         24.19        -35.42        86.54 o
  -7  17   4          0.64        -38.63        63.59 o
  -6  17   4          0.37        -19.78        58.50 o
  -5  17   4          0.06         -0.12        54.97 o
  -4  17   4          5.12         37.48        43.04 o
  -3  17   4          0.47        -46.30        48.85 o
  -2  17   4        171.03        213.35        61.79 o
  -1  17   4         40.88          5.32        47.53 o
   0  17   4         21.74         62.29        51.92 o
   1  17   4          1.28         24.57        46.79 o
   2  17   4        444.55        384.14       127.48 o
   3  17   4          3.45         42.85        99.69 o
   4  17   4         18.59         15.70       100.54 o
  -6  18   4         91.54         72.53        64.74 o
  -5  18   4          1.79        -36.12        56.82 o
  -4  18   4          0.04          7.64        56.23 o
  -3  18   4          9.96        -19.13        55.19 o
  -2  18   4          4.85        -20.84        53.21 o
  -1  18   4          0.18        -11.13        72.27 o
   0  18   4         46.18         88.06        73.31 o
   1  18   4          3.63        -39.18        78.75 o
   2  18   4         43.18         92.91       107.33 o
 -16   1   5          4.66         -3.60        90.78 o
 -15   1   5        195.68        162.26       100.01 o
 -14   1   5         65.45         32.73       123.77 o
 -13   1   5          2.24         21.28        65.51 o
 -12   1   5        194.13        148.04        69.57 o
 -11   1   5         40.01         30.09        31.06 o
 -10   1   5         15.11         28.47        27.80 o
  -9   1   5       1083.07       1137.99        30.51 o
  -8   1   5        413.70        352.11        18.36 o
  -7   1   5       1447.45       1469.23        48.66 o
  -6   1   5        136.49        143.47        26.96 o
  -5   1   5        380.05        442.25        31.60 o
  -4   1   5        335.16        293.27        28.94 o
  -3   1   5       1150.37       1237.69        45.59 o
  -2   1   5        234.97        339.67        33.68 o
  -1   1   5       6240.79       6418.55        95.68 o
   0   1   5        188.30        177.51        30.90 o
   1   1   5          5.53        -23.72        23.72 o
   2   1   5        640.89        542.98        38.71 o
   3   1   5       2268.12       2063.89       143.81 o
   4   1   5       1011.49        922.71        83.92 o
   5   1   5          7.51         36.86        52.92 o
   6   1   5        208.48        236.55        43.22 o
   7   1   5          0.33        -14.82        37.75 o
   8   1   5          4.33        -28.20        61.40 o
   9   1   5         74.93         48.06        93.54 o
  10   1   5         26.51        -31.98        75.83 o
  11   1   5        155.83        108.39        87.50 o
 -15   2   5         14.84         41.80        87.94 o
 -14   2   5         22.41         38.61        77.55 o
 -13   2   5        812.71        858.37       101.71 o
 -12   2   5         16.00         48.01        31.48 o
 -11   2   5         50.30         81.20        31.49 o
 -10   2   5          5.71         16.05        25.91 o
  -9   2   5        246.26        246.75        22.11 o
  -8   2   5        239.74        215.52        18.45 o
  -7   2   5       1335.94       1172.58       184.76 o
  -6   2   5        386.79        358.79        29.28 o
  -5   2   5        447.45        505.49        32.19 o
  -4   2   5          0.43        144.17        25.43 o
  -3   2   5       4028.31       4265.39        69.76 o
  -2   2   5       4453.23       3857.72       109.60 o
  -1   2   5        901.47        974.58        39.13 o
   0   2   5        330.97        315.86        30.86 o
   1   2   5        233.46        236.38        30.76 o
   2   2   5         64.98        131.62        32.05 o
   3   2   5       6931.43       6887.52       133.60 o
   4   2   5          1.75         70.76        35.05 o
   5   2   5          4.81          2.35        34.74 o
   6   2   5         26.43         23.66        39.87 o
   7   2   5        689.15        704.05        57.94 o
   8   2   5         36.98         80.51        70.70 o
   9   2   5         14.35         36.33        74.00 o
  10   2   5          3.24        -46.38        79.83 o
  11   2   5          0.27        -23.54        77.40 o
 -15   3   5          1.03         17.05        84.63 o
 -14   3   5          0.83        -69.79        69.79 o
 -13   3   5        263.07        279.80       131.19 o
 -12   3   5        122.43         78.53        61.51 o
 -11   3   5        717.32        759.76        52.36 o
 -10   3   5        350.58        370.08        30.22 o
  -9   3   5        100.59         98.38        22.95 o
  -8   3   5        458.51        529.24        25.82 o
  -7   3   5        325.60        335.24        23.55 o
  -6   3   5        127.60        146.04        24.74 o
  -5   3   5         11.16         11.63        21.84 o
  -4   3   5       2156.99       1857.56        46.40 o
  -3   3   5       2786.50       2729.67        54.48 o
  -2   3   5         20.20        224.18        26.84 o
  -1   3   5       1387.40       1613.44        47.41 o
   0   3   5        682.98        732.06        38.24 o
   1   3   5         45.37         52.02        26.70 o
   2   3   5        237.75        230.31        33.02 o
   3   3   5       1675.73       1872.84        66.33 o
   4   3   5          4.54         38.60        35.42 o
   5   3   5         73.40         88.33        37.24 o
   6   3   5        207.65        290.94        45.05 o
   7   3   5        303.69        252.20        45.36 o
   8   3   5        184.44        126.65        72.80 o
   9   3   5          0.05        -55.31        67.82 o
  10   3   5          0.00        111.57       131.72 o
  11   3   5        421.18        455.60       160.78 o
 -15   4   5         62.48         91.19        87.60 o
 -14   4   5        127.58        113.98        82.58 o
 -13   4   5       1581.05       1378.72       116.85 o
 -12   4   5          0.73        -62.07        62.07 o
 -11   4   5        228.07        221.05        26.71 o
 -10   4   5        572.63        542.94        38.44 o
  -9   4   5       1112.97       1156.31        34.38 o
  -8   4   5        458.75        364.48        46.56 o
  -7   4   5       6712.35       7141.01        85.10 o
  -6   4   5        223.52        280.62        24.32 o
  -5   4   5       4387.45       4585.51        64.13 o
  -4   4   5        522.58        440.79        25.61 o
  -3   4   5       8631.78       9377.89        89.60 o
  -2   4   5          6.05         -4.90        19.77 o
  -1   4   5       2046.94       1975.77        49.00 o
   0   4   5        264.17        169.34        56.51 o
   1   4   5       1804.77       2081.66        58.69 o
   2   4   5        606.92        605.91        44.08 o
   3   4   5        394.72        498.72        53.54 o
   4   4   5         22.37         48.21        37.38 o
   5   4   5       1824.32       1904.27        80.70 o
   6   4   5         66.53         84.34        40.82 o
   7   4   5        175.13        165.02        63.89 o
   8   4   5         14.80         37.81        72.19 o
   9   4   5        439.66        434.62        92.81 o
  10   4   5          8.99         86.44        88.41 o
  11   4   5         88.30          1.27       130.88 o
 -15   5   5          0.35          2.22        86.59 o
 -14   5   5          0.11          0.99        72.74 o
 -13   5   5         27.57         25.44        62.11 o
 -12   5   5         13.89         48.05        60.91 o
 -11   5   5        159.79        171.28        30.99 o
 -10   5   5        421.65        443.81        34.51 o
  -9   5   5         30.06         59.23        18.19 o
  -8   5   5        126.26        129.21        25.04 o
  -7   5   5        205.41        219.25        23.73 o
  -6   5   5        145.73        127.87        20.13 o
  -5   5   5          2.80         26.10        17.72 o
  -4   5   5         67.33        187.32        20.14 o
  -3   5   5          6.31        -15.57        17.26 o
  -2   5   5        738.33        722.96        31.31 o
  -1   5   5         21.22         18.66        20.60 o
   0   5   5         45.25         53.33        23.28 o
   1   5   5        660.96        695.91        43.18 o
   2   5   5       1212.89       1111.46        54.12 o
   3   5   5        364.54        353.98        46.18 o
   4   5   5        146.48         72.56        33.57 o
   5   5   5        687.30        663.28        57.12 o
   6   5   5         40.85        132.43        41.63 o
   7   5   5        883.77        823.32       100.49 o
   8   5   5          2.09        -10.94        73.63 o
   9   5   5        396.05        293.44        86.91 o
  10   5   5          3.75          4.42       109.88 o
 -15   6   5         21.55        -61.30       130.03 o
 -14   6   5          1.90          5.89        68.45 o
 -13   6   5        444.99        428.99        81.08 o
 -12   6   5        299.87        321.86        54.31 o
 -11   6   5       1279.87       1360.07        60.26 o
 -10   6   5        167.44        205.76        29.39 o
  -9   6   5         27.25         23.44        22.78 o
  -8   6   5         15.83         32.49        21.01 o
  -7   6   5        202.41        231.10        24.02 o
  -6   6   5         31.71         18.73        18.74 o
  -5   6   5        361.95        419.31        21.02 o
  -4   6   5       1613.35       1395.36        33.58 o
  -3   6   5        574.11        609.56        26.05 o
  -2   6   5        456.90        434.70        25.98 o
  -1   6   5        341.18        412.05        28.20 o
   0   6   5          4.57         19.02        24.68 o
   1   6   5         75.46         20.11        23.08 o
   2   6   5        244.57        336.60        39.16 o
   3   6   5         18.14         24.01        37.70 o
   4   6   5          7.97        -32.71        34.22 o
   5   6   5        759.13        679.84        61.03 o
   6   6   5        324.18        230.45        70.48 o
   7   6   5          4.02        -71.97        89.30 o
   8   6   5         11.40         96.92        70.49 o
   9   6   5        104.74        232.03        84.21 o
  10   6   5         24.24         87.61        85.20 o
 -15   7   5         80.36        109.45       120.69 o
 -14   7   5         36.71        105.85       129.82 o
 -13   7   5         43.88        -30.32        65.21 o
 -12   7   5         36.03         65.18        45.21 o
 -11   7   5         87.66         84.53        33.71 o
 -10   7   5          1.38         46.96        25.43 o
  -9   7   5          0.82         19.94        22.45 o
  -8   7   5        161.98        158.10        23.52 o
  -7   7   5         62.20         40.11        21.04 o
  -6   7   5         82.57        115.13        13.85 o
  -5   7   5        954.65        958.52        61.73 o
  -4   7   5        115.89        189.19        36.36 o
  -3   7   5        221.57        279.61        19.47 o
  -2   7   5          0.09         29.09        18.48 o
  -1   7   5        125.01        165.92        25.55 o
   0   7   5         12.09         26.05        23.09 o
   1   7   5        202.39        200.49        29.91 o
   2   7   5         12.92         19.76        25.81 o
   3   7   5          4.77         25.12        39.81 o
   4   7   5          9.33         46.15        56.72 o
   5   7   5       1012.88        994.70        91.16 o
   6   7   5         12.42         97.20        65.17 o
   7   7   5        223.70        182.93        75.94 o
   8   7   5          0.00         26.48        69.28 o
   9   7   5         54.20         37.69       126.10 o
  10   7   5          8.00        -11.93       131.19 o
 -14   8   5         22.75         91.00       134.06 o
 -13   8   5         79.07         54.51       122.82 o
 -12   8   5        176.59        165.44        68.25 o
 -11   8   5        129.70        150.42        38.39 o
 -10   8   5        314.02        360.90        57.10 o
  -9   8   5        320.22        346.95        26.88 o
  -8   8   5        202.71        236.71        24.74 o
  -7   8   5        359.85        350.32        52.14 o
  -6   8   5       1571.02       1583.79        78.91 o
  -5   8   5         27.36         33.20        36.53 o
  -4   8   5        132.77        123.21        42.09 o
  -3   8   5        525.42        511.40        20.43 o
  -2   8   5        198.47        195.83        21.83 o
  -1   8   5         76.83         94.41        24.17 o
   0   8   5          9.53        -23.18        23.18 o
   1   8   5        166.57        172.72        31.19 o
   2   8   5         49.64         49.73        33.67 o
   3   8   5        284.99        269.69        46.36 o
   4   8   5          4.59         37.95        57.10 o
   5   8   5        494.76        506.77        78.71 o
   6   8   5         38.24         32.17        80.50 o
   7   8   5          7.28         56.19        59.49 o
   8   8   5        149.61         77.27        75.15 o
   9   8   5          2.72        -51.81        73.50 o
  10   8   5         32.71         46.71        85.00 o
 -14   9   5         14.32        -18.67       116.88 o
 -13   9   5         51.96         19.51       123.24 o
 -12   9   5          9.44        105.64        61.36 o
 -11   9   5        343.64        358.12        56.04 o
 -10   9   5         15.87         55.99        43.70 o
  -9   9   5       1202.26       1193.98        63.01 o
  -8   9   5        112.82        249.74        50.93 o
  -7   9   5          0.11         60.82        45.36 o
  -6   9   5          4.57         41.73        39.45 o
  -5   9   5        667.01        647.60        60.66 o
  -4   9   5        358.09        364.73        52.66 o
  -3   9   5       1011.53       1017.59        70.77 o
  -2   9   5        294.10        270.54        23.41 o
  -1   9   5         45.75         54.41        22.00 o
   0   9   5        168.08        201.93        31.24 o
   1   9   5        552.69        576.68        38.29 o
   2   9   5        560.60        576.73        54.13 o
   3   9   5        393.50        351.46        45.71 o
   4   9   5          8.79         64.64        41.42 o
   5   9   5        141.85        140.38        52.52 o
   6   9   5         31.93          9.31        90.04 o
   7   9   5         74.16         47.20        65.77 o
   8   9   5         54.62        106.66        70.17 o
   9   9   5        196.88        211.29        63.81 o
 -13  10   5          2.89        -30.12       123.66 o
 -12  10   5          5.92         36.67        68.02 o
 -11  10   5          0.97         31.56        44.05 o
 -10  10   5          1.04        -10.06        42.30 o
  -9  10   5        702.07        693.99        91.33 o
  -8  10   5        157.34        141.41        58.60 o
  -7  10   5        261.64        227.37        44.32 o
  -6  10   5        135.92        117.60        36.87 o
  -5  10   5          0.98         16.76        32.89 o
  -4  10   5          5.35         20.60        33.46 o
  -3  10   5        139.84        160.91        47.52 o
  -2  10   5         24.72         19.12        17.19 o
  -1  10   5         57.53         59.14        23.08 o
   0  10   5        216.90        240.18        30.36 o
   1  10   5        909.33        970.15        43.02 o
   2  10   5         25.11         84.57        35.54 o
   3  10   5       2813.75       2819.19       124.67 o
   4  10   5        516.51        473.09        49.41 o
   5  10   5        339.26        345.40        51.14 o
   6  10   5        479.03        457.16        64.22 o
   7  10   5        540.44        581.83        71.60 o
   8  10   5          4.50        -20.65        48.31 o
   9  10   5        212.55        217.59        66.55 o
 -13  11   5        653.63        660.74       169.48 o
 -12  11   5         10.40         77.85       125.36 o
 -11  11   5       1025.10        997.56       101.91 o
 -10  11   5         85.24         67.33        50.49 o
  -9  11   5       2144.11       2123.62        87.44 o
  -8  11   5        279.67        393.28        49.97 o
  -7  11   5       1268.70       1419.79        74.06 o
  -6  11   5        159.43        196.53        42.06 o
  -5  11   5       4286.69       4162.71       113.62 o
  -4  11   5       1038.28       1080.83        64.87 o
  -3  11   5       1340.44       1434.54        72.35 o
  -2  11   5        211.66        233.61        22.32 o
  -1  11   5       6092.34       5978.79        95.12 o
   0  11   5       1372.40       1386.26        53.37 o
   1  11   5         43.64         32.68        26.01 o
   2  11   5          5.97        151.77        40.80 o
   3  11   5       5250.98       5369.79       126.72 o
   4  11   5        740.17        748.17        63.71 o
   5  11   5         46.26         28.21        35.37 o
   6  11   5          2.46          3.85        46.81 o
   7  11   5        313.36        258.01        62.14 o
   8  11   5         42.49        -49.29        49.29 o
 -12  12   5         33.57         20.10        69.98 o
 -11  12   5         67.81        103.35        97.47 o
 -10  12   5         92.34        109.38        51.20 o
  -9  12   5        398.60        481.36        65.57 o
  -8  12   5        173.71        251.48        57.31 o
  -7  12   5        393.92        366.49        51.69 o
  -6  12   5         58.25        216.82        49.45 o
  -5  12   5       1286.77       1175.74        69.20 o
  -4  12   5        242.96        200.77        47.06 o
  -3  12   5        164.95        107.66        39.26 o
  -2  12   5         15.48         78.92        18.22 o
  -1  12   5        748.38        696.73        38.35 o
   0  12   5        796.84        778.89        43.76 o
   1  12   5        268.22        280.02        35.98 o
   2  12   5         33.33         34.45        37.81 o
   3  12   5        177.24        190.95        43.60 o
   4  12   5         40.21         19.87        36.99 o
   5  12   5       1128.42       1160.61        64.21 o
   6  12   5         11.42          5.24        49.16 o
   7  12   5        185.84        194.44        60.69 o
   8  12   5          3.92         11.46        53.87 o
 -12  13   5        242.63        167.36       140.63 o
 -11  13   5        283.89        265.75        87.04 o
 -10  13   5         75.51        117.78        53.19 o
  -9  13   5        553.36        585.64        69.46 o
  -8  13   5         33.29         92.23        52.91 o
  -7  13   5        361.97        353.18        61.41 o
  -6  13   5         90.43         74.01        53.57 o
  -5  13   5        649.70        751.54        70.43 o
  -4  13   5         20.86         49.44        49.83 o
  -3  13   5        284.86        301.15        52.13 o
  -2  13   5        398.61        383.83        52.98 o
  -1  13   5        318.99        359.70        38.58 o
   0  13   5         93.88        168.92        37.54 o
   1  13   5        210.17        233.16        41.14 o
   2  13   5        651.84        523.74        93.95 o
   3  13   5        498.23        334.95       143.37 o
   4  13   5        110.53         49.01        31.24 o
   5  13   5         76.98         26.05        29.36 o
   6  13   5        448.61        482.14        70.07 o
   7  13   5          2.17         -4.59        54.70 o
 -11  14   5        196.87        219.40        83.98 o
 -10  14   5          0.02          8.14        52.64 o
  -9  14   5        448.53        425.83        85.02 o
  -8  14   5         25.53         86.51        56.58 o
  -7  14   5        585.16        683.67        77.83 o
  -6  14   5        102.57        156.54        60.43 o
  -5  14   5        138.12        116.39        54.03 o
  -4  14   5         33.59         -6.93        48.98 o
  -3  14   5        253.06        363.56        63.40 o
  -2  14   5        452.90        469.13        66.55 o
  -1  14   5         20.72         11.47        70.32 o
   0  14   5        526.68        340.97        83.89 o
   1  14   5         31.49         17.79        30.99 o
   2  14   5          6.47         -0.51        37.32 o
   3  14   5        381.64        420.18        60.41 o
   4  14   5        117.78        143.30        57.07 o
   5  14   5        500.39        566.42        62.55 o
   6  14   5          6.28        -20.52        45.10 o
 -10  15   5         87.75        185.98        68.51 o
  -9  15   5        125.63        124.54        55.42 o
  -8  15   5          4.55         23.15        57.35 o
  -7  15   5          6.40         -6.96        52.88 o
  -6  15   5          2.74         70.25        55.81 o
  -5  15   5        136.94        158.00        61.44 o
  -4  15   5         50.55         -6.64        58.86 o
  -3  15   5          7.82        -36.37        49.87 o
  -2  15   5         10.86         60.74        53.13 o
  -1  15   5        180.14         51.49        44.00 o
   0  15   5         63.40        100.57        56.07 o
   1  15   5          1.29        -24.60        54.13 o
   2  15   5        189.73        167.11        68.13 o
   3  15   5         44.86         21.93        85.91 o
   4  15   5         11.67          0.15        45.09 o
   5  15   5        394.46        609.41        65.37 o
  -9  16   5         37.28         97.80        62.77 o
  -8  16   5         55.36        178.36        84.69 o
  -7  16   5          0.03         19.22        55.83 o
  -6  16   5         22.67         15.83        56.73 o
  -5  16   5        104.08        101.18        61.64 o
  -4  16   5         26.20         -4.09        53.57 o
  -3  16   5         11.36          5.99        54.24 o
  -2  16   5        101.09        106.31        45.54 o
  -1  16   5         24.78        -49.27        49.27 o
   0  16   5        118.94        157.35        68.37 o
   1  16   5         10.28         43.26        61.90 o
   2  16   5          3.28         86.94        82.94 o
   3  16   5         10.79         92.48        64.88 o
   4  16   5          6.59         62.57       100.76 o
  -7  17   5          0.03         12.79        77.86 o
  -6  17   5         11.95        -18.11        56.50 o
  -5  17   5         27.83         19.77        59.98 o
  -4  17   5          7.63         46.36        60.02 o
  -3  17   5          8.01        -20.93        46.25 o
  -2  17   5         11.77         61.99        51.41 o
  -1  17   5          4.64        -46.22        61.34 o
   0  17   5         42.70        116.83        68.20 o
   1  17   5          2.29          8.80        57.33 o
   2  17   5        137.68        123.88       123.45 o
   3  17   5         32.42        100.76       123.88 o
  -5  18   5         41.13        124.56        63.15 o
  -4  18   5          6.08        -41.60        51.40 o
  -3  18   5          6.58         -4.63        46.91 o
  -2  18   5         16.52         38.21        58.75 o
  -1  18   5          1.98        -34.45        67.23 o
   0  18   5          2.34        -13.79        99.91 o
 -16   0   6          6.51        -69.79       120.91 o
 -15   0   6         10.44        -80.39       111.15 o
 -14   0   6          1.80         92.69        96.30 o
 -13   0   6        198.65         40.94        99.69 o
 -12   0   6        471.38        493.55        58.97 o
 -11   0   6         47.63         -0.81        38.21 o
 -10   0   6        317.51        219.62        46.37 o
  -9   0   6        263.51        218.31        47.08 o
  -8   0   6       2142.11       2283.44        80.46 o
  -7   0   6         74.21         40.01        32.91 o
  -6   0   6       4338.52       4478.97       123.89 o
  -5   0   6       1167.47        924.78        82.30 o
  -4   0   6       2153.33       2129.97        86.52 o
  -3   0   6        448.36        369.54        49.38 o
  -2   0   6       1295.69       1372.83        74.28 o
  -1   0   6         52.60          1.96        42.78 o
   0   0   6        370.89        401.28        55.09 o
   1   0   6         54.84         -8.91        57.70 o
   2   0   6       2714.52       2792.19       161.63 o
   3   0   6       1319.10       1135.25       127.27 o
   4   0   6         45.92        120.06        85.91 o
   5   0   6        384.66        335.57       105.85 o
   6   0   6       1193.14       1401.67       156.54 o
   7   0   6          8.29        -19.94       101.39 o
   8   0   6        722.89        724.38       153.78 o
   9   0   6         28.82         60.67       104.57 o
  10   0   6        123.16        104.57       139.15 o
 -16   1   6          5.46         33.14        94.15 o
 -15   1   6         17.29        -49.18        78.67 o
 -14   1   6        105.92         68.94        71.74 o
 -13   1   6        169.42        194.81        77.28 o
 -12   1   6         57.52         70.54        29.06 o
 -11   1   6         13.44          5.98        27.40 o
 -10   1   6          3.57        -15.31        19.00 o
  -9   1   6        144.98        199.51        18.84 o
  -8   1   6        577.22        573.79        35.52 o
  -7   1   6        111.03        154.34        27.77 o
  -6   1   6          0.16          1.52        23.47 o
  -5   1   6          7.36         50.86        26.30 o
  -4   1   6        168.37        206.23        30.37 o
  -3   1   6          3.24         32.31        26.26 o
  -2   1   6         18.24         17.38        26.10 o
  -1   1   6          2.26         16.84        26.66 o
   0   1   6        494.60        531.04        42.04 o
   1   1   6        491.20        485.75        49.77 o
   2   1   6          3.62         17.99        36.20 o
   3   1   6        137.07        334.46        66.25 o
   4   1   6          0.40         22.76        50.39 o
   5   1   6        140.22        108.92        62.33 o
   6   1   6        597.11        592.19        60.99 o
   7   1   6        104.88        124.65        49.81 o
   8   1   6        141.66        109.67        78.09 o
   9   1   6          4.74         10.47        77.02 o
  10   1   6        299.55        272.60       149.86 o
 -16   2   6         23.11         57.67        92.17 o
 -15   2   6         18.21          6.88        82.78 o
 -14   2   6         52.23        160.94        86.87 o
 -13   2   6         57.00         22.58        68.25 o
 -12   2   6         29.01          3.21        34.56 o
 -11   2   6         13.85          7.83        26.08 o
 -10   2   6        103.50         79.65        20.70 o
  -9   2   6        258.01        232.44        20.94 o
  -8   2   6        717.65        664.39       132.71 o
  -7   2   6        606.26        572.36        40.31 o
  -6   2   6       1649.02       1748.04        52.59 o
  -5   2   6          8.22         13.69        23.56 o
  -4   2   6       1025.61       1234.58        44.36 o
  -3   2   6          1.82          0.41        23.80 o
  -2   2   6       1866.11       2053.62        55.61 o
  -1   2   6         64.98         81.90        27.16 o
   0   2   6       1723.63       1916.77        57.18 o
   1   2   6         22.61         52.35        29.08 o
   2   2   6       1411.48       1332.24        68.92 o
   3   2   6        215.36        194.45        39.27 o
   4   2   6        224.28        219.86        45.30 o
   5   2   6        241.89        182.30        45.58 o
   6   2   6         16.86          5.07        42.20 o
   7   2   6        172.97        176.01        70.22 o
   8   2   6        185.80        139.32       102.45 o
   9   2   6         18.96        -22.65        76.46 o
  10   2   6          2.56         53.27        96.14 o
 -15   3   6         19.01         57.73        75.96 o
 -14   3   6         83.01        166.91        81.89 o
 -13   3   6         88.31         65.94        69.98 o
 -12   3   6        104.76        151.64        38.53 o
 -11   3   6         76.39         72.94        21.62 o
 -10   3   6       1414.55       1508.06        54.39 o
  -9   3   6         51.41         91.90        18.93 o
  -8   3   6       1081.36       1146.22        43.52 o
  -7   3   6         63.36         72.69        27.19 o
  -6   3   6       1058.42       1182.95        48.15 o
  -5   3   6         19.89         59.34        25.42 o
  -4   3   6       4396.36       4704.75        76.33 o
  -3   3   6        458.69        420.74        30.92 o
  -2   3   6        907.02       1014.40        43.06 o
  -1   3   6        104.22        125.20        28.07 o
   0   3   6       1002.35       1117.56        47.14 o
   1   3   6        163.70        175.98        34.72 o
   2   3   6        182.44        207.57        42.04 o
   3   3   6         51.86         46.74        36.20 o
   4   3   6        226.22        297.26        47.02 o
   5   3   6         64.60         32.43        39.99 o
   6   3   6       1458.62       1467.46       101.70 o
   7   3   6         83.88        195.87        78.72 o
   8   3   6        668.58        668.30       104.88 o
   9   3   6         19.96          7.44        77.42 o
  10   3   6        798.72        745.96       115.73 o
 -15   4   6          0.06          8.89        82.69 o
 -14   4   6        114.76         92.76        76.77 o
 -13   4   6          5.27         20.76        66.22 o
 -12   4   6        145.18        113.93        67.80 o
 -11   4   6        124.37         38.59        43.04 o
 -10   4   6        181.17        219.14        28.58 o
  -9   4   6         12.62          5.31        13.84 o
  -8   4   6       1401.47       1432.52        48.13 o
  -7   4   6        510.37        500.61        36.66 o
  -6   4   6       1239.69       1287.82        47.99 o
  -5   4   6         96.83         77.35        25.15 o
  -4   4   6        211.27        276.71        26.70 o
  -3   4   6        230.34        273.96        28.83 o
  -2   4   6        634.24        704.68        36.97 o
  -1   4   6        523.10        476.05        32.85 o
   0   4   6        801.33        850.52        47.60 o
   1   4   6         41.43         46.92        29.59 o
   2   4   6         76.38         61.02        39.63 o
   3   4   6         47.54         82.36        42.23 o
   4   4   6          2.60          2.13        37.86 o
   5   4   6        320.81        295.35        50.20 o
   6   4   6        426.81        440.21        58.14 o
   7   4   6         69.16        150.88        75.02 o
   8   4   6        192.40        288.46       133.95 o
   9   4   6          0.46        130.87        91.81 o
  10   4   6         10.31         76.75        85.67 o
 -15   5   6         28.68        -10.40        79.34 o
 -14   5   6        311.63        252.34        86.28 o
 -13   5   6         12.64         26.09        59.32 o
 -12   5   6         17.23         -1.25        63.28 o
 -11   5   6        194.52        274.33        41.29 o
 -10   5   6       1605.27       1457.34        57.21 o
  -9   5   6          2.15          2.75        19.80 o
  -8   5   6        442.10        467.55        30.16 o
  -7   5   6        954.15        922.62        36.50 o
  -6   5   6       1261.06       1360.44        47.87 o
  -5   5   6        172.41        136.38        23.34 o
  -4   5   6       1086.54       1178.97        40.12 o
  -3   5   6       1707.79       1656.16        48.01 o
  -2   5   6       3207.80       3549.47        72.79 o
  -1   5   6        929.29        912.95        45.05 o
   0   5   6       3769.13       3889.75       121.48 o
   1   5   6        176.32        239.45        37.59 o
   2   5   6        949.40       1034.97        65.96 o
   3   5   6        265.70        217.68        46.56 o
   4   5   6         80.15         54.87        39.70 o
   5   5   6         12.63        -21.08        43.57 o
   6   5   6         50.49         47.34        44.53 o
   7   5   6          1.31         18.69        70.96 o
   8   5   6        335.38        389.67        87.51 o
   9   5   6         35.48          3.94        81.87 o
  10   5   6          3.38        -34.18        83.50 o
 -15   6   6         82.48        121.97       144.24 o
 -14   6   6         81.02        205.75       136.18 o
 -13   6   6         16.49          1.31        81.03 o
 -12   6   6        370.29        402.11        75.93 o
 -11   6   6        290.07        282.20        52.91 o
 -10   6   6        199.06        236.98        30.83 o
  -9   6   6         15.86         11.98        22.46 o
  -8   6   6        285.08        243.56        25.17 o
  -7   6   6        212.68        266.49        24.32 o
  -6   6   6        318.31        292.12        23.37 o
  -5   6   6          8.15         83.89        24.77 o
  -4   6   6       1594.38       1640.51        44.39 o
  -3   6   6        128.61        279.48        26.07 o
  -2   6   6       1785.88       1761.90        50.52 o
  -1   6   6         12.73         96.94        25.41 o
   0   6   6       1182.62       1278.17        67.72 o
   1   6   6         16.81         -0.90        24.21 o
   2   6   6        532.28        528.71        57.57 o
   3   6   6         11.59         16.99        41.66 o
   4   6   6        955.85        960.78        61.23 o
   5   6   6         57.27         73.75        45.91 o
   6   6   6         79.59        134.61        49.43 o
   7   6   6          5.52        -42.84        65.89 o
   8   6   6        147.54         32.05        71.62 o
   9   6   6          0.44        -13.43        85.49 o
 -15   7   6        152.48         90.57       120.06 o
 -14   7   6          0.13        -29.27       103.30 o
 -13   7   6          0.62       -100.54       105.85 o
 -12   7   6          6.28         65.08        46.14 o
 -11   7   6         42.55         67.27        32.77 o
 -10   7   6        617.35        678.36        48.40 o
  -9   7   6         66.30        110.71        25.25 o
  -8   7   6       2699.76       2807.91        70.92 o
  -7   7   6         54.81         68.60        18.12 o
  -6   7   6         85.46         70.87        15.97 o
  -5   7   6        502.85        504.45        23.24 o
  -4   7   6       1234.34       1249.40        38.14 o
  -3   7   6        804.00        730.97        33.19 o
  -2   7   6        536.09        496.51        32.00 o
  -1   7   6        400.91        410.77        32.67 o
   0   7   6         14.96         -5.74        23.27 o
   1   7   6          0.11         57.20        30.15 o
   2   7   6        498.25        527.50        59.20 o
   3   7   6         94.25        103.14        44.19 o
   4   7   6        331.51        376.81        48.47 o
   5   7   6        117.72        138.34        61.07 o
   6   7   6          0.00         -1.23        63.01 o
   7   7   6         14.66         29.03        68.21 o
   8   7   6         65.01         67.13        76.62 o
   9   7   6         53.17        123.97        92.59 o
 -14   8   6         33.80         11.67       132.78 o
 -13   8   6          7.73         94.18       108.60 o
 -12   8   6        661.85        825.67        96.98 o
 -11   8   6         32.62         16.75        40.30 o
 -10   8   6        107.78        162.28        35.74 o
  -9   8   6        187.62        186.32        34.62 o
  -8   8   6         90.62        119.34        19.35 o
  -7   8   6         10.91          5.52        39.89 o
  -6   8   6       1520.07       1526.29        80.04 o
  -5   8   6         91.85         59.80        38.10 o
  -4   8   6        226.96        274.20        17.64 o
  -3   8   6          4.18         63.47        17.70 o
  -2   8   6        646.63        686.28        35.57 o
  -1   8   6          2.46         27.46        24.64 o
   0   8   6         79.53         90.04        26.91 o
   1   8   6         51.04         37.85        33.21 o
   2   8   6          9.58         13.25        24.83 o
   3   8   6          1.65         46.77        56.01 o
   4   8   6         90.70        112.68        66.56 o
   5   8   6        116.65        113.91        60.16 o
   6   8   6         85.04         19.50        66.36 o
   7   8   6          7.75        127.40        78.38 o
   8   8   6        438.41        541.98       176.80 o
   9   8   6         65.56        -25.84       137.13 o
 -14   9   6        156.70        259.84       129.82 o
 -13   9   6          5.67         55.57       108.39 o
 -12   9   6          9.86         69.08        71.65 o
 -11   9   6          0.16         42.61        45.79 o
 -10   9   6        516.02        608.71        63.53 o
  -9   9   6         29.59         52.27        43.15 o
  -8   9   6         16.03         21.09        42.28 o
  -7   9   6        121.04        128.13        49.07 o
  -6   9   6        440.92        392.79        54.42 o
  -5   9   6         16.42         50.44        43.95 o
  -4   9   6        808.98        767.60        65.19 o
  -3   9   6        363.08        361.03        24.09 o
  -2   9   6        111.03        117.04        24.45 o
  -1   9   6          4.41         -3.63        24.38 o
   0   9   6        243.78        285.32        35.13 o
   1   9   6        109.76         89.31        41.33 o
   2   9   6        373.52        351.25        51.21 o
   3   9   6         24.40         11.98        51.49 o
   4   9   6         51.83        -27.13        54.31 o
   5   9   6         11.30        -51.47        51.47 o
   6   9   6        202.85        172.57        66.06 o
   7   9   6         76.94         52.32        64.68 o
   8   9   6         16.31         64.01        81.55 o
 -13  10   6         37.96        -58.33       119.85 o
 -12  10   6         29.16          3.09        57.83 o
 -11  10   6        573.90        700.89        72.54 o
 -10  10   6         93.70         70.05        50.85 o
  -9  10   6         60.21         69.81        49.70 o
  -8  10   6       2408.49       2510.40       111.24 o
  -7  10   6        402.77        653.72        66.47 o
  -6  10   6        915.58        794.47        68.46 o
  -5  10   6         66.58         68.11        45.15 o
  -4  10   6       1507.75       1609.86        88.80 o
  -3  10   6          2.01         15.62        19.14 o
  -2  10   6        272.71        293.68        27.76 o
  -1  10   6          3.60          1.14        29.94 o
   0  10   6        565.89        607.20        45.83 o
   1  10   6        169.89        119.72        42.25 o
   2  10   6         98.80        113.11        43.14 o
   3  10   6         14.23        -20.23        28.39 o
   4  10   6        119.93        104.42        65.96 o
   5  10   6        269.85        282.73        63.20 o
   6  10   6        831.93        814.61       101.95 o
   7  10   6         81.22         94.90        72.86 o
   8  10   6        122.39        110.76        59.50 o
 -13  11   6        144.60        308.84       148.69 o
 -12  11   6          9.58        -55.56        55.56 o
 -11  11   6        136.38        197.28        75.24 o
 -10  11   6         10.41         83.52        92.38 o
  -9  11   6        173.02        104.79        66.55 o
  -8  11   6         25.88         10.72        51.97 o
  -7  11   6         82.27        117.17        51.30 o
  -6  11   6        999.72        977.98        81.11 o
  -5  11   6        854.67        958.81        79.70 o
  -4  11   6       1363.34       1235.08        84.34 o
  -3  11   6         34.31         56.18        47.52 o
  -2  11   6        363.27        320.40        28.04 o
  -1  11   6        928.69        880.07        63.19 o
   0  11   6        542.31        555.91        40.75 o
   1  11   6         99.26        100.91        38.65 o
   2  11   6          6.38         11.15        36.74 o
   3  11   6        488.28        404.22        51.09 o
   4  11   6          0.06          7.18        47.92 o
   5  11   6          1.18        -18.57        39.31 o
   6  11   6        496.75        504.57        72.15 o
   7  11   6          0.14         -8.96        48.54 o
 -12  12   6       1162.65        997.52       108.91 o
 -11  12   6       1276.55       1261.12       114.06 o
 -10  12   6         54.79        105.10        68.94 o
  -9  12   6         77.76        154.14        70.43 o
  -8  12   6       3490.17       3320.18       164.56 o
  -7  12   6       1379.99       1443.28       117.25 o
  -6  12   6        874.13        831.38       126.32 o
  -5  12   6         88.53         87.91        52.93 o
  -4  12   6       1669.20       1571.12        94.23 o
  -3  12   6        197.55        222.26        54.70 o
  -2  12   6       2877.93       2934.66        77.99 o
  -1  12   6        188.48        296.96        40.50 o
   0  12   6       1910.45       1911.48        77.72 o
   1  12   6         49.28         58.44        38.90 o
   2  12   6       2375.74       2586.43        95.20 o
   3  12   6        400.10        401.25        53.16 o
   4  12   6        501.58        568.07        66.71 o
   5  12   6        181.99        181.60        49.25 o
   6  12   6       1419.88       1592.92       104.09 o
   7  12   6        423.05        567.94       107.22 o
 -12  13   6        254.10        223.60        81.84 o
 -11  13   6        510.80        423.36        90.47 o
 -10  13   6        304.90        313.81        87.87 o
  -9  13   6          6.26          0.34        68.88 o
  -8  13   6        100.22         96.62       116.77 o
  -7  13   6        693.64        557.13        92.19 o
  -6  13   6       1487.96       1463.92       166.94 o
  -5  13   6          1.21          1.70        67.55 o
  -4  13   6          3.80        -13.85        57.31 o
  -3  13   6        188.15        143.13        66.80 o
  -2  13   6       1838.74       1819.87       150.71 o
  -1  13   6         71.74         73.38        62.80 o
   0  13   6          1.62         17.73        37.46 o
   1  13   6        106.83        187.28        42.99 o
   2  13   6        298.15        271.87        48.92 o
   3  13   6        105.54        104.36        45.69 o
   4  13   6         20.70         20.08        44.21 o
   5  13   6          7.63         36.78        40.00 o
   6  13   6        113.67         88.03        57.03 o
 -11  14   6          0.04         -0.26        73.79 o
 -10  14   6         78.18         -0.74        72.90 o
  -9  14   6        247.65        199.15        87.92 o
  -8  14   6        115.33        145.08        74.95 o
  -7  14   6         98.47        248.66        99.06 o
  -6  14   6          2.06         24.44        66.50 o
  -5  14   6        393.07        395.99        86.12 o
  -4  14   6        394.07        554.55        88.14 o
  -3  14   6         60.55         36.59        68.03 o
  -2  14   6        152.11        134.35        71.65 o
  -1  14   6        286.90        257.50        75.42 o
   0  14   6        263.91        233.65        77.48 o
   1  14   6          0.45         55.95        63.68 o
   2  14   6        100.63        143.55        50.39 o
   3  14   6        184.80        209.60        56.00 o
   4  14   6        236.36        167.78        57.25 o
   5  14   6         29.19         67.62        46.09 o
 -10  15   6         48.52         29.91       108.29 o
  -9  15   6          6.69         11.73        78.78 o
  -8  15   6          0.33        -32.45        66.91 o
  -7  15   6          9.39         -8.41        69.04 o
  -6  15   6          4.29        -63.77        63.77 o
  -5  15   6          4.22         17.65        61.32 o
  -4  15   6        222.37        192.64        74.58 o
  -3  15   6         15.04         23.03        68.09 o
  -2  15   6         63.58         45.54        64.42 o
  -1  15   6         31.47        -12.26        59.16 o
   0  15   6        233.60        231.21        75.00 o
   1  15   6        219.01        258.33        72.63 o
   2  15   6        268.98        186.59       100.22 o
   3  15   6        128.84         52.71        81.77 o
   4  15   6          2.82        -33.63        51.10 o
  -8  16   6         22.19         50.19        75.07 o
  -7  16   6         27.84         82.36        75.25 o
  -6  16   6          0.22        -15.70        68.40 o
  -5  16   6        251.51        164.24        83.08 o
  -4  16   6         12.91         -7.81        65.85 o
  -3  16   6         14.57          8.64        66.58 o
  -2  16   6         10.32         19.90        64.99 o
  -1  16   6         35.63         52.52        68.07 o
   0  16   6          1.46          8.85        53.33 o
   1  16   6         44.45        -17.28        46.35 o
   2  16   6          1.01        -62.54        62.54 o
   3  16   6         53.11        -17.30        69.33 o
  -7  17   6         35.40        -60.03        79.31 o
  -6  17   6         19.64          5.92        73.62 o
  -5  17   6         26.85         57.79        74.29 o
  -4  17   6          9.46          2.51        76.64 o
  -3  17   6         10.64         42.02        73.07 o
  -2  17   6         55.17        153.22        74.55 o
  -1  17   6          1.92        -10.48        45.51 o
   0  17   6          3.86         23.68        62.87 o
   1  17   6          1.08         -6.94        65.17 o
  -3  18   6          8.37        -49.83        63.27 o
 -16   1   7          7.15         58.67        91.78 o
 -15   1   7         59.19         -5.65        77.13 o
 -14   1   7         89.88         32.21        68.46 o
 -13   1   7        149.72        214.16        77.57 o
 -12   1   7        208.75        176.40        36.29 o
 -11   1   7        323.96        317.14        25.43 o
 -10   1   7        325.64        303.45        23.01 o
  -9   1   7         23.23          3.31        19.53 o
  -8   1   7        277.47        236.96        36.02 o
  -7   1   7        188.46        186.27        33.56 o
  -6   1   7         96.53         43.42        27.22 o
  -5   1   7        484.32        512.35        36.73 o
  -4   1   7          4.47         -1.12        28.96 o
  -3   1   7        951.26       1127.72        51.06 o
  -2   1   7          0.01         -8.48        28.21 o
  -1   1   7        369.64        433.42        46.72 o
   0   1   7        254.02        276.47        56.46 o
   1   1   7        478.13        449.14        51.43 o
   2   1   7         16.91         -2.05        37.78 o
   3   1   7        121.25        160.98        57.82 o
   4   1   7        288.48        269.42        66.27 o
   5   1   7        561.53        565.36        61.39 o
   6   1   7        221.45        214.78        53.99 o
   7   1   7         80.13        125.56        75.76 o
   8   1   7          0.01         16.49        75.55 o
   9   1   7          2.56         19.87        93.97 o
 -16   2   7         11.13        -34.27        87.07 o
 -15   2   7         58.64        -26.18        77.16 o
 -14   2   7          5.00         18.92        72.99 o
 -13   2   7         16.37        -60.70        60.70 o
 -12   2   7          1.29         -2.95        30.16 o
 -11   2   7        349.22        393.17        31.32 o
 -10   2   7        148.83        137.92        21.10 o
  -9   2   7         94.23         71.90        34.25 o
  -8   2   7        184.27        194.14        34.51 o
  -7   2   7          0.85         -4.74        25.43 o
  -6   2   7        262.49        269.89        34.05 o
  -5   2   7         91.01        121.48        31.39 o
  -4   2   7         79.66         84.36        27.38 o
  -3   2   7       1469.72       1626.59        53.61 o
  -2   2   7         27.67         13.23        29.82 o
  -1   2   7       1216.54       1284.52        58.09 o
   0   2   7         80.87         68.74        38.92 o
   1   2   7       1048.62       1071.75        64.88 o
   2   2   7        199.93        194.82        45.18 o
   3   2   7          0.01        -14.28        33.51 o
   4   2   7         34.82         39.56        45.03 o
   5   2   7        939.48        868.92        70.23 o
   6   2   7         44.71         76.93        49.25 o
   7   2   7         51.65        191.55        80.42 o
   8   2   7         17.89        -19.14        83.33 o
   9   2   7         52.69         24.09        85.20 o
 -16   3   7        234.80        259.89       127.69 o
 -15   3   7         58.54         28.58        78.05 o
 -14   3   7         53.12        124.85       110.94 o
 -13   3   7         11.92         36.51        66.07 o
 -12   3   7        349.00        389.15        42.39 o
 -11   3   7        708.96        783.41        40.25 o
 -10   3   7          5.68         -0.23        25.28 o
  -9   3   7        153.04        182.66        28.28 o
  -8   3   7          0.06          9.31        26.14 o
  -7   3   7       1356.22       1427.15        56.78 o
  -6   3   7        357.30        342.72        35.49 o
  -5   3   7       2900.34       3069.99        74.77 o
  -4   3   7        366.57        491.31        37.98 o
  -3   3   7        301.57        358.68        36.21 o
  -2   3   7        135.27        115.89        31.09 o
  -1   3   7       1848.11       2082.47        69.74 o
   0   3   7        666.23        719.85        49.60 o
   1   3   7          0.03         17.38        35.65 o
   2   3   7         73.87        125.64        43.52 o
   3   3   7       1197.40       1276.86        66.82 o
   4   3   7         89.36        145.17        49.58 o
   5   3   7        423.05        372.00        58.91 o
   6   3   7          4.10        -46.94        46.94 o
   7   3   7         87.90        -59.70        69.21 o
   8   3   7         95.68         83.37        80.32 o
   9   3   7         14.34         12.59       123.35 o
 -15   4   7        354.22        263.47       102.77 o
 -14   4   7        266.74        228.14        82.00 o
 -13   4   7        233.98        279.68        76.26 o
 -12   4   7        107.26        102.49        38.33 o
 -11   4   7       1304.68       1297.35        57.32 o
 -10   4   7        146.36         92.35        32.01 o
  -9   4   7        388.90        426.48        34.30 o
  -8   4   7         17.99         45.96        27.56 o
  -7   4   7       2526.71       2798.36        73.09 o
  -6   4   7        711.43        738.09        42.58 o
  -5   4   7        262.21        270.01        32.27 o
  -4   4   7         24.02         21.96        25.49 o
  -3   4   7       1883.61       2265.38        66.37 o
  -2   4   7         16.20         34.48        28.76 o
  -1   4   7        272.02        243.04        58.93 o
   0   4   7        169.29        125.45        39.02 o
   1   4   7       1895.67       2079.65        86.78 o
   2   4   7         93.48        119.95        44.88 o
   3   4   7        424.63        451.75        49.62 o
   4   4   7        105.88        129.59        48.48 o
   5   4   7        912.12        985.11        74.24 o
   6   4   7        251.21        204.39        79.60 o
   7   4   7          3.07        -24.16        72.21 o
   8   4   7         29.05        -43.32        77.50 o
   9   4   7         20.95         45.44       100.44 o
 -15   5   7         12.54        126.00       138.09 o
 -14   5   7        213.55        260.52        79.82 o
 -13   5   7        283.61        203.66        69.49 o
 -12   5   7          1.72         24.01        61.53 o
 -11   5   7        550.95        549.14        51.76 o
 -10   5   7        157.87        145.28        30.65 o
  -9   5   7          7.45         52.40        24.96 o
  -8   5   7        162.92        115.35        26.21 o
  -7   5   7        340.39        354.62        33.96 o
  -6   5   7        127.34        139.95        36.46 o
  -5   5   7          2.71         44.12        23.53 o
  -4   5   7         19.81         14.07        23.47 o
  -3   5   7        208.05        285.55        33.63 o
  -2   5   7        149.53        243.51        29.38 o
  -1   5   7        189.90        166.98        32.41 o
   0   5   7          0.94        -30.10        30.93 o
   1   5   7       1149.38       1177.26        68.72 o
   2   5   7         92.93         81.45        43.01 o
   3   5   7          4.69         17.08        39.97 o
   4   5   7         27.08         31.52        40.33 o
   5   5   7         16.05        -44.35        44.35 o
   6   5   7         84.47        -15.75        68.48 o
   7   5   7         10.70        -58.46        76.33 o
   8   5   7        113.08        171.03        94.82 o
   9   5   7         44.74        111.92        93.75 o
 -15   6   7        150.78        225.90       146.57 o
 -14   6   7         12.00         29.27       118.79 o
 -13   6   7          0.19         36.71        62.48 o
 -12   6   7        393.29        345.75        70.18 o
 -11   6   7          5.55        -11.02        33.64 o
 -10   6   7        139.76        135.05        30.22 o
  -9   6   7        177.53        164.17        26.27 o
  -8   6   7        214.78        222.26        26.60 o
  -7   6   7         62.32         77.25        21.05 o
  -6   6   7         68.35         72.62        22.68 o
  -5   6   7         31.55         39.79        21.21 o
  -4   6   7          1.91        -14.80        21.13 o
  -3   6   7         14.39         11.64        21.21 o
  -2   6   7       1780.05       1811.44        61.94 o
  -1   6   7         88.55         82.69        29.14 o
   0   6   7        355.25        357.83        39.19 o
   1   6   7        278.00        321.72        50.54 o
   2   6   7        104.89        102.70        44.49 o
   3   6   7        248.48        271.34        53.31 o
   4   6   7         42.89        105.51        44.12 o
   5   6   7        143.57        212.53        56.44 o
   6   6   7        135.54        112.74        70.11 o
   7   6   7          1.87        -66.58        66.58 o
   8   6   7        127.60        112.34        93.73 o
 -15   7   7         13.62        -12.09       109.45 o
 -14   7   7         11.36        -34.79       120.69 o
 -13   7   7        316.19        314.99       126.42 o
 -12   7   7          0.30        -42.85        88.45 o
 -11   7   7        272.66        351.75        42.37 o
 -10   7   7        144.38        130.11        34.81 o
  -9   7   7        153.35        172.31        27.93 o
  -8   7   7         78.06        104.26        22.76 o
  -7   7   7        124.38        144.85        21.78 o
  -6   7   7          8.85         58.09        20.87 o
  -5   7   7         33.16         29.26        19.76 o
  -4   7   7         39.37         48.27        20.19 o
  -3   7   7        323.95        300.86        28.94 o
  -2   7   7          0.67        106.05        26.60 o
  -1   7   7          9.94         60.89        30.03 o
   0   7   7         82.05         83.58        33.70 o
   1   7   7        151.90         88.20        77.80 o
   2   7   7         38.64          6.19        42.81 o
   3   7   7         77.33         84.33        48.94 o
   4   7   7         14.87         47.71        45.31 o
   5   7   7          4.70         28.29        47.46 o
   6   7   7         11.81          4.59        71.23 o
   7   7   7         33.51        107.55        83.14 o
   8   7   7         14.40         -9.33        87.70 o
 -14   8   7        107.90        226.33       126.00 o
 -13   8   7        255.25        432.93       134.06 o
 -12   8   7          5.91         48.69        65.10 o
 -11   8   7          5.43         19.72        40.97 o
 -10   8   7         56.99         39.81        43.34 o
  -9   8   7        299.64        335.85        43.26 o
  -8   8   7        224.14        245.62        25.64 o
  -7   8   7        844.64        838.37        39.10 o
  -6   8   7         19.92          9.00        13.44 o
  -5   8   7          9.50         27.40        15.73 o
  -4   8   7         76.86         32.82        19.35 o
  -3   8   7        189.01        171.58        25.37 o
  -2   8   7        193.58        235.95        29.70 o
  -1   8   7         50.36         42.74        26.58 o
   0   8   7        541.19        609.78        48.27 o
   1   8   7          3.02         16.97        38.89 o
   2   8   7          4.86         -2.48        39.87 o
   3   8   7        251.69        319.09        57.05 o
   4   8   7        109.21        103.52        47.14 o
   5   8   7         80.52         -3.54        70.24 o
   6   8   7         35.53         54.17        77.40 o
   7   8   7          2.66         24.49        80.64 o
   8   8   7         39.23        153.42        96.09 o
 -14   9   7          0.57        -15.48       134.69 o
 -13   9   7        727.55        922.28       178.39 o
 -12   9   7         60.71         98.86        71.24 o
 -11   9   7        415.52        477.65        64.57 o
 -10   9   7          2.85         83.27        49.55 o
  -9   9   7       2161.81       2205.19       105.11 o
  -8   9   7          0.13        139.48        50.46 o
  -7   9   7        533.02        549.86        65.61 o
  -6   9   7         40.03         -7.19        43.31 o
  -5   9   7        119.32        106.87        46.24 o
  -4   9   7         12.47         11.55        15.83 o
  -3   9   7        255.74        235.61        26.47 o
  -2   9   7          2.82         -9.66        23.70 o
  -1   9   7        777.03        866.98        45.78 o
   0   9   7        111.04         87.65        29.61 o
   1   9   7        542.72        519.04        58.71 o
   2   9   7          8.29         49.21        47.32 o
   3   9   7        155.26        123.71        62.19 o
   4   9   7         37.42        -46.09       100.65 o
   5   9   7         10.50         -9.60        68.31 o
   6   9   7          0.76         52.79        78.27 o
   7   9   7          9.61         58.57        83.24 o
 -13  10   7        530.06        630.62       154.63 o
 -12  10   7         53.97         22.78        57.88 o
 -11  10   7         32.05         30.03        60.65 o
 -10  10   7        378.89        409.94        76.53 o
  -9  10   7        235.84        235.88        65.25 o
  -8  10   7        570.74        611.38        68.84 o
  -7  10   7         55.91        109.62        52.20 o
  -6  10   7        198.96        119.08        50.44 o
  -5  10   7         42.74         12.06        47.04 o
  -4  10   7          6.18        -13.46        48.45 o
  -3  10   7        732.08        638.61        36.88 o
  -2  10   7        312.37        353.39        34.50 o
  -1  10   7       1525.38       1456.04        60.80 o
   0  10   7         26.44          8.43        39.07 o
   1  10   7       1363.34       1432.42        83.11 o
   2  10   7        312.23        393.15        69.67 o
   3  10   7       1014.60        447.26       417.02 o
   4  10   7        111.84         49.69        61.51 o
   5  10   7         50.77        -18.77        59.42 o
   6  10   7        223.84        231.22        83.05 o
   7  10   7         29.58        -18.35        76.47 o
 -13  11   7        354.83        422.54       144.88 o
 -12  11   7        168.52        192.02        71.56 o
 -11  11   7       1953.05       2078.44       135.11 o
 -10  11   7        674.89        748.04        99.51 o
  -9  11   7        395.39        353.83        79.00 o
  -8  11   7        892.39        912.99        98.27 o
  -7  11   7        401.94        507.57        82.05 o
  -6  11   7        306.11        246.73        59.24 o
  -5  11   7       5316.87       5003.37       153.69 o
  -4  11   7       1955.03       1842.34       101.81 o
  -3  11   7        338.66        343.02        34.32 o
  -2  11   7        120.11        111.00        48.77 o
  -1  11   7       2123.29       1962.93       116.86 o
   0  11   7        315.39        352.14        46.82 o
   1  11   7         34.64          3.18        44.70 o
   2  11   7          1.01         -0.31        45.57 o
   3  11   7        256.21        200.37        87.07 o
   4  11   7          4.28         24.74        62.28 o
   5  11   7        512.52        507.66        76.60 o
   6  11   7         52.45         16.03        67.58 o
 -12  12   7         79.04         83.05        93.01 o
 -11  12   7        422.45        283.74        87.29 o
 -10  12   7         16.66        195.70        78.50 o
  -9  12   7          8.92         86.04        68.46 o
  -8  12   7        404.70        381.00        86.52 o
  -7  12   7        321.71        305.35        77.17 o
  -6  12   7         51.38        113.64       117.83 o
  -5  12   7         72.57         83.52        61.94 o
  -4  12   7        227.32        302.86        72.62 o
  -3  12   7         46.64        119.91        67.92 o
  -2  12   7         16.57         -9.61       112.42 o
  -1  12   7         28.98         29.50        35.58 o
   0  12   7         71.19         65.80        37.39 o
   1  12   7         92.42         96.73        42.22 o
   2  12   7          4.64         23.92        39.56 o
   3  12   7         22.31         23.27        51.65 o
   4  12   7         67.16         12.18        41.80 o
   5  12   7         65.99         61.34        72.04 o
   6  12   7         78.68         52.11        59.75 o
 -11  13   7        169.28        201.62        82.33 o
 -10  13   7         15.28         59.63        77.21 o
  -9  13   7          2.56         11.18        69.22 o
  -8  13   7        119.98        143.62        97.89 o
  -7  13   7         86.29        162.34        78.10 o
  -6  13   7          0.07        103.20       103.94 o
  -5  13   7        260.64        163.67        68.62 o
  -4  13   7        419.14        438.52        82.41 o
  -3  13   7         17.21        -45.34        60.25 o
  -2  13   7        227.62        147.96        70.30 o
  -1  13   7         35.53         17.96        68.43 o
   0  13   7         44.66        155.63        73.26 o
   1  13   7        349.32        395.43        58.29 o
   2  13   7         21.55        -38.14        60.86 o
   3  13   7         77.50        106.72        55.61 o
   4  13   7          4.38         -4.49        56.98 o
   5  13   7        654.14        639.20        67.89 o
 -10  14   7         15.34         -4.85        83.57 o
  -9  14   7         81.39         90.68       114.44 o
  -8  14   7         91.18         67.53        67.87 o
  -7  14   7          2.34         -8.88        67.78 o
  -6  14   7          4.67        -61.16        61.16 o
  -5  14   7        188.86        339.70       199.28 o
  -4  14   7          0.00        -22.28        64.18 o
  -3  14   7         83.91        157.92        72.73 o
  -2  14   7         13.87         57.00        73.04 o
  -1  14   7          1.27          0.73        64.50 o
   0  14   7         11.68         78.46        75.04 o
   1  14   7        350.20        305.86        87.20 o
   2  14   7         96.10        128.14       109.24 o
   3  14   7         51.56         41.19        71.92 o
   4  14   7        237.56        141.34        61.28 o
  -9  15   7        158.11        212.41        87.55 o
  -8  15   7          5.51         31.93       114.97 o
  -7  15   7        392.71        535.46       100.18 o
  -6  15   7          7.26         19.94        72.16 o
  -5  15   7          0.81        -33.75        72.04 o
  -4  15   7          3.61        -27.22        65.74 o
  -3  15   7         25.69         53.59        68.06 o
  -2  15   7         84.30         95.06        74.94 o
  -1  15   7          1.99        -64.14        67.94 o
   0  15   7          2.88         -3.80        66.56 o
   1  15   7         63.49         90.09        76.28 o
   2  15   7         15.82         10.91        71.96 o
   3  15   7          2.06         39.91        74.03 o
  -8  16   7         33.37         -7.66        83.28 o
  -7  16   7         62.24          3.41        76.23 o
  -6  16   7         25.13         14.52        73.85 o
  -5  16   7         17.53        -15.45        74.89 o
  -4  16   7        172.83        104.58        73.79 o
  -3  16   7         25.19        -20.90        65.50 o
  -2  16   7         34.75        105.09        72.67 o
  -1  16   7         62.22         77.97        90.68 o
   0  16   7         26.20        -32.82        63.47 o
   1  16   7          1.61         47.59        74.18 o
  -6  17   7         21.15         82.38        84.02 o
  -5  17   7         26.88        109.77        81.30 o
  -4  17   7         33.90        167.54       135.22 o
  -3  17   7         66.84        136.40       119.10 o
  -2  17   7          2.66         49.16        73.26 o
  -1  17   7          1.16         25.65        73.99 o
 -16   0   8        695.98        590.96       154.00 o
 -15   0   8         28.53         13.15       112.00 o
 -14   0   8         54.06        -53.24       103.51 o
 -13   0   8        123.62         35.49        49.06 o
 -12   0   8        372.97        422.65        64.63 o
 -11   0   8        135.99         21.33        68.41 o
 -10   0   8          0.59         29.74        37.95 o
  -9   0   8         18.49        -15.77        46.11 o
  -8   0   8        238.58        266.24        54.45 o
  -7   0   8        413.79        264.51        79.97 o
  -6   0   8       1126.89       1026.01       109.45 o
  -5   0   8        420.73        481.08        81.66 o
  -4   0   8          6.22          0.21        67.03 o
  -3   0   8        567.75        590.32        96.09 o
  -2   0   8       1420.36       1629.90       135.33 o
  -1   0   8       2036.42       1936.41       144.45 o
   0   0   8       1062.32       1199.09       125.36 o
   1   0   8         43.92        149.12        86.76 o
   2   0   8        226.94        313.30        93.12 o
   3   0   8        348.82        340.23       100.54 o
   4   0   8       1396.66       1410.15       159.94 o
   5   0   8         11.27        125.57        94.60 o
   6   0   8       1247.25       1492.03       180.51 o
   7   0   8         93.55        106.48       122.82 o
   8   0   8       1388.93       1361.15       209.57 o
 -16   1   8         20.60        101.56       120.48 o
 -15   1   8         45.21        118.03        79.36 o
 -14   1   8         91.17         84.05        76.58 o
 -13   1   8          0.50         -1.49        46.40 o
 -12   1   8         80.99        131.86        35.82 o
 -11   1   8         18.29         62.41        23.95 o
 -10   1   8         95.81         81.84        61.79 o
  -9   1   8         30.86         37.61        32.52 o
  -8   1   8        398.85        391.75        49.11 o
  -7   1   8          5.77         31.56        39.50 o
  -6   1   8        100.10        134.07        33.04 o
  -5   1   8        204.66        219.58        41.59 o
  -4   1   8        611.49        601.56        58.35 o
  -3   1   8         45.76         74.72        50.63 o
  -2   1   8        559.13        568.07        65.72 o
  -1   1   8         43.39         57.64        51.65 o
   0   1   8         53.63        104.48        53.84 o
   1   1   8         15.72         10.18        43.31 o
   2   1   8         15.00         54.42        45.86 o
   3   1   8          2.41         12.16        54.41 o
   4   1   8        160.75        144.90        52.60 o
   5   1   8        150.81        195.46        55.12 o
   6   1   8         13.19         95.79        76.38 o
   7   1   8          6.63        -12.47        69.33 o
   8   1   8         98.01        151.82        86.55 o
 -16   2   8        572.00        565.21       104.15 o
 -15   2   8          8.17         19.80        79.72 o
 -14   2   8        698.08        798.19       102.83 o
 -13   2   8        131.45        114.06        46.41 o
 -12   2   8        474.14        513.10        47.02 o
 -11   2   8        314.52        310.12        32.39 o
 -10   2   8        663.83        697.42        60.14 o
  -9   2   8          0.28          0.62        38.43 o
  -8   2   8        517.42        619.83        47.43 o
  -7   2   8        131.36        167.68        36.42 o
  -6   2   8        349.60        313.33        37.35 o
  -5   2   8        135.06        134.85        33.05 o
  -4   2   8        140.23        158.95        34.31 o
  -3   2   8         11.89         82.89        32.52 o
  -2   2   8        195.75        219.78        42.99 o
  -1   2   8        173.11         84.95        39.23 o
   0   2   8        227.58        260.83        40.14 o
   1   2   8         55.93        116.24        44.95 o
   2   2   8        198.79        244.24        50.38 o
   3   2   8        116.81         97.54        46.89 o
   4   2   8         10.72        -14.46        44.03 o
   5   2   8         52.00         22.35        51.00 o
   6   2   8        609.00        641.52       101.95 o
   7   2   8         21.26        104.89        82.60 o
   8   2   8        102.28         96.11        90.81 o
 -15   3   8         34.53         49.81        84.27 o
 -14   3   8         76.68         84.12        74.79 o
 -13   3   8          0.79        -22.06        66.69 o
 -12   3   8        222.95        208.22        41.30 o
 -11   3   8         25.59         52.74        28.95 o
 -10   3   8        400.04        427.43        41.58 o
  -9   3   8         56.80        114.19        35.19 o
  -8   3   8         36.70         15.11        31.90 o
  -7   3   8        176.63        175.05        33.40 o
  -6   3   8         24.23         51.43        29.91 o
  -5   3   8        347.69        281.09        38.61 o
  -4   3   8        393.38        373.10        37.85 o
  -3   3   8        117.17        177.58        33.98 o
  -2   3   8         88.69        134.29        33.96 o
  -1   3   8          0.96        129.77        43.27 o
   0   3   8         23.26         27.11        33.69 o
   1   3   8        127.41        103.29        42.75 o
   2   3   8        473.67        501.54        60.74 o
   3   3   8          0.65         31.01        40.21 o
   4   3   8         76.58         92.17        50.56 o
   5   3   8         52.17         64.81        50.87 o
   6   3   8        267.76        214.32        83.51 o
   7   3   8         74.69         47.85        95.66 o
   8   3   8        149.48          2.57        95.06 o
 -15   4   8          0.09         61.35        77.52 o
 -14   4   8        353.03        369.00        87.30 o
 -13   4   8         88.28        118.98        73.14 o
 -12   4   8         85.37         91.66        37.07 o
 -11   4   8        577.45        345.64       143.04 o
 -10   4   8         23.62        -21.55        30.64 o
  -9   4   8        109.54         93.50        33.72 o
  -8   4   8         99.62         94.46        31.90 o
  -7   4   8        133.20        117.94        31.31 o
  -6   4   8         89.19         88.39        30.15 o
  -5   4   8         31.70         35.30        27.30 o
  -4   4   8        756.10        778.87        48.68 o
  -3   4   8         46.04         63.33        31.38 o
  -2   4   8         30.40         66.49        33.48 o
  -1   4   8        179.25        187.62        38.49 o
   0   4   8        105.70        137.46        42.51 o
   1   4   8         13.22          6.59        41.00 o
   2   4   8          2.93        -40.89        40.89 o
   3   4   8          0.33        -20.04        39.51 o
   4   4   8        787.16        735.19        72.04 o
   5   4   8          3.94        -20.21        46.30 o
   6   4   8          2.22         18.92        73.84 o
   7   4   8         50.17        -39.60       125.68 o
   8   4   8         20.46        127.43        85.29 o
 -15   5   8         37.05        172.87       142.97 o
 -14   5   8          0.97        -38.83        65.87 o
 -13   5   8         27.33        -41.81        64.11 o
 -12   5   8          0.01         13.43        59.59 o
 -11   5   8        279.86        247.60        38.47 o
 -10   5   8         54.73         63.30        27.49 o
  -9   5   8         56.15         58.11        26.59 o
  -8   5   8       1156.77       1168.38        54.72 o
  -7   5   8          8.15         32.59        26.47 o
  -6   5   8         48.06         87.15        27.39 o
  -5   5   8        176.57        235.87        33.52 o
  -4   5   8        680.30        698.21        45.15 o
  -3   5   8        436.80        424.51        40.90 o
  -2   5   8         23.06         33.03        25.95 o
  -1   5   8        334.01        129.57        97.30 o
   0   5   8         24.82         38.34        38.75 o
   1   5   8          0.19          3.47        38.81 o
   2   5   8         30.86         34.04        46.39 o
   3   5   8          4.91         43.04        51.27 o
   4   5   8         58.50        115.23        53.85 o
   5   5   8         46.29         77.09        53.64 o
   6   5   8          0.51        -18.60        72.83 o
   7   5   8         56.10        -25.60        83.15 o
   8   5   8        107.19        154.06       104.33 o
 -15   6   8         44.97         39.03       120.06 o
 -14   6   8         28.98         88.66       109.88 o
 -13   6   8          4.67        -63.42        96.51 o
 -12   6   8        983.10        901.84        90.98 o
 -11   6   8          0.79         74.56        40.95 o
 -10   6   8        697.19        742.56        52.13 o
  -9   6   8        123.56        176.20        29.21 o
  -8   6   8          0.01        -18.85        25.45 o
  -7   6   8         16.34         55.35        26.49 o
  -6   6   8         21.30         28.52        27.06 o
  -5   6   8         59.71         98.31        27.62 o
  -4   6   8          2.23          0.62        26.31 o
  -3   6   8         18.61         23.13        24.51 o
  -2   6   8        180.81        141.79        34.49 o
  -1   6   8          6.85        -14.81        37.49 o
   0   6   8          6.38         -6.79        22.06 o
   1   6   8        107.69        139.51        47.56 o
   2   6   8        641.46        699.57        68.60 o
   3   6   8         81.87         89.78        51.33 o
   4   6   8        223.31        309.34        53.71 o
   5   6   8         14.66         49.59        77.75 o
   6   6   8         31.40         64.50        78.22 o
   7   6   8         35.66         62.31        85.50 o
 -15   7   8          0.23         71.06       136.18 o
 -14   7   8         84.35         99.91       119.21 o
 -13   7   8        184.19        176.91       132.57 o
 -12   7   8        337.26        287.63       133.63 o
 -11   7   8        311.26        366.13        70.10 o
 -10   7   8          0.59          2.77        36.95 o
  -9   7   8         18.29          0.71        32.29 o
  -8   7   8         47.36         36.39        24.22 o
  -7   7   8         37.96         35.07        24.27 o
  -6   7   8          0.01         10.55        23.76 o
  -5   7   8         31.04         10.44        23.40 o
  -4   7   8         20.46         -2.41        25.30 o
  -3   7   8        128.80        112.69        28.93 o
  -2   7   8         52.99         67.09        29.74 o
  -1   7   8         14.78         25.12        39.25 o
   0   7   8         44.29         34.03        41.17 o
   1   7   8        570.51        515.39        59.23 o
   2   7   8          0.28         34.40        48.50 o
   3   7   8        311.41        286.48        62.06 o
   4   7   8        296.96        231.07        51.04 o
   5   7   8        195.18        129.48        82.82 o
   6   7   8          1.16         19.74        75.80 o
   7   7   8        137.96        152.58       106.38 o
 -14   8   8          6.07        -10.39       135.54 o
 -13   8   8         47.97        110.94       128.33 o
 -12   8   8          1.47         30.13        52.31 o
 -11   8   8         60.39        151.05        63.03 o
 -10   8   8          1.57         23.52        43.71 o
  -9   8   8         15.27          6.06        45.50 o
  -8   8   8       1523.34       1555.77        53.96 o
  -7   8   8          0.03         -6.19        18.33 o
  -6   8   8        759.31        827.36        35.52 o
  -5   8   8         71.32         44.49        21.74 o
  -4   8   8          0.01        -17.10        21.09 o
  -3   8   8         14.87         -9.72        23.97 o
  -2   8   8          9.10         56.77        29.10 o
  -1   8   8        515.36        489.77        54.82 o
   0   8   8        246.09        276.82        49.87 o
   1   8   8         29.98         59.42        44.45 o
   2   8   8        162.63        150.14        55.17 o
   3   8   8          4.41          0.72        49.94 o
   4   8   8        871.30        857.20        70.77 o
   5   8   8         71.16        122.96        75.45 o
   6   8   8        399.41        503.12       106.91 o
   7   8   8          1.74         57.78        93.02 o
 -14   9   8          2.10       -110.30       110.30 o
 -13   9   8          5.01         44.97       135.75 o
 -12   9   8          2.16         -8.83        53.74 o
 -11   9   8        326.72        358.35        76.27 o
 -10   9   8        394.60        430.93        75.42 o
  -9   9   8         93.20        110.46        50.11 o
  -8   9   8        194.50        221.33        55.45 o
  -7   9   8         29.16         88.61        50.81 o
  -6   9   8        159.74        248.65        50.30 o
  -5   9   8        181.80        184.30        23.12 o
  -4   9   8        564.68        634.73        35.45 o
  -3   9   8          1.83         34.19        25.29 o
  -2   9   8         37.91         16.68        26.11 o
  -1   9   8         68.23         42.28        31.86 o
   0   9   8        506.79        492.82        63.93 o
   1   9   8         21.69          2.05        41.38 o
   2   9   8         82.12         10.86        31.03 o
   3   9   8         76.34        120.68        56.86 o
   4   9   8         62.28         29.82        60.06 o
   5   9   8          1.68        -28.29        77.97 o
   6   9   8        214.45        108.82        79.60 o
 -13  10   8          0.34        -32.45       107.97 o
 -12  10   8        634.06        708.69        93.14 o
 -11  10   8         13.56         16.65        67.49 o
 -10  10   8        337.21        321.99        75.00 o
  -9  10   8         30.48         78.47        63.16 o
  -8  10   8       2854.29       2711.65       146.03 o
  -7  10   8        124.49        359.42        76.72 o
  -6  10   8       1263.37       1096.73        83.62 o
  -5  10   8         22.67          0.47        49.92 o
  -4  10   8        350.47        339.68        35.68 o
  -3  10   8        720.13        651.96        52.95 o
  -2  10   8        727.28        794.91        55.48 o
  -1  10   8        388.22        419.64        48.47 o
   0  10   8        650.86        681.51        78.07 o
   1  10   8         21.53          6.52        67.56 o
   2  10   8       1878.08       1896.04       123.95 o
   3  10   8         42.87        170.50        62.58 o
   4  10   8        419.49        459.04        76.86 o
   5  10   8          4.78        -19.32        74.77 o
   6  10   8        417.32        377.60        93.85 o
 -13  11   8         56.43        168.42       157.39 o
 -12  11   8         43.76         15.58        62.70 o
 -11  11   8         23.83         -4.46        60.01 o
 -10  11   8        688.33        690.98        95.09 o
  -9  11   8         18.61        -59.40        59.40 o
  -8  11   8        311.88        266.61        75.89 o
  -7  11   8        156.65        169.00        70.37 o
  -6  11   8        737.42        698.18        93.44 o
  -5  11   8        313.33        238.82        70.79 o
  -4  11   8        195.65        181.89        67.01 o
  -3  11   8         39.28         86.39        35.57 o
  -2  11   8        119.25        145.74        40.36 o
  -1  11   8         17.16         -0.99        44.39 o
   0  11   8         39.72         -8.82        64.37 o
   1  11   8         41.00         97.37        59.70 o
   2  11   8        223.03        229.89        70.75 o
   3  11   8          0.11        -20.80        60.33 o
   4  11   8        315.15        261.80        96.62 o
   5  11   8          5.42          9.15        74.05 o
 -12  12   8         90.31         51.42        77.53 o
 -11  12   8        290.37        265.06        90.67 o
 -10  12   8        527.71        622.59        99.58 o
  -9  12   8        244.07        321.10        83.84 o
  -8  12   8        612.69        460.48        87.44 o
  -7  12   8         17.51         39.33        71.39 o
  -6  12   8        104.27          4.72        62.68 o
  -5  12   8        300.79        229.37        80.64 o
  -4  12   8         20.80         -5.19        62.38 o
  -3  12   8        132.70        158.80        77.83 o
  -2  12   8       1833.07       1693.54       128.88 o
  -1  12   8        995.86        872.81       165.88 o
   0  12   8         89.82         53.60        46.27 o
   1  12   8        204.55        123.97        51.58 o
   2  12   8        822.83        851.04        80.49 o
   3  12   8        364.16        403.94        67.43 o
   4  12   8          8.31        -32.31        39.41 o
 -11  13   8         19.13         37.57        71.10 o
 -10  13   8        143.22        186.74        80.71 o
  -9  13   8         16.17        -74.43        84.21 o
  -8  13   8          0.18         41.57       108.18 o
  -7  13   8          0.10         97.77        67.62 o
  -6  13   8         61.03         65.13        66.12 o
  -5  13   8          8.11         59.15        69.52 o
  -4  13   8          0.28         50.28        69.36 o
  -3  13   8          0.24         26.66        63.34 o
  -2  13   8        365.99        450.25        98.42 o
  -1  13   8          3.73         41.21        69.35 o
   0  13   8         95.77        140.37        78.14 o
   1  13   8        104.53        114.64        83.07 o
   2  13   8         90.04        -38.91        80.07 o
   3  13   8         44.21        109.46        55.79 o
   4  13   8         22.82         32.01        63.95 o
 -10  14   8        240.41        406.42        94.87 o
  -9  14   8         24.75         69.96        82.09 o
  -8  14   8         34.15         62.73        75.06 o
  -7  14   8        121.00        111.54        75.72 o
  -6  14   8         75.12        -10.42        76.40 o
  -5  14   8         77.84        160.40        72.93 o
  -4  14   8        760.00        795.68       105.18 o
  -3  14   8          0.46         58.74        70.79 o
  -2  14   8          1.03         59.59        71.82 o
  -1  14   8         32.13        -68.99        82.20 o
   0  14   8         69.25         13.58        71.57 o
   1  14   8          1.01         76.11        75.14 o
   2  14   8         37.42        139.61        79.74 o
   3  14   8         91.01        131.15        87.66 o
  -9  15   8        122.28         65.89        80.81 o
  -8  15   8         17.87        -29.37        78.94 o
  -7  15   8         24.39         65.05        74.22 o
  -6  15   8          0.91        -67.10        75.31 o
  -5  15   8         11.12         -9.00        76.92 o
  -4  15   8          7.01         55.39        80.67 o
  -3  15   8          0.01         89.34       127.80 o
  -2  15   8          6.05         48.20        74.86 o
  -1  15   8          7.26         -7.63        70.82 o
   0  15   8          2.00         -1.53        69.92 o
   1  15   8         46.74          5.67        72.71 o
  -7  16   8         73.57         51.32        92.27 o
  -6  16   8         24.59        -53.59        80.67 o
  -5  16   8         40.25         56.47        77.62 o
  -4  16   8         95.34        207.19        84.86 o
  -3  16   8         14.58         30.85        73.57 o
  -2  16   8          3.09         -7.86        70.06 o
  -1  16   8         51.41        124.78        80.09 o
 -15   1   9        299.38        432.16        95.89 o
 -14   1   9        414.71        358.20        88.33 o
 -13   1   9        998.47        982.30        63.93 o
 -12   1   9         33.39         51.97        36.90 o
 -11   1   9        844.26        566.80       210.51 o
 -10   1   9          3.37          3.40        34.95 o
  -9   1   9        789.34        826.27        66.23 o
  -8   1   9        341.93        303.01        50.09 o
  -7   1   9        538.49        616.55        59.92 o
  -6   1   9        143.52        284.32        64.96 o
  -5   1   9       2461.29       2371.91       111.54 o
  -4   1   9         28.70        100.45        53.78 o
  -3   1   9        593.50        713.35        76.26 o
  -2   1   9          2.18        -15.41        52.94 o
  -1   1   9        135.91        115.60        57.54 o
   0   1   9        305.44        253.66        69.93 o
   1   1   9         73.89         90.18        51.91 o
   2   1   9        164.41        197.34        57.92 o
   3   1   9         25.69        -14.86        58.20 o
   4   1   9        294.23        273.86        61.18 o
   5   1   9         24.02          5.86        50.42 o
   6   1   9          0.75         40.26        79.75 o
   7   1   9         36.28         64.02        81.36 o
 -15   2   9          6.35        -76.66        76.66 o
 -14   2   9         10.07        -22.83        71.94 o
 -13   2   9         50.87         60.50        37.27 o
 -12   2   9         65.30         63.77        36.80 o
 -11   2   9         47.10         34.80        35.29 o
 -10   2   9         15.22         21.18        45.38 o
  -9   2   9        945.90       1104.80        72.81 o
  -8   2   9         13.33         -6.10        51.53 o
  -7   2   9          1.80          9.11        40.62 o
  -6   2   9        889.60        899.41        65.63 o
  -5   2   9        374.34        336.63        49.76 o
  -4   2   9        149.16        184.48        45.41 o
  -3   2   9        420.52        435.14        55.76 o
  -2   2   9         90.45         86.13        44.07 o
  -1   2   9        720.68        728.27        63.98 o
   0   2   9         52.96         73.95        39.25 o
   1   2   9       2499.77       2542.70       107.70 o
   2   2   9         26.48         51.26        43.90 o
   3   2   9         67.52        115.65        49.94 o
   4   2   9          6.23         34.13        49.41 o
   5   2   9        899.86        897.29       116.11 o
   6   2   9          1.20        -31.50        86.17 o
   7   2   9        101.70         28.14        80.23 o
 -15   3   9        205.02        188.47        91.54 o
 -14   3   9         11.97         41.62        66.04 o
 -13   3   9        148.83        102.83        50.59 o
 -12   3   9        188.60        171.45        42.22 o
 -11   3   9       1112.61       1031.38        58.19 o
 -10   3   9        497.23        488.63        59.51 o
  -9   3   9        147.48        154.86        46.97 o
  -8   3   9        239.94        155.61        48.97 o
  -7   3   9         39.11         89.44        34.84 o
  -6   3   9        126.45        138.88        35.65 o
  -5   3   9        702.51        759.43        50.48 o
  -4   3   9        204.68        201.35        47.46 o
  -3   3   9        262.24        345.59        50.90 o
  -2   3   9          3.95         -1.27        40.88 o
  -1   3   9        143.76        147.93        49.93 o
   0   3   9        110.59        131.22        47.59 o
   1   3   9         33.35         42.64        44.65 o
   2   3   9        244.90        257.87        57.59 o
   3   3   9        258.77        226.57        52.23 o
   4   3   9        104.78         57.67        52.10 o
   5   3   9        129.98        124.62       115.29 o
   6   3   9        303.57        316.01       125.68 o
   7   3   9         69.88        164.15        95.27 o
 -15   4   9        171.69        127.91       115.82 o
 -14   4   9         55.74         67.86        74.86 o
 -13   4   9         17.74          2.86        47.76 o
 -12   4   9         49.17         43.24        37.28 o
 -11   4   9          0.08        -12.22        33.19 o
 -10   4   9         29.50        113.52        47.03 o
  -9   4   9        389.70        339.96        42.48 o
  -8   4   9         67.19        154.39        36.49 o
  -7   4   9       1675.55       1702.23        67.97 o
  -6   4   9          1.55         60.38        31.27 o
  -5   4   9        493.69        603.94        59.89 o
  -4   4   9         13.27         75.62        32.82 o
  -3   4   9        211.62        193.96        48.32 o
  -2   4   9         31.05         14.81        41.11 o
  -1   4   9        332.51        452.14        49.48 o
   0   4   9         85.59        130.04        51.27 o
   1   4   9          0.53         35.97        46.79 o
   2   4   9          1.12         43.52        46.45 o
   3   4   9         12.34        -35.36        41.71 o
   4   4   9         30.32         81.45        58.25 o
   5   4   9        125.63         27.87        76.65 o
   6   4   9          3.39         97.01        90.53 o
   7   4   9         19.46        -80.87        92.77 o
 -15   5   9          8.12        -56.85       107.76 o
 -14   5   9         15.94         56.00       126.85 o
 -13   5   9         22.03        -18.80        61.01 o
 -12   5   9         82.63        121.19        52.89 o
 -11   5   9        368.41        351.32        46.07 o
 -10   5   9        361.18        298.65        42.27 o
  -9   5   9        550.71        623.35        48.17 o
  -8   5   9        279.11        245.02        36.60 o
  -7   5   9        681.48        701.45        47.80 o
  -6   5   9        136.02        181.74        35.57 o
  -5   5   9         15.44         20.09        29.62 o
  -4   5   9        301.18        233.81        36.48 o
  -3   5   9        474.38        495.15        56.21 o
  -2   5   9         81.21         80.96        34.67 o
  -1   5   9        120.44        100.76        43.04 o
   0   5   9         18.86         48.47        47.47 o
   1   5   9        171.38        143.40        53.55 o
   2   5   9         88.27        136.24        54.46 o
   3   5   9        398.88        416.13        57.29 o
   4   5   9          2.94         -7.65        58.49 o
   5   5   9          4.11         -5.95        78.97 o
   6   5   9          3.18        -47.55        87.74 o
   7   5   9         47.73        -37.57        86.97 o
 -15   6   9          0.43        -53.03       113.27 o
 -14   6   9          8.33         60.67       131.09 o
 -13   6   9        121.09        199.60       113.91 o
 -12   6   9         49.75        -24.82       113.91 o
 -11   6   9         13.11         16.73        36.32 o
 -10   6   9         43.23        -13.36        36.39 o
  -9   6   9         31.76         51.86        35.85 o
  -8   6   9         85.66         98.10        32.36 o
  -7   6   9        863.47        940.75        50.42 o
  -6   6   9        129.86        134.83        32.35 o
  -5   6   9        183.72        221.36        35.23 o
  -4   6   9          9.44         43.25        30.52 o
  -3   6   9         50.81         34.23        27.41 o
  -2   6   9         82.11         86.54        44.07 o
  -1   6   9         67.08         81.80        45.73 o
   0   6   9         61.06         17.60        44.77 o
   1   6   9        369.56        372.94        60.37 o
   2   6   9        272.60        343.66        60.80 o
   3   6   9        169.98        133.18        49.39 o
   4   6   9         95.56         90.20        60.43 o
   5   6   9        569.55        576.41       102.88 o
   6   6   9         10.39          9.76       131.41 o
 -14   7   9          3.76        137.03       120.69 o
 -13   7   9          0.32       -111.57       111.57 o
 -12   7   9         77.99         64.44        56.96 o
 -11   7   9         61.01         96.78        60.32 o
 -10   7   9        115.30         94.50        62.25 o
  -9   7   9        516.56        522.67        48.35 o
  -8   7   9         22.95        -16.94        38.04 o
  -7   7   9        184.48        215.36        32.71 o
  -6   7   9         60.88         24.18        27.60 o
  -5   7   9        172.46        152.32        32.66 o
  -4   7   9          0.47         22.13        27.67 o
  -3   7   9         17.01        -18.98        26.90 o
  -2   7   9          2.89          3.93        37.95 o
  -1   7   9         58.45         47.63        45.17 o
   0   7   9          0.91        -36.79        36.79 o
   1   7   9         63.36         31.90        48.70 o
   2   7   9        367.32        382.78        67.28 o
   3   7   9         24.42         -1.17        55.39 o
   4   7   9         23.30         49.55        54.23 o
   5   7   9         13.03        -40.77        81.87 o
   6   7   9         85.97         78.81        95.40 o
 -14   8   9         30.80         85.06       145.30 o
 -13   8   9        104.91        128.75       114.33 o
 -12   8   9          4.98        -26.94        52.07 o
 -11   8   9         32.58          0.51        55.52 o
 -10   8   9        173.96        135.60        65.97 o
  -9   8   9        113.88        100.83        65.41 o
  -8   8   9        152.56        105.60        62.91 o
  -7   8   9         76.25         69.61        52.50 o
  -6   8   9          0.06         14.89        27.18 o
  -5   8   9         42.56         62.28        36.07 o
  -4   8   9         32.37         -3.19        26.25 o
  -3   8   9          6.99          8.56        29.32 o
  -2   8   9         19.46         29.08        42.09 o
  -1   8   9        137.26        143.23        47.28 o
   0   8   9        167.94        101.89        50.50 o
   1   8   9          9.68        -12.76        36.46 o
   2   8   9         17.00         24.02        52.13 o
   3   8   9         29.43         78.32        56.71 o
   4   8   9        466.70        469.55        82.05 o
   5   8   9         93.03        119.63        84.50 o
   6   8   9        170.55        287.88       101.59 o
 -13   9   9         62.69        -22.06       124.30 o
 -12   9   9        121.34        111.61        94.07 o
 -11   9   9         67.38         43.02        61.75 o
 -10   9   9         40.00         52.62        93.97 o
  -9   9   9         38.51        -60.72        60.72 o
  -8   9   9          5.83        -41.21       100.54 o
  -7   9   9        212.15        214.26        70.09 o
  -6   9   9          2.96          0.67        54.41 o
  -5   9   9       1961.30       1837.64        84.32 o
  -4   9   9         17.58        -12.21        78.91 o
  -3   9   9       1777.32       1577.78        92.72 o
  -2   9   9         32.76         10.51        98.42 o
  -1   9   9        322.41        298.10        62.41 o
   0   9   9         14.37         50.61        50.41 o
   1   9   9        104.53         62.50        60.44 o
   2   9   9        104.70        101.77        64.17 o
   3   9   9        212.81         72.55        77.01 o
   4   9   9          2.21         60.18        66.82 o
   5   9   9         71.95        143.79       143.39 o
 -13  10   9         91.61         76.79       138.51 o
 -12  10   9         21.16         28.22        80.82 o
 -11  10   9         10.53         18.59        61.76 o
 -10  10   9        152.89         92.96        70.07 o
  -9  10   9          4.38         33.97        64.38 o
  -8  10   9          2.87         41.11        57.92 o
  -7  10   9        311.59        235.62        74.54 o
  -6  10   9          0.05        -30.64        60.91 o
  -5  10   9        110.97         68.44        67.31 o
  -4  10   9         45.72         39.78        35.69 o
  -3  10   9        287.04        346.46        54.01 o
  -2  10   9         57.77          2.15        68.09 o
  -1  10   9         23.67         58.97        51.90 o
   0  10   9         54.35        116.82        59.58 o
   1  10   9         12.52         56.15        55.93 o
   2  10   9         39.99         56.62        61.57 o
   3  10   9          0.45         89.02        75.79 o
   4  10   9          0.08          9.29        67.55 o
 -12  11   9        115.38         74.18        74.71 o
 -11  11   9        337.02        225.57        77.57 o
 -10  11   9         77.27         37.40        73.29 o
  -9  11   9        125.30        157.33        73.05 o
  -8  11   9          9.82         -7.60        64.88 o
  -7  11   9         77.29         95.04        71.20 o
  -6  11   9          7.93         16.91        75.41 o
  -5  11   9        456.64        508.57        89.72 o
  -4  11   9          2.64         21.71        61.41 o
  -3  11   9        553.91        631.47       132.57 o
  -2  11   9         33.30         -6.88        46.10 o
  -1  11   9          1.21        -40.51        47.39 o
   0  11   9        638.07        745.81        83.25 o
   1  11   9         47.23         73.07        58.00 o
   2  11   9         37.02         86.89       107.12 o
   3  11   9         51.60         38.73        96.41 o
   4  11   9        108.55         75.50        67.83 o
 -11  12   9         48.96         90.64        78.60 o
 -10  12   9         19.31          2.18       104.15 o
  -9  12   9         23.94         22.65        75.84 o
  -8  12   9         11.68         67.11        75.47 o
  -7  12   9          5.98          6.95        62.84 o
  -6  12   9        111.44         78.46        70.88 o
  -5  12   9         62.60         44.26        69.53 o
  -4  12   9          3.98        -18.63        65.70 o
  -3  12   9        201.68        174.99        77.56 o
  -2  12   9         98.18         93.72        70.07 o
  -1  12   9        129.28        151.87        80.29 o
   0  12   9          1.93         16.76        95.45 o
   1  12   9        245.54        287.29        72.01 o
   2  12   9          0.98        -59.12        59.12 o
   3  12   9          0.78         -3.56        67.17 o
 -11  13   9         16.51          8.49        76.55 o
 -10  13   9         59.38         60.07        75.77 o
  -9  13   9         92.97         57.74        75.77 o
  -8  13   9         53.60         73.27        72.23 o
  -7  13   9        238.10        301.51        87.60 o
  -6  13   9         39.96        105.13        70.30 o
  -5  13   9          0.49        -79.78        94.29 o
  -4  13   9          6.01        -57.85        60.52 o
  -3  13   9          0.75         51.98        77.94 o
  -2  13   9          8.68         26.88        72.31 o
  -1  13   9        159.26        143.91        85.38 o
   0  13   9        126.31        147.99        80.81 o
   1  13   9         90.24         41.82        79.32 o
   2  13   9        138.97        178.06        87.33 o
  -9  14   9        194.79        233.24        82.12 o
  -8  14   9          0.01        -17.03        80.50 o
  -7  14   9        118.60         56.37        71.86 o
  -6  14   9         23.56        -66.37       104.36 o
  -5  14   9         15.76        -45.25        72.76 o
  -4  14   9          2.23         29.53        74.10 o
  -3  14   9          0.39        -28.27        79.01 o
  -2  14   9          3.18        130.21        82.09 o
  -1  14   9        116.36        162.25        86.39 o
   0  14   9          7.19          1.78        76.41 o
   1  14   9         93.85        -53.09        77.76 o
  -8  15   9         25.49        -38.53        69.65 o
  -7  15   9        109.22        255.83        91.88 o
  -6  15   9        172.22        206.77        87.16 o
  -5  15   9        376.05        414.19        91.65 o
  -4  15   9        228.99        257.49        85.34 o
  -3  15   9         25.30         21.84        83.17 o
  -2  15   9          3.41          3.64        91.21 o
  -1  15   9         24.02        -42.81        83.04 o
 -15   0  10          0.56        -24.61       116.45 o
 -14   0  10        988.00       1334.85       171.39 o
 -13   0  10        526.29        465.19        78.54 o
 -12   0  10       1451.60        887.95       892.69 o
 -11   0  10        697.08        683.19       102.03 o
 -10   0  10       5313.91       4916.76       207.77 o
  -9   0  10       1641.90       1763.42       110.94 o
  -8   0  10       3034.12       3069.95       140.69 o
  -7   0  10        319.06        309.90        84.63 o
  -6   0  10       2178.72       1988.59       153.57 o
  -5   0  10       3612.48       3510.95       203.21 o
  -4   0  10        273.40        234.39        91.00 o
  -3   0  10        254.89        228.87        91.00 o
  -2   0  10       5882.09       5962.80       271.93 o
  -1   0  10        570.07        711.86       128.33 o
   0   0  10        839.16        943.28       142.54 o
   1   0  10         43.08         80.39        68.37 o
   2   0  10       1906.42       1893.35       194.30 o
   3   0  10        282.68        450.11       122.39 o
   4   0  10          7.18        -13.15        93.76 o
   5   0  10        127.09        185.39       138.09 o
   6   0  10         62.20         91.21       116.03 o
 -15   1  10        114.11        155.37        85.61 o
 -14   1  10          4.90         55.81       143.60 o
 -13   1  10        133.66         94.09        43.76 o
 -12   1  10        166.71         86.82        37.21 o
 -11   1  10        168.33        142.67        45.45 o
 -10   1  10        298.63        296.52        50.06 o
  -9   1  10         10.02         36.79        48.38 o
  -8   1  10          1.65         -0.23        45.62 o
  -7   1  10        184.17        235.27        52.89 o
  -6   1  10       2871.43       2884.13       108.74 o
  -5   1  10         58.70         94.53        45.56 o
  -4   1  10         61.86         97.81        56.19 o
  -3   1  10       1109.96       1170.68        96.94 o
  -2   1  10       2423.61       2422.33       134.48 o
  -1   1  10         20.33         16.02        62.99 o
   0   1  10         32.69         72.72        59.80 o
   1   1  10       1257.39       1193.29       133.74 o
   2   1  10       1353.33       1333.98        79.89 o
   3   1  10         29.24         38.97        54.32 o
   4   1  10        315.31        348.58        66.44 o
   5   1  10        272.28        304.72        97.35 o
   6   1  10        520.34        590.83       207.56 o
 -15   2  10         16.74         27.03        79.69 o
 -14   2  10        170.27        188.20        80.39 o
 -13   2  10          9.37        -18.70        38.27 o
 -12   2  10        207.11        310.29        50.01 o
 -11   2  10          9.94         13.30        40.52 o
 -10   2  10        234.87        205.59        54.86 o
  -9   2  10        443.92        383.46        61.18 o
  -8   2  10       1077.47       1023.63        73.74 o
  -7   2  10        417.47        426.45        56.69 o
  -6   2  10         47.39         11.53        42.97 o
  -5   2  10        137.94        124.42        45.73 o
  -4   2  10        111.40        132.41        47.27 o
  -3   2  10        228.19        209.00        54.40 o
  -2   2  10       1871.37       1980.43        96.57 o
  -1   2  10        102.19         96.65        46.98 o
   0   2  10          1.35         43.57        45.72 o
   1   2  10         50.03         78.24        52.87 o
   2   2  10        369.45        315.37        54.83 o
   3   2  10        138.66        102.55        56.32 o
   4   2  10        103.91         71.00        59.79 o
   5   2  10         61.67        133.21        85.29 o
   6   2  10         54.64         26.64        93.93 o
 -15   3  10         35.70         40.23        84.06 o
 -14   3  10        366.25        402.03        84.68 o
 -13   3  10        101.15        139.29        45.23 o
 -12   3  10        341.32        276.66        54.65 o
 -11   3  10        114.74         70.67        52.03 o
 -10   3  10          0.05        -30.09        47.59 o
  -9   3  10          9.39         23.14        46.71 o
  -8   3  10        126.27         72.64        46.03 o
  -7   3  10        144.23        306.27        54.93 o
  -6   3  10       2408.32       2389.73       100.30 o
  -5   3  10         22.61         29.98        41.81 o
  -4   3  10       1206.94       1212.64        78.47 o
  -3   3  10         10.99         57.23        44.82 o
  -2   3  10        941.72        976.54        74.86 o
  -1   3  10          2.93         26.61        44.18 o
   0   3  10        679.96        703.19        72.77 o
   1   3  10          8.21         10.13        50.63 o
   2   3  10        285.44        266.60        56.04 o
   3   3  10          9.90         22.65        54.63 o
   4   3  10         58.49         81.99        61.26 o
   5   3  10          5.89         84.24        85.02 o
   6   3  10        307.40        525.13       118.68 o
 -15   4  10        108.10        133.85       138.51 o
 -14   4  10         89.85         90.57       107.33 o
 -13   4  10        238.05        225.62        77.75 o
 -12   4  10          1.48         51.59        63.75 o
 -11   4  10         15.77        -45.78        45.78 o
 -10   4  10         38.00         89.26        49.72 o
  -9   4  10        232.45        243.55        52.84 o
  -8   4  10       1490.43       1397.04        83.98 o
  -7   4  10        679.37        605.55        63.09 o
  -6   4  10        115.01        159.54        48.27 o
  -5   4  10         12.74         32.52        42.79 o
  -4   4  10         16.24        -11.56        46.77 o
  -3   4  10        237.83        176.80        49.33 o
  -2   4  10         62.83         74.45        49.00 o
  -1   4  10        837.76        738.78        88.19 o
   0   4  10         26.54         15.06        51.08 o
   1   4  10          4.76         22.53        69.24 o
   2   4  10          4.15          8.27        56.73 o
   3   4  10         70.84         21.95        47.93 o
   4   4  10          2.23         -3.42        81.14 o
   5   4  10          0.40        -49.33        72.76 o
   6   4  10        142.92        157.18       126.85 o
 -15   5  10         42.87        190.48       147.85 o
 -14   5  10        320.74        387.75       151.45 o
 -13   5  10          0.08         98.42       123.45 o
 -12   5  10        625.60        625.11        86.16 o
 -11   5  10          6.94          4.29        42.06 o
 -10   5  10        391.08        334.88        68.36 o
  -9   5  10         16.92         83.62        46.07 o
  -8   5  10        383.45        507.25        47.90 o
  -7   5  10        163.21        255.43        41.67 o
  -6   5  10          4.27         17.23        33.43 o
  -5   5  10         33.15         68.22        61.23 o
  -4   5  10       1011.39       1049.73        74.65 o
  -3   5  10         30.74         42.44        47.74 o
  -2   5  10         88.47         23.03        23.78 o
  -1   5  10          0.05         60.82        47.64 o
   0   5  10        362.04        385.58        59.65 o
   1   5  10          3.31        -12.00        51.21 o
   2   5  10        114.64        163.20        60.70 o
   3   5  10          6.77         13.19        50.93 o
   4   5  10         28.69         44.20        74.95 o
   5   5  10         88.20         32.48        88.33 o
 -14   6  10         25.05        -80.60       127.27 o
 -13   6  10          5.02        -89.09       117.94 o
 -12   6  10          5.98         43.50        50.92 o
 -11   6  10        244.11        204.54       100.01 o
 -10   6  10        120.30         76.92        42.73 o
  -9   6  10         46.83        117.52        56.26 o
  -8   6  10        785.76        744.86        74.40 o
  -7   6  10          5.42         24.23        48.47 o
  -6   6  10        726.31        668.06        54.97 o
  -5   6  10         34.31          9.85        32.39 o
  -4   6  10         12.15         33.80        44.74 o
  -3   6  10         15.15        -15.27        39.03 o
  -2   6  10        200.35        227.64        51.57 o
  -1   6  10         38.15          5.89        27.12 o
   0   6  10          1.65        -24.36        45.28 o
   1   6  10          6.78         31.64        69.54 o
   2   6  10         32.45         39.31        74.90 o
   3   6  10         64.77        110.98        63.93 o
   4   6  10         40.74        -18.72        77.01 o
   5   6  10         63.05        101.89        95.89 o
 -14   7  10        119.86         82.51       140.85 o
 -13   7  10        237.88        321.57       128.97 o
 -12   7  10         32.48         69.03        59.47 o
 -11   7  10        267.78        267.34        71.05 o
 -10   7  10        767.11        736.18        88.05 o
  -9   7  10        177.14        267.27       110.09 o
  -8   7  10          0.61          8.89        80.18 o
  -7   7  10        238.10        171.53        52.70 o
  -6   7  10        523.47        357.49        61.41 o
  -5   7  10        255.80        359.83        62.81 o
  -4   7  10        198.90        138.96        54.40 o
  -3   7  10        670.44        620.65        73.62 o
  -2   7  10        637.54        562.61        78.04 o
  -1   7  10        353.93        267.18        64.57 o
   0   7  10          1.95        -36.96        37.23 o
   1   7  10        102.94        120.37        70.17 o
   2   7  10        209.78        209.76        82.43 o
   3   7  10          1.49         93.37        63.10 o
   4   7  10          0.01         23.04        80.87 o
   5   7  10          1.10         38.68        84.26 o
 -14   8  10          4.55        -47.30       134.06 o
 -13   8  10         18.58        -25.03       127.48 o
 -12   8  10        166.31        218.75        68.83 o
 -11   8  10         57.90         20.87        60.32 o
 -10   8  10         25.68         67.47        62.55 o
  -9   8  10        198.22        134.25        66.87 o
  -8   8  10        116.67        186.66       115.18 o
  -7   8  10         18.34         65.12        93.12 o
  -6   8  10          1.52          7.40        31.25 o
  -5   8  10        232.88        150.17        66.50 o
  -4   8  10         53.35        123.09        50.34 o
  -3   8  10         45.13         53.84        46.56 o
  -2   8  10        689.19        549.62        94.18 o
  -1   8  10         60.66        -17.01        51.71 o
   0   8  10        531.91        453.93        77.81 o
   1   8  10         28.62         79.64        59.02 o
   2   8  10        391.76        268.88        81.36 o
   3   8  10          0.71        -77.26        79.22 o
   4   8  10         10.16        -68.21        68.21 o
 -13   9  10        202.81        295.90       137.24 o
 -12   9  10         60.00        123.28        79.97 o
 -11   9  10          6.90        -16.85        65.17 o
 -10   9  10        194.21        246.38        75.07 o
  -9   9  10        466.93        371.13        84.97 o
  -8   9  10          0.03         38.47        59.53 o
  -7   9  10          0.16         70.42        93.54 o
  -6   9  10         14.28         48.15        92.48 o
  -5   9  10        104.29         99.64        41.22 o
  -4   9  10         22.75         22.61        94.39 o
  -3   9  10          3.54         12.43        45.63 o
  -2   9  10         25.62         16.21        57.06 o
  -1   9  10        204.14        229.30        65.93 o
   0   9  10         16.17         38.25        81.88 o
   1   9  10         75.89         70.79        61.30 o
   2   9  10          1.53         82.68        74.35 o
   3   9  10         96.92        108.13        77.85 o
   4   9  10          2.94          3.88        72.02 o
 -12  10  10          8.70        -67.07        67.07 o
 -11  10  10        186.17        255.23        81.73 o
 -10  10  10        190.09         13.79        73.23 o
  -9  10  10         43.28         11.82        60.13 o
  -8  10  10          2.71         27.06        78.70 o
  -7  10  10          8.44        -28.69        58.56 o
  -6  10  10         60.22        218.27       123.24 o
  -5  10  10         10.24          8.06       107.54 o
  -4  10  10          1.61        -18.88        89.94 o
  -3  10  10          3.22          3.32        45.71 o
  -2  10  10        758.98        624.51        75.51 o
  -1  10  10          9.28         33.32        53.29 o
   0  10  10        210.64        194.70        65.93 o
   1  10  10         19.92          1.65        61.87 o
   2  10  10         86.32         10.80        58.81 o
   3  10  10        151.70        126.80        79.57 o
 -12  11  10          1.30         25.32        69.64 o
 -11  11  10          5.53         77.47        75.56 o
 -10  11  10         15.78         32.25        70.33 o
  -9  11  10          0.04         64.72        66.05 o
  -8  11  10          1.94         36.89        70.65 o
  -7  11  10         12.24         13.13        69.87 o
  -6  11  10         83.42        113.25       110.09 o
  -5  11  10        136.12        184.32        79.01 o
  -4  11  10        202.06        143.60       106.48 o
  -3  11  10          0.09        203.63       110.09 o
  -2  11  10         17.11         27.79       113.48 o
  -1  11  10         31.94        179.66       122.82 o
   0  11  10        416.37        446.67        80.27 o
   1  11  10          4.11         64.14        87.50 o
   2  11  10          5.18        -23.08        64.82 o
 -11  12  10        176.79        222.76        87.60 o
 -10  12  10         87.58        129.39        84.17 o
  -9  12  10        143.81        104.27        83.33 o
  -8  12  10         97.03         76.96        95.66 o
  -7  12  10          0.26         -0.92        71.08 o
  -6  12  10         27.07        -12.36        72.96 o
  -5  12  10          4.19         61.47        74.78 o
  -4  12  10        127.86         44.04        71.12 o
  -3  12  10          0.25        -56.73       108.39 o
  -2  12  10          5.59        -61.51        91.42 o
  -1  12  10          0.74          3.18       118.36 o
   0  12  10          0.06        -96.30       110.72 o
   1  12  10          3.35         21.64       102.45 o
 -10  13  10         69.68         57.37        82.59 o
  -9  13  10         48.18        121.51       116.77 o
  -8  13  10          1.44        -39.07        74.88 o
  -7  13  10          8.45        100.48        84.68 o
  -6  13  10        192.41        181.73        87.81 o
  -5  13  10          1.62         74.85        78.94 o
  -4  13  10          0.25         85.02        86.39 o
  -3  13  10        130.69        109.09        76.77 o
  -2  13  10         14.21         15.69        75.37 o
  -1  13  10          0.08         24.53        74.32 o
   0  13  10         34.88         26.21       146.68 o
  -8  14  10          1.35         70.49        81.66 o
  -7  14  10        288.18        266.49        96.41 o
  -6  14  10        118.22        109.29        78.46 o
  -5  14  10         13.34        -32.08        70.00 o
  -4  14  10         10.69         84.10        89.90 o
  -3  14  10          1.41        -15.46        89.73 o
  -2  14  10          0.11          1.41        91.10 o
  -1  14  10        139.11        228.70        94.55 o
 -15   1  11        530.66        675.08       193.87 o
 -14   1  11         95.49         97.31        82.71 o
 -13   1  11        932.91        631.25       102.30 o
 -12   1  11        150.32        157.61        76.21 o
 -11   1  11         45.31         48.62        50.58 o
 -10   1  11          3.20         52.19        52.21 o
  -9   1  11       1491.77       1336.98        88.91 o
  -8   1  11        543.91        588.33        68.79 o
  -7   1  11       1953.92       2067.42       100.92 o
  -6   1  11        135.97        181.94        53.53 o
  -5   1  11       5380.64       5652.28       157.34 o
  -4   1  11        888.12        894.99        91.14 o
  -3   1  11        111.90        210.06        64.30 o
  -2   1  11        667.82        665.86        92.37 o
  -1   1  11        224.75        154.51        69.74 o
   0   1  11        358.28        413.68        67.98 o
   1   1  11       1156.87       1186.41        95.72 o
   2   1  11        252.82        245.86        84.54 o
   3   1  11        207.36        226.63        82.30 o
   4   1  11        181.28         92.70        88.09 o
   5   1  11        944.70       1028.92       134.03 o
 -15   2  11          4.37         81.12       111.68 o
 -14   2  11         40.33         18.06       111.15 o
 -13   2  11       1097.55       1339.30       147.74 o
 -12   2  11         44.91         56.23        73.40 o
 -11   2  11        110.08         81.27        56.18 o
 -10   2  11        692.19        613.22        83.00 o
  -9   2  11       1660.59       1759.62       116.27 o
  -8   2  11         61.67        128.74        64.78 o
  -7   2  11         10.65         56.67        59.93 o
  -6   2  11         69.57         81.86        47.87 o
  -5   2  11        708.30        658.05        69.15 o
  -4   2  11         84.24        123.85        65.58 o
  -3   2  11       1621.41       1513.10       129.18 o
  -2   2  11          0.03         26.75        60.32 o
  -1   2  11         77.85         73.59       112.63 o
   0   2  11        173.35        158.18        64.31 o
   1   2  11       1876.20       1923.98       139.68 o
   2   2  11         16.98         -2.42        62.57 o
   3   2  11         89.63         -5.46        74.71 o
   4   2  11         11.64         -1.93        75.35 o
 -15   3  11        264.41        248.81       144.66 o
 -14   3  11          7.85        -45.82        78.18 o
 -13   3  11          4.24        -69.00        82.94 o
 -12   3  11         66.60        -35.39        74.13 o
 -11   3  11        296.77        261.41        79.12 o
 -10   3  11        163.84         98.10        65.84 o
  -9   3  11         65.15         -5.29        61.34 o
  -8   3  11         38.75         59.99        60.45 o
  -7   3  11        134.86        197.16        62.06 o
  -6   3  11        211.33        176.92        62.42 o
  -5   3  11        854.62        750.45        87.16 o
  -4   3  11       1140.74       1144.63       101.38 o
  -3   3  11         11.51         12.02        61.25 o
  -2   3  11        696.08        626.27        86.99 o
  -1   3  11          0.86        -21.37        51.62 o
   0   3  11       1215.95       1227.26       113.47 o
   1   3  11        790.44        802.86       105.28 o
   2   3  11          6.78         68.26        58.99 o
   3   3  11          2.28         74.38        87.27 o
   4   3  11        188.40        339.11       137.45 o
 -14   4  11         92.90        278.51       141.91 o
 -13   4  11          7.82        -29.01        64.77 o
 -12   4  11          4.20         35.93        68.39 o
 -11   4  11       1532.41       1459.50       112.77 o
 -10   4  11         64.85        129.92        67.67 o
  -9   4  11        106.20        107.92        61.59 o
  -8   4  11         82.71        123.84        63.84 o
  -7   4  11       1502.90       1639.31       108.15 o
  -6   4  11        205.32        233.33        70.21 o
  -5   4  11        211.61        232.81        66.83 o
  -4   4  11          9.06        166.18        62.90 o
  -3   4  11         78.55         59.64        64.72 o
  -2   4  11          4.11          9.23        47.52 o
  -1   4  11        137.94        143.95        69.29 o
   0   4  11         21.03         64.54        71.02 o
   1   4  11          4.93        -15.15        68.37 o
   2   4  11         58.06        103.11        63.04 o
   3   4  11        436.28        449.27       101.72 o
   4   4  11          1.88        -53.40        76.29 o
 -14   5  11        118.12        225.69       144.66 o
 -13   5  11         30.36        116.24       111.57 o
 -12   5  11         23.87        -39.91        54.76 o
 -11   5  11          7.83        -26.92        59.43 o
 -10   5  11        332.19        255.04        69.62 o
  -9   5  11        302.15        236.45        64.74 o
  -8   5  11        133.72         67.95        59.30 o
  -7   5  11        466.89        372.55        74.25 o
  -6   5  11          0.90         -7.79        52.29 o
  -5   5  11        242.76        284.82        87.18 o
  -4   5  11        225.71        202.94        63.80 o
  -3   5  11         14.55         76.10        46.80 o
  -2   5  11         44.85         80.38        83.04 o
  -1   5  11          0.10         36.80        60.83 o
   0   5  11        448.26        502.01        87.15 o
   1   5  11         47.91         37.66        75.20 o
   2   5  11         69.55         94.19        83.99 o
   3   5  11          2.00         45.12        66.41 o
   4   5  11         67.93        111.34       147.21 o
 -14   6  11          0.03         18.45       117.94 o
 -13   6  11        354.09        353.17       149.12 o
 -12   6  11          8.30         43.02        59.24 o
 -11   6  11        203.41        221.32        69.77 o
 -10   6  11         28.21          0.21       111.57 o
  -9   6  11        407.24        423.06        73.18 o
  -8   6  11        373.47        246.58       113.16 o
  -7   6  11        333.34        392.88        70.62 o
  -6   6  11          5.93         52.92        59.25 o
  -5   6  11        164.63        132.26        61.00 o
  -4   6  11          7.08          7.43        41.55 o
  -3   6  11        515.79        421.25        81.35 o
  -2   6  11        104.44        126.62        58.73 o
  -1   6  11        227.85        231.52        67.69 o
   0   6  11         11.42        -20.41        62.82 o
   1   6  11        289.62        239.04        85.47 o
   2   6  11          6.00         27.86        81.66 o
   3   6  11        180.21        202.64        76.54 o
   4   6  11         17.38        -40.89        81.59 o
 -13   7  11         30.51         43.48       116.45 o
 -12   7  11         25.93         52.07        64.23 o
 -11   7  11          0.06        -21.24        61.86 o
 -10   7  11         35.07         12.70        64.65 o
  -9   7  11         12.72        -25.45       109.03 o
  -8   7  11         20.43         74.66       116.24 o
  -7   7  11        156.22        124.20        56.13 o
  -6   7  11          5.18         37.68        56.73 o
  -5   7  11         54.64         57.10        40.47 o
  -4   7  11          9.54         -4.10        47.05 o
  -3   7  11          8.28          1.01        53.95 o
  -2   7  11        167.39         81.73        59.90 o
  -1   7  11         51.39         53.27        57.00 o
   0   7  11         53.80         13.84        59.93 o
   1   7  11          1.19         33.27        73.35 o
   2   7  11        129.04        106.18       171.39 o
   3   7  11         31.85         68.37        75.27 o
 -13   8  11          5.11         38.39       138.51 o
 -12   8  11         24.21         -6.86        67.56 o
 -11   8  11         61.47         47.35        66.97 o
 -10   8  11          1.20         -5.65        63.09 o
  -9   8  11        154.05        171.18       110.09 o
  -8   8  11        231.41        174.15       123.45 o
  -7   8  11         79.24        -28.42       106.06 o
  -6   8  11        397.68        317.74        71.17 o
  -5   8  11        356.56        306.50        69.89 o
  -4   8  11         71.12         58.16        52.82 o
  -3   8  11         37.03          0.50        50.87 o
  -2   8  11        157.64        113.30        56.97 o
  -1   8  11        219.39        161.40        63.51 o
   0   8  11        185.02        164.75        68.62 o
   1   8  11         51.76        -18.21        69.67 o
   2   8  11        157.03        136.78        80.96 o
   3   8  11         18.84         14.00        72.94 o
 -12   9  11         40.71         44.49        69.68 o
 -11   9  11        309.58        295.63        88.47 o
 -10   9  11         22.52        120.56        78.85 o
  -9   9  11        670.62        439.20        92.87 o
  -8   9  11        107.00        213.81       126.21 o
  -7   9  11        511.22        372.05       136.18 o
  -6   9  11         18.96        -41.79        94.18 o
  -5   9  11        203.46        185.81       108.18 o
  -4   9  11        168.07        191.97       112.21 o
  -3   9  11        114.67         78.22        53.99 o
  -2   9  11         63.96         80.52        54.16 o
  -1   9  11         61.52         36.48       128.01 o
   0   9  11         53.41        121.54        72.91 o
   1   9  11         84.36        116.96       126.74 o
   2   9  11         20.00        -10.42        76.18 o
 -12  10  11         90.06        109.07        80.32 o
 -11  10  11         46.61         39.52        72.30 o
 -10  10  11        139.91        161.46        83.48 o
  -9  10  11         17.13        -32.87        67.87 o
  -8  10  11          0.64         68.25        71.06 o
  -7  10  11          0.84         43.48        97.79 o
  -6  10  11         11.73         -5.09        96.94 o
  -5  10  11         62.87         61.73       100.33 o
  -4  10  11         71.14         77.63       102.24 o
  -3  10  11        250.77        168.00       113.91 o
  -2  10  11         79.31        235.45       132.57 o
  -1  10  11         58.71         -1.45        78.48 o
   0  10  11          0.00        -24.85        60.22 o
   1  10  11        105.31         22.72        71.11 o
 -11  11  11         35.80        -29.89        74.63 o
 -10  11  11          7.04        -24.80       113.80 o
  -9  11  11         61.57        154.36       105.85 o
  -8  11  11        194.68        204.88        83.80 o
  -7  11  11        219.18        314.36        88.36 o
  -6  11  11         11.89        124.45       116.88 o
  -5  11  11        130.32        186.03       111.57 o
  -4  11  11        221.06        344.90       126.00 o
  -3  11  11         15.26          6.36        99.91 o
  -2  11  11          0.02        -83.15       111.36 o
  -1  11  11          8.91         93.33       127.27 o
   0  11  11          0.01         98.63       119.42 o
   1  11  11         66.85        112.63       119.42 o
 -10  12  11        190.22        268.77        93.81 o
  -9  12  11          7.69        -24.04        68.93 o
  -8  12  11         17.68         84.09        79.42 o
  -7  12  11        125.92          0.81        84.91 o
  -6  12  11         36.07        105.80        88.75 o
  -5  12  11         87.69         16.06        84.35 o
  -4  12  11          0.86        136.22        82.50 o
  -3  12  11         95.81        -71.06       119.42 o
  -2  12  11         11.24         89.94       138.30 o
  -1  12  11         20.05        -54.94       121.97 o
  -8  13  11          5.35         78.07        88.06 o
  -7  13  11         63.44        -18.55        84.56 o
  -6  13  11         50.51        -25.93        85.61 o
  -5  13  11         19.24         31.89        86.68 o
  -4  13  11          2.20        -51.35        93.01 o
  -3  13  11         37.44         73.64        82.45 o
  -2  13  11         38.17        -25.04        86.70 o
 -14   0  12        510.70        468.57       141.48 o
 -13   0  12       1866.22       1955.29       201.30 o
 -12   0  12       1847.63       1986.68       195.57 o
 -11   0  12        568.86        611.32       134.91 o
 -10   0  12        283.64        254.75       105.85 o
  -9   0  12       1440.45       1258.49       154.00 o
  -8   0  12        927.80        807.31       126.00 o
  -7   0  12        703.35        624.47       123.24 o
  -6   0  12        119.81        116.66        87.18 o
  -5   0  12        211.13        123.88       102.66 o
  -4   0  12        919.18       1297.94       161.21 o
  -3   0  12        177.33         66.60        90.15 o
  -2   0  12       2720.62       2721.24       222.09 o
  -1   0  12        644.68        529.87       135.97 o
   0   0  12         84.85         95.42        82.96 o
   1   0  12          1.87         77.21       120.06 o
   2   0  12         58.54        201.93       131.51 o
   3   0  12        284.94        128.97       141.48 o
 -14   1  12        204.11        224.07       159.19 o
 -13   1  12        118.29         85.40        79.85 o
 -12   1  12         55.62          3.91        73.39 o
 -11   1  12        274.65        241.86        78.20 o
 -10   1  12       1046.15       1031.93       104.46 o
  -9   1  12         17.07         17.07        63.56 o
  -8   1  12        125.37         75.97        65.94 o
  -7   1  12       1339.44       1426.06       110.33 o
  -6   1  12       1448.04       1457.40       111.77 o
  -5   1  12         16.34         21.99        93.86 o
  -4   1  12         84.74         81.30        65.58 o
  -3   1  12       1165.58       1133.33       108.35 o
  -2   1  12       1012.42       1001.44       109.83 o
  -1   1  12         18.57         32.64        75.06 o
   0   1  12        361.98        256.50        70.11 o
   1   1  12        198.45        109.49        64.38 o
   2   1  12        135.61         77.27        96.30 o
   3   1  12        214.31        117.89        92.33 o
 -14   2  12          5.70         57.64        79.58 o
 -13   2  12         56.61         37.38        74.44 o
 -12   2  12        389.69        438.18        92.80 o
 -11   2  12          6.60         38.44        70.40 o
 -10   2  12         20.73          3.53        70.49 o
  -9   2  12        159.64        119.80        67.38 o
  -8   2  12        328.22        456.19        81.69 o
  -7   2  12         25.64         63.19        68.32 o
  -6   2  12          4.15         23.53        64.61 o
  -5   2  12        163.29        223.95        74.71 o
  -4   2  12        511.97        615.69        87.12 o
  -3   2  12         23.64         96.27        67.49 o
  -2   2  12       1219.90       1202.44       125.04 o
  -1   2  12         57.08        125.71        64.70 o
   0   2  12          4.57        -16.31        71.92 o
   1   2  12         17.19         27.28        64.62 o
   2   2  12         92.07         80.53        91.79 o
   3   2  12        183.16        311.42       106.21 o
 -14   3  12        175.61         88.24       129.60 o
 -13   3  12        135.79        183.93        78.58 o
 -12   3  12         52.67        -14.93        87.71 o
 -11   3  12        194.05        201.65        79.61 o
 -10   3  12        753.19        690.68        93.59 o
  -9   3  12          0.81        -21.07        65.34 o
  -8   3  12        389.18        399.03        75.65 o
  -7   3  12          1.99         28.17        62.57 o
  -6   3  12        429.77        443.20        83.57 o
  -5   3  12         87.73        118.52        65.20 o
  -4   3  12        274.78        257.10        72.87 o
  -3   3  12         14.40         55.89        71.99 o
  -2   3  12        305.67        225.86        63.25 o
  -1   3  12         54.42         25.45        75.55 o
   0   3  12         14.54        107.09        74.85 o
   1   3  12          2.13         27.72        64.84 o
   2   3  12         52.57         71.22        69.09 o
   3   3  12         47.92         75.31       112.32 o
 -14   4  12         38.83         54.30       141.06 o
 -13   4  12         10.72        -68.51       120.69 o
 -12   4  12         28.62        117.09       105.21 o
 -11   4  12        215.62        303.28        78.59 o
 -10   4  12        319.89        228.15        71.21 o
  -9   4  12         95.78         25.81        61.25 o
  -8   4  12        198.58        145.85        67.26 o
  -7   4  12        544.00        381.22        76.19 o
  -6   4  12         11.61          4.66        58.89 o
  -5   4  12        702.31        683.56        90.77 o
  -4   4  12         24.73          4.71        61.34 o
  -3   4  12        266.79        281.15        81.84 o
  -2   4  12        682.99        612.06        74.36 o
  -1   4  12         54.25         35.43        66.08 o
   0   4  12        124.22        246.35        87.74 o
   1   4  12         60.51         26.11        91.63 o
   2   4  12        270.34        281.05        78.07 o
   3   4  12        221.79        200.50        87.71 o
 -14   5  12          6.84       -126.00       126.00 o
 -13   5  12          5.40        -44.76       108.39 o
 -12   5  12          0.21         24.61       123.45 o
 -11   5  12         17.92         76.57       123.24 o
 -10   5  12        109.94         37.65        62.67 o
  -9   5  12          0.55         88.34        69.06 o
  -8   5  12        513.91        472.50        83.47 o
  -7   5  12          2.62         11.91        58.04 o
  -6   5  12        622.36        647.00       123.13 o
  -5   5  12        180.71        175.67        74.67 o
  -4   5  12        209.81        260.62        75.41 o
  -3   5  12          9.73         12.48        33.76 o
  -2   5  12        237.01        160.23        90.04 o
  -1   5  12          6.74         83.14        70.66 o
   0   5  12        324.25        299.83        83.98 o
   1   5  12        161.89         88.45        76.30 o
   2   5  12          0.13         31.64        75.16 o
 -13   6  12         18.97        103.51       121.75 o
 -12   6  12          0.68         41.99        67.21 o
 -11   6  12          5.32        -32.45       100.33 o
 -10   6  12         37.62         -3.82       117.51 o
  -9   6  12          9.06         18.03        99.06 o
  -8   6  12          0.99        -59.60        59.60 o
  -7   6  12        191.72        159.36        64.68 o
  -6   6  12          3.16        -46.37        61.14 o
  -5   6  12          0.53        138.41        69.99 o
  -4   6  12        326.60        350.07        58.91 o
  -3   6  12        116.31         93.70        96.94 o
  -2   6  12        111.89         30.16        97.36 o
  -1   6  12          4.60        -39.97        62.22 o
   0   6  12         24.54         73.67        72.54 o
   1   6  12         56.44         96.39        82.64 o
   2   6  12         15.12        -14.44        74.93 o
 -13   7  12        151.71         22.06       139.36 o
 -12   7  12        318.15        416.14        85.86 o
 -11   7  12        114.70         25.06        78.16 o
 -10   7  12        538.38        555.53       156.12 o
  -9   7  12         60.78        -61.94       113.48 o
  -8   7  12        575.41        448.20       128.75 o
  -7   7  12        148.08         22.91        98.63 o
  -6   7  12        561.09        538.37        85.47 o
  -5   7  12        229.15        204.51        52.59 o
  -4   7  12        138.44         66.27        57.32 o
  -3   7  12        465.59        423.18       128.44 o
  -2   7  12         12.49        -31.90        59.88 o
  -1   7  12        121.25         14.32        73.50 o
   0   7  12        435.06        430.83       199.60 o
   1   7  12        132.67        167.57        83.49 o
   2   7  12         34.18          9.84        90.64 o
 -12   8  12          6.62        -62.98        62.98 o
 -11   8  12         34.07        -58.22        68.81 o
 -10   8  12        238.44        158.38        80.40 o
  -9   8  12         25.11        152.51       129.82 o
  -8   8  12         17.66         40.09       121.75 o
  -7   8  12          7.49          7.85       116.66 o
  -6   8  12        364.60        261.54       120.27 o
  -5   8  12         61.21        107.54       125.79 o
  -4   8  12          8.43         40.71        52.91 o
  -3   8  12         84.89         65.46        59.87 o
  -2   8  12        190.45        171.62        71.85 o
  -1   8  12        130.51        177.37        78.61 o
   0   8  12          8.25         25.11       123.88 o
   1   8  12          8.36        133.00        87.69 o
 -11   9  12         74.81        103.33        73.31 o
 -10   9  12         28.22        -33.01        72.53 o
  -9   9  12          4.29          9.98        75.77 o
  -8   9  12        306.15        371.63       147.21 o
  -7   9  12        305.85        391.99       144.66 o
  -6   9  12         34.08        201.72       130.45 o
  -5   9  12        109.50        153.36       113.91 o
  -4   9  12        111.83        149.33       130.88 o
  -3   9  12          8.14         56.42       124.30 o
  -2   9  12        360.94        316.95        80.55 o
  -1   9  12          5.08         31.04        66.58 o
   0   9  12         16.30         65.89        74.61 o
 -11  10  12         17.67        -29.45        82.83 o
 -10  10  12         11.88        -31.98        77.67 o
  -9  10  12         73.83         33.46        76.55 o
  -8  10  12          3.00         -7.79        74.02 o
  -7  10  12          0.22       -113.69       113.69 o
  -6  10  12          0.99         48.79       126.85 o
  -5  10  12          7.60        -94.82        94.82 o
  -4  10  12         90.07        211.69       136.60 o
  -3  10  12         28.20         56.64       115.39 o
  -2  10  12         30.59        -42.21       107.76 o
  -1  10  12         94.69        -45.82       106.69 o
  -9  11  12        147.47         72.92        81.22 o
  -8  11  12         84.39        119.13        81.30 o
  -7  11  12         16.52         66.41        79.81 o
  -6  11  12         98.28        -25.45       126.42 o
  -5  11  12         51.61        165.03       124.09 o
  -4  11  12         39.19         86.97       140.85 o
  -3  11  12         27.06         60.67       116.03 o
  -2  11  12         28.95        119.21       142.12 o
  -8  12  12          1.15        -51.04        75.11 o
  -7  12  12          0.12         86.19        82.72 o
  -6  12  12        162.04        140.28        91.30 o
  -5  12  12         22.51         20.32        81.95 o
  -4  12  12         72.80         79.54       140.00 o
 -14   1  13          3.91        125.99        89.98 o
 -13   1  13        387.04        429.58       186.03 o
 -12   1  13        109.71        158.51        84.96 o
 -11   1  13        170.35         81.54        73.93 o
 -10   1  13        236.08        276.95        80.89 o
  -9   1  13       1235.42       1215.56       114.02 o
  -8   1  13         72.12         -3.25        68.67 o
  -7   1  13         66.75         41.13        90.68 o
  -6   1  13        801.45        746.98        99.59 o
  -5   1  13        970.44        897.52       107.19 o
  -4   1  13         78.02         86.71        71.12 o
  -3   1  13          2.99        -40.38        81.56 o
  -2   1  13         48.94         62.04        78.37 o
  -1   1  13         55.17        110.43        70.39 o
   0   1  13          2.04        -58.02        67.18 o
   1   1  13        863.97        793.61       125.54 o
 -13   2  13        285.20         76.07        78.77 o
 -12   2  13         23.99         55.20        71.79 o
 -11   2  13         92.54         97.65        77.15 o
 -10   2  13        361.91        341.27        80.46 o
  -9   2  13        181.98        289.48        76.92 o
  -8   2  13        406.39        449.10        87.87 o
  -7   2  13        576.18        574.85        90.65 o
  -6   2  13        181.54        176.23        71.34 o
  -5   2  13        133.75        165.66        76.58 o
  -4   2  13        332.97        422.19       103.19 o
  -3   2  13        266.19        268.59        86.43 o
  -2   2  13          2.88         34.03       130.66 o
  -1   2  13         79.10         57.67        65.12 o
   0   2  13          6.29         66.36        79.81 o
   1   2  13        245.88        157.29        77.81 o
 -13   3  13          8.10          1.48       124.09 o
 -12   3  13        100.52         48.62        86.86 o
 -11   3  13         22.63          0.37        73.13 o
 -10   3  13         39.47        105.34        71.70 o
  -9   3  13         49.09         18.18        68.15 o
  -8   3  13        297.08        302.12        77.56 o
  -7   3  13         32.32         90.65        76.10 o
  -6   3  13         71.21        124.71        70.09 o
  -5   3  13        225.30        258.68        76.97 o
  -4   3  13        132.47        135.66        72.59 o
  -3   3  13          0.62        -51.74        85.38 o
  -2   3  13         34.32         34.71        60.64 o
  -1   3  13         11.40         87.63        86.57 o
   0   3  13        109.36        143.69        88.24 o
   1   3  13        217.64        233.62        81.48 o
 -13   4  13        188.27        236.30       147.42 o
 -12   4  13          0.02          2.12       122.82 o
 -11   4  13         64.56         46.19        72.43 o
 -10   4  13         73.38         16.31        69.72 o
  -9   4  13         22.76        -33.11        67.93 o
  -8   4  13          7.62        -25.00        63.99 o
  -7   4  13        208.88        242.49        76.55 o
  -6   4  13        188.36        204.37        76.69 o
  -5   4  13        452.02        583.53        94.30 o
  -4   4  13         95.18         88.44        75.37 o
  -3   4  13         11.01        -37.63        58.97 o
  -2   4  13         25.09         -0.58        69.37 o
  -1   4  13        170.10        220.17        83.39 o
   0   4  13         15.00         48.06        86.37 o
   1   4  13         11.06        -39.93        73.63 o
 -13   5  13         12.97        -16.76       114.12 o
 -12   5  13          5.49          8.48       130.45 o
 -11   5  13          7.68       -116.03       116.03 o
 -10   5  13         15.84         88.88       105.42 o
  -9   5  13          0.38          9.98        67.94 o
  -8   5  13          8.39         15.56        62.87 o
  -7   5  13         51.65         99.31        72.65 o
  -6   5  13         45.44         12.77        68.72 o
  -5   5  13          3.30        -37.97        65.54 o
  -4   5  13         29.73         75.51        49.54 o
  -3   5  13          0.74         35.43        63.51 o
  -2   5  13          2.63         33.31        74.67 o
  -1   5  13        107.72        135.82        85.05 o
   0   5  13        131.52        100.32        89.30 o
 -12   6  13         26.80        -47.30       110.72 o
 -11   6  13         10.85        156.97       125.57 o
 -10   6  13         40.57          9.33       128.12 o
  -9   6  13         25.00        -57.48       115.60 o
  -8   6  13         66.94         25.24       103.72 o
  -7   6  13          3.93          0.13        63.80 o
  -6   6  13         26.38        -11.19        64.01 o
  -5   6  13        296.84        286.32        62.61 o
  -4   6  13         10.67         26.41        65.68 o
  -3   6  13        312.71        256.05        76.44 o
  -2   6  13          0.77         34.78        66.82 o
  -1   6  13          0.81         32.16        81.94 o
   0   6  13         20.96          8.06        78.44 o
 -12   7  13          0.12          3.67        70.32 o
 -11   7  13          7.99         31.61       138.09 o
 -10   7  13         69.00         94.39       120.27 o
  -9   7  13          7.16        -22.06       121.54 o
  -8   7  13         75.99         84.21       112.63 o
  -7   7  13         59.73        -23.97       102.03 o
  -6   7  13          4.26         30.12       107.97 o
  -5   7  13          0.66         19.20        61.92 o
  -4   7  13         10.06         72.45        62.55 o
  -3   7  13         13.77         -0.45       130.45 o
  -2   7  13         29.81         84.29        73.49 o
  -1   7  13         86.28         -5.35       126.95 o
 -11   8  13         81.15         72.66        81.19 o
 -10   8  13        480.94        368.66       157.39 o
  -9   8  13         77.88        218.48       145.30 o
  -8   8  13          3.29         64.91       133.42 o
  -7   8  13         39.45        109.45       114.97 o
  -6   8  13        376.00        404.51       136.82 o
  -5   8  13        190.61        259.63       145.94 o
  -4   8  13        110.06        261.12       150.81 o
  -3   8  13        172.25        198.54       126.21 o
  -2   8  13         26.06         37.20        70.74 o
  -1   8  13          1.08         51.24        78.44 o
 -10   9  13         10.36         95.70        79.80 o
  -9   9  13          0.37        -77.85       131.51 o
  -8   9  13         81.51        168.84       144.03 o
  -7   9  13         47.99        -80.39       107.54 o
  -6   9  13          8.02         55.79       137.66 o
  -5   9  13          9.93         60.45       133.85 o
  -4   9  13         46.54        201.51       128.97 o
  -3   9  13         75.21         79.54       140.21 o
  -2   9  13          3.74        -55.15       127.91 o
  -9  10  13         17.85         92.06       110.72 o
  -8  10  13         48.72        -80.39       131.30 o
  -7  10  13         92.78         39.45       131.94 o
  -6  10  13         40.68        -15.27       128.54 o
  -5  10  13         85.73        165.66       145.09 o
  -4  10  13         76.37        -31.39       133.85 o
 -12   0  14          1.68         -0.42       107.97 o
 -11   0  14         64.50         -1.91       102.88 o
 -10   0  14         35.08         34.57       103.94 o
  -9   0  14        175.82        -53.03        99.48 o
  -8   0  14         69.00        137.45       112.63 o
  -7   0  14         88.60         72.12       110.09 o
  -6   0  14        421.98        496.78       139.36 o
  -5   0  14        131.10        184.33       104.57 o
  -4   0  14          9.40        -77.63       105.63 o
  -3   0  14        138.08        195.15       113.91 o
  -2   0  14        330.33        321.57       121.75 o
  -1   0  14         24.14         74.57        85.51 o
 -12   1  14         55.28        -10.57        81.05 o
 -11   1  14        104.31         68.68        87.07 o
 -10   1  14         10.52         64.79        79.34 o
  -9   1  14         98.66        126.84        89.62 o
  -8   1  14         45.86         39.30        72.54 o
  -7   1  14         33.94         51.17        70.24 o
  -6   1  14          0.76        -21.49        74.48 o
  -5   1  14          3.99        -66.01        66.01 o
  -4   1  14        114.20         82.88        76.14 o
  -3   1  14          1.63         15.40        75.34 o
  -2   1  14         23.37         86.38        82.25 o
  -1   1  14        215.72        181.81        75.78 o
 -12   2  14          7.23          4.39        77.83 o
 -11   2  14          2.01         33.63        71.09 o
 -10   2  14          3.00         13.12        98.00 o
  -9   2  14         10.32         71.70        79.69 o
  -8   2  14          6.17         -2.82        73.98 o
  -7   2  14         27.33         14.81        73.87 o
  -6   2  14        244.52        241.84        85.53 o
  -5   2  14          0.82        -30.80        97.68 o
  -4   2  14         50.92        -12.76        69.12 o
  -3   2  14          6.83         30.68        82.62 o
  -2   2  14        295.79        343.94        79.92 o
  -1   2  14          2.38         28.20       103.83 o
 -12   3  14          0.13        -60.03       122.39 o
 -11   3  14         53.83        107.51        79.94 o
 -10   3  14         98.88        121.80        80.72 o
  -9   3  14        135.62        158.92        78.94 o
  -8   3  14         54.92        125.83        73.51 o
  -7   3  14         16.15         15.92        71.84 o
  -6   3  14        147.31        119.64        81.10 o
  -5   3  14         64.56        111.20        83.07 o
  -4   3  14        277.30        208.37        83.86 o
  -3   3  14         32.75         86.49        68.67 o
  -2   3  14          0.02         12.18        87.79 o
  -1   3  14        145.03        179.86        90.97 o
 -12   4  14         27.61        -22.48       113.06 o
 -11   4  14        168.81         86.33       131.30 o
 -10   4  14        123.53        282.33       121.33 o
  -9   4  14         19.59        -71.05        71.05 o
  -8   4  14          4.70        -50.97       109.35 o
  -7   4  14        149.99         -7.38       113.69 o
  -6   4  14         84.90         79.25        71.11 o
  -5   4  14         23.83         -8.45        73.64 o
  -4   4  14         18.25         -2.23       106.27 o
  -3   4  14          9.77        141.08        67.93 o
  -2   4  14        133.17        135.63        81.78 o
  -1   4  14         23.82         32.01        81.50 o
 -11   5  14         29.69        -68.09       106.27 o
 -10   5  14        220.00        419.14       152.51 o
  -9   5  14         56.20         15.27       129.60 o
  -8   5  14         90.25        163.33       117.94 o
  -7   5  14          0.16        -44.07        72.63 o
  -6   5  14        151.62         89.52        76.48 o
  -5   5  14         97.54        184.17        77.98 o
  -4   5  14        188.84        105.84        63.05 o
  -3   5  14        319.66        455.03        97.03 o
  -2   5  14        155.53        195.02       117.09 o
 -11   6  14         38.74        104.36       144.66 o
 -10   6  14         14.21        -13.58       135.33 o
  -9   6  14        407.80        246.27       153.78 o
  -8   6  14        300.58        168.00       142.12 o
  -7   6  14        339.92        251.36       150.39 o
  -6   6  14          0.26         35.00       113.27 o
  -5   6  14         96.08         74.58        54.98 o
  -4   6  14        351.86        362.99        90.69 o
  -3   6  14        247.44        117.14       112.42 o
 -10   7  14         26.13        -92.06       105.85 o
  -9   7  14        177.58        252.84       150.81 o
  -8   7  14          0.17        -24.18       135.75 o
  -7   7  14        192.40        184.75       127.27 o
  -6   7  14         70.78        -32.88       110.72 o
  -5   7  14          4.99        -42.21       131.09 o
  -4   7  14          0.33         -5.94       117.94 o
  -3   7  14         50.55        102.01        78.27 o
  -8   8  14          8.06        -45.61       110.30 o
  -7   8  14          0.36         19.09       139.78 o
  -6   8  14          5.54        162.27       132.36 o
  -5   8  14        114.70        154.84       146.57 o
 -10   1  15         53.78         74.08        78.82 o
  -9   1  15         17.69        -19.06        76.67 o
  -8   1  15        158.53        208.12        88.12 o
  -7   1  15        303.28        388.10        97.58 o
  -6   1  15         53.68         45.81        78.71 o
  -5   1  15        117.29        208.45        87.21 o
  -4   1  15         40.55         32.30        80.46 o
 -10   2  15         21.78        -58.77        75.67 o
  -9   2  15         44.02         20.89        83.96 o
  -8   2  15          0.00        -51.26        85.16 o
  -7   2  15         40.26         24.31        79.00 o
  -6   2  15         24.57        -14.25        84.74 o
  -5   2  15         59.18        -25.72        81.64 o
  -4   2  15         13.82         26.77        94.60 o
 -10   3  15          4.49         28.93        76.20 o
  -9   3  15         10.15        -39.52        77.66 o
  -8   3  15         60.16         89.22        82.84 o
  -7   3  15          0.00         10.84        74.54 o
  -6   3  15        211.07        284.38        90.50 o
  -5   3  15         22.86         38.84        88.57 o
  -4   3  15         11.93        -83.56       107.01 o
  -9   4  15          9.55        -36.70       105.21 o
  -8   4  15         17.80         92.94        84.34 o
  -7   4  15          4.16          0.00       125.25 o
  -6   4  15        369.57        421.02       100.77 o
  -5   4  15         58.94         39.92        96.30 o
  -8   5  15         51.54         12.09       140.21 o
  -7   5  15          6.71         86.12       140.63 o
  -6   5  15         19.27         67.73        82.82 o
                                                
