# Supplementary material for: Crystal structures of 2,2′-bipyridin-1-ium 1,1,3,3-tetracyano-2-ethoxyprop-2-en-1-ide and bis(2,2′-bipyridin-1-ium) 1,1,3,3-tetracyano-2-(dicyanomethylene)propane-1,3-diide
Source: Acta Crystallogr E Crystallogr Commun. 2015 Apr 18;71(Pt 5):509–15. doi: 10.1107/S2056989015007306 (PMC4420140; doi:10.1107/S2056989015007306)
Supplement: Supplementary file 5 [file e-71-00509-IIsup5.cml]

<?xml version="1.0" ?>
<cml>
<molecule title="bis(2,2&#39;-bipyridin-1-ium) 1,1,3,3-tetracyano-2-(dicyanomethylene)propane-1,3-diide" id="m1">
  <atomArray>
    <atom id="a1" elementType="C" />
    <atom id="a2" elementType="C" />
    <atom id="a3" elementType="C" />
    <atom id="a4" elementType="C" />
    <atom id="a5" elementType="N" />
    <atom id="a6" elementType="C" />
    <atom id="a7" elementType="C" />
    <atom id="a8" elementType="C" />
    <atom id="a9" elementType="C" />
    <atom id="a10" elementType="C" />
    <atom id="a11" elementType="N" formalCharge="1" />
    <atom id="a12" elementType="C" />
    <atom id="a13" elementType="C" />
    <atom id="a14" elementType="N" />
    <atom id="a15" elementType="C" />
    <atom id="a16" elementType="C" />
    <atom id="a17" elementType="C" />
    <atom id="a18" elementType="C" />
    <atom id="a19" elementType="N" formalCharge="1" />
    <atom id="a20" elementType="C" />
    <atom id="a21" elementType="C" />
    <atom id="a22" elementType="C" />
    <atom id="a23" elementType="C" />
    <atom id="a24" elementType="N" />
    <atom id="a25" elementType="C" />
    <atom id="a26" elementType="C" formalCharge="-1" />
    <atom id="a27" elementType="C" />
    <atom id="a28" elementType="N" />
    <atom id="a29" elementType="C" />
    <atom id="a30" elementType="C" formalCharge="-1" />
    <atom id="a31" elementType="C" />
    <atom id="a32" elementType="N" />
    <atom id="a33" elementType="C" />
    <atom id="a34" elementType="N" />
    <atom id="a35" elementType="C" />
    <atom id="a36" elementType="C" />
    <atom id="a37" elementType="N" />
    <atom id="a38" elementType="C" />
    <atom id="a39" elementType="N" />
  </atomArray>
  <bondArray>
    <bond atomRefs2="a1 a2" order="1" />
    <bond atomRefs2="a2 a3" order="2">
      <bondStereo>C</bondStereo>
    </bond>
    <bond atomRefs2="a3 a4" order="1" />
    <bond atomRefs2="a4 a5" order="2">
      <bondStereo>C</bondStereo>
    </bond>
    <bond atomRefs2="a5 a6" order="1" />
    <bond atomRefs2="a1 a6" order="1" />
    <bond atomRefs2="a6 a7" order="1" />
    <bond atomRefs2="a7 a8" order="1" />
    <bond atomRefs2="a8 a9" order="2">
      <bondStereo>C</bondStereo>
    </bond>
    <bond atomRefs2="a9 a10" order="1" />
    <bond atomRefs2="a10 a11" order="2">
      <bondStereo>C</bondStereo>
    </bond>
    <bond atomRefs2="a6 a11" order="1" />
    <bond atomRefs2="a12 a13" order="2">
      <bondStereo>C</bondStereo>
    </bond>
    <bond atomRefs2="a13 a14" order="1" />
    <bond atomRefs2="a14 a15" order="2">
      <bondStereo>C</bondStereo>
    </bond>
    <bond atomRefs2="a15 a16" order="1" />
    <bond atomRefs2="a16 a17" order="2">
      <bondStereo>C</bondStereo>
    </bond>
    <bond atomRefs2="a12 a17" order="1" />
    <bond atomRefs2="a15 a18" order="1" />
    <bond atomRefs2="a18 a19" order="2">
      <bondStereo>T</bondStereo>
    </bond>
    <bond atomRefs2="a19 a20" order="1" />
    <bond atomRefs2="a20 a21" order="2">
      <bondStereo>C</bondStereo>
    </bond>
    <bond atomRefs2="a21 a22" order="1" />
    <bond atomRefs2="a22 a23" order="2">
      <bondStereo>C</bondStereo>
    </bond>
    <bond atomRefs2="a18 a23" order="1" />
    <bond atomRefs2="a24 a25" order="3" />
    <bond atomRefs2="a25 a26" order="1" />
    <bond atomRefs2="a26 a27" order="1" />
    <bond atomRefs2="a27 a28" order="3" />
    <bond atomRefs2="a26 a29" order="1" />
    <bond atomRefs2="a29 a30" order="1" />
    <bond atomRefs2="a30 a31" order="1" />
    <bond atomRefs2="a31 a32" order="3" />
    <bond atomRefs2="a30 a33" order="1" />
    <bond atomRefs2="a33 a34" order="3" />
    <bond atomRefs2="a29 a35" order="2">
      <bondStereo convention="MDL" conventionValue="3" />
    </bond>
    <bond atomRefs2="a35 a36" order="1" />
    <bond atomRefs2="a36 a37" order="3" />
    <bond atomRefs2="a35 a38" order="1" />
    <bond atomRefs2="a38 a39" order="3" />
  </bondArray>
</molecule>
</cml>
